# Supplementary material for: Ancestral reconstruction reveals catalytic inactivation of activation-induced cytidine deaminase concomitant with cold water adaption in the Gadiformes bony fish
Source: BMC Biol. 2022 Dec 27;20:293. doi: 10.1186/s12915-022-01489-8 (PMC9795746; doi:10.1186/s12915-022-01489-8)
Supplement: Supplementary file 2 — Additional file 2: Supplementary Data 1. computationally predicted 3D structure of Gm-AID used to guide amino acid alignment and as the structure template in ProtASR analyses. [file 12915_2022_1489_MOESM2_ESM.pdb]

ATOM      1  N   MET A   1      45.786  76.689  64.991  1.00  7.26              
ATOM      2  CA  MET A   1      45.759  77.128  63.593  1.00  7.26              
ATOM      3  HA  MET A   1      45.603  76.258  62.956  1.00  7.26              
ATOM      4  CB  MET A   1      44.601  78.122  63.380  1.00  7.26              
ATOM      5  HB1 MET A   1      44.602  78.442  62.338  1.00  7.26              
ATOM      6  HB2 MET A   1      44.771  79.001  64.005  1.00  7.26              
ATOM      7  CG  MET A   1      43.213  77.554  63.713  1.00  7.26              
ATOM      8  HG1 MET A   1      43.228  77.183  64.738  1.00  7.26              
ATOM      9  HG2 MET A   1      43.002  76.708  63.060  1.00  7.26              
ATOM     10  SD  MET A   1      41.853  78.755  63.592  1.00  7.26              
ATOM     11  CE  MET A   1      41.751  79.020  61.801  1.00  7.26              
ATOM     12  HE1 MET A   1      40.959  79.739  61.590  1.00  7.26              
ATOM     13  HE2 MET A   1      42.695  79.409  61.420  1.00  7.26              
ATOM     14  HE3 MET A   1      41.517  78.082  61.304  1.00  7.26              
ATOM     15  C   MET A   1      47.064  77.797  63.159  1.00  7.26              
ATOM     16  O   MET A   1      47.348  77.866  61.964  1.00  7.26              
ATOM     17  N   ILE A   2      47.834  78.273  64.141  1.00  6.71              
ATOM     18  H   ILE A   2      47.484  78.131  65.078  1.00  6.71              
ATOM     19  CA  ILE A   2      49.173  78.835  63.960  1.00  6.71              
ATOM     20  HA  ILE A   2      49.275  79.188  62.932  1.00  6.71              
ATOM     21  CB  ILE A   2      49.423  80.038  64.901  1.00  6.71              
ATOM     22  HB  ILE A   2      49.291  79.710  65.934  1.00  6.71              
ATOM     23  CG2 ILE A   2      50.868  80.550  64.735  1.00  6.71              
ATOM     24 1HG2 ILE A   2      51.064  81.374  65.419  1.00  6.71              
ATOM     25 2HG2 ILE A   2      51.592  79.770  64.975  1.00  6.71              
ATOM     26 3HG2 ILE A   2      51.034  80.888  63.711  1.00  6.71              
ATOM     27  CG1 ILE A   2      48.403  81.166  64.612  1.00  6.71              
ATOM     28 1HG1 ILE A   2      47.392  80.766  64.692  1.00  6.71              
ATOM     29 2HG1 ILE A   2      48.540  81.526  63.592  1.00  6.71              
ATOM     30  CD1 ILE A   2      48.486  82.359  65.574  1.00  6.71              
ATOM     31  HD1 ILE A   2      47.652  83.034  65.381  1.00  6.71              
ATOM     32  HD2 ILE A   2      48.428  82.010  66.606  1.00  6.71              
ATOM     33  HD3 ILE A   2      49.414  82.909  65.424  1.00  6.71              
ATOM     34  C   ILE A   2      50.192  77.721  64.149  1.00  6.71              
ATOM     35  O   ILE A   2      50.756  77.295  63.158  1.00  6.71              
ATOM     36  N   SER A   3      50.388  77.184  65.359  1.00  6.18              
ATOM     37  H   SER A   3      49.926  77.600  66.153  1.00  6.18              
ATOM     38  CA  SER A   3      51.432  76.176  65.639  1.00  6.18              
ATOM     39  HA  SER A   3      52.312  76.456  65.059  1.00  6.18              
ATOM     40  CB  SER A   3      51.889  76.231  67.098  1.00  6.18              
ATOM     41  HB1 SER A   3      52.640  75.460  67.280  1.00  6.18              
ATOM     42  HB2 SER A   3      51.039  76.075  67.763  1.00  6.18              
ATOM     43  OG  SER A   3      52.472  77.496  67.338  1.00  6.18              
ATOM     44  HG  SER A   3      53.299  77.542  66.812  1.00  6.18              
ATOM     45  C   SER A   3      51.123  74.737  65.166  1.00  6.18              
ATOM     46  O   SER A   3      51.425  73.736  65.821  1.00  6.18              
ATOM     47  N   LYS A   4      50.522  74.656  63.978  1.00  5.46              
ATOM     48  H   LYS A   4      50.303  75.551  63.556  1.00  5.46              
ATOM     49  CA  LYS A   4      50.555  73.526  63.049  1.00  5.46              
ATOM     50  HA  LYS A   4      51.438  72.914  63.241  1.00  5.46              
ATOM     51  CB  LYS A   4      49.276  72.650  63.140  1.00  5.46              
ATOM     52  HB1 LYS A   4      49.380  71.884  62.369  1.00  5.46              
ATOM     53  HB2 LYS A   4      48.412  73.262  62.872  1.00  5.46              
ATOM     54  CG  LYS A   4      48.927  71.908  64.441  1.00  5.46              
ATOM     55  HG1 LYS A   4      48.499  72.608  65.159  1.00  5.46              
ATOM     56  HG2 LYS A   4      49.832  71.481  64.862  1.00  5.46              
ATOM     57  CD  LYS A   4      47.910  70.789  64.108  1.00  5.46              
ATOM     58  HD1 LYS A   4      48.360  70.120  63.370  1.00  5.46              
ATOM     59  HD2 LYS A   4      47.024  71.242  63.656  1.00  5.46              
ATOM     60  CE  LYS A   4      47.472  69.945  65.315  1.00  5.46              
ATOM     61  HE1 LYS A   4      47.000  70.603  66.049  1.00  5.46              
ATOM     62  HE2 LYS A   4      48.364  69.509  65.774  1.00  5.46              
ATOM     63  NZ  LYS A   4      46.530  68.861  64.917  1.00  5.46              
ATOM     64  HZ1 LYS A   4      46.269  68.262  65.689  1.00  5.46              
ATOM     65  HZ2 LYS A   4      45.652  69.233  64.556  1.00  5.46              
ATOM     66  HZ3 LYS A   4      46.913  68.267  64.192  1.00  5.46              
ATOM     67  C   LYS A   4      50.665  74.053  61.596  1.00  5.46              
ATOM     68  O   LYS A   4      49.871  73.684  60.725  1.00  5.46              
ATOM     69  N   LEU A   5      51.502  75.062  61.380  1.00  5.61              
ATOM     70  H   LEU A   5      52.194  75.249  62.100  1.00  5.61              
ATOM     71  CA  LEU A   5      51.579  75.860  60.151  1.00  5.61              
ATOM     72  HA  LEU A   5      51.653  75.182  59.298  1.00  5.61              
ATOM     73  CB  LEU A   5      50.298  76.732  60.013  1.00  5.61              
ATOM     74  HB1 LEU A   5      50.436  77.675  60.541  1.00  5.61              
ATOM     75  HB2 LEU A   5      49.466  76.225  60.501  1.00  5.61              
ATOM     76  CG  LEU A   5      49.853  77.023  58.570  1.00  5.61              
ATOM     77  HG  LEU A   5      49.699  76.080  58.044  1.00  5.61              
ATOM     78  CD1 LEU A   5      48.521  77.785  58.587  1.00  5.61              
ATOM     79 1HD1 LEU A   5      48.231  78.049  57.575  1.00  5.61              
ATOM     80 2HD1 LEU A   5      47.753  77.162  59.043  1.00  5.61              
ATOM     81 3HD1 LEU A   5      48.626  78.695  59.178  1.00  5.61              
ATOM     82  CD2 LEU A   5      50.862  77.861  57.784  1.00  5.61              
ATOM     83 1HD2 LEU A   5      50.466  78.094  56.797  1.00  5.61              
ATOM     84 2HD2 LEU A   5      51.081  78.784  58.320  1.00  5.61              
ATOM     85 3HD2 LEU A   5      51.784  77.296  57.652  1.00  5.61              
ATOM     86  C   LEU A   5      52.852  76.724  60.207  1.00  5.61              
ATOM     87  O   LEU A   5      53.723  76.624  59.348  1.00  5.61              
ATOM     88  N   ASP A   6      53.018  77.447  61.319  1.00  5.08              
ATOM     89  H   ASP A   6      52.194  77.509  61.904  1.00  5.08              
ATOM     90  CA  ASP A   6      54.285  77.539  62.051  1.00  5.08              
ATOM     91  HA  ASP A   6      54.996  78.114  61.457  1.00  5.08              
ATOM     92  CB  ASP A   6      54.054  78.294  63.372  1.00  5.08              
ATOM     93  HB1 ASP A   6      53.074  78.045  63.768  1.00  5.08              
ATOM     94  HB2 ASP A   6      54.062  79.367  63.174  1.00  5.08              
ATOM     95  CG  ASP A   6      55.099  77.965  64.438  1.00  5.08              
ATOM     96  OD1 ASP A   6      56.298  78.151  64.136  1.00  5.08              
ATOM     97  OD2 ASP A   6      54.680  77.501  65.525  1.00  5.08              
ATOM     98  C   ASP A   6      54.864  76.133  62.256  1.00  5.08              
ATOM     99  O   ASP A   6      54.154  75.181  62.592  1.00  5.08              
ATOM    100  N   SER A   7      56.154  76.004  61.965  1.00  4.11              
ATOM    101  H   SER A   7      56.701  76.848  61.874  1.00  4.11              
ATOM    102  CA  SER A   7      56.771  74.746  61.570  1.00  4.11              
ATOM    103  HA  SER A   7      56.189  73.915  61.970  1.00  4.11              
ATOM    104  CB  SER A   7      56.761  74.630  60.045  1.00  4.11              
ATOM    105  HB1 SER A   7      57.414  75.387  59.608  1.00  4.11              
ATOM    106  HB2 SER A   7      55.747  74.778  59.671  1.00  4.11              
ATOM    107  OG  SER A   7      57.208  73.344  59.679  1.00  4.11              
ATOM    108  HG  SER A   7      56.455  72.741  59.781  1.00  4.11              
ATOM    109  C   SER A   7      58.186  74.660  62.122  1.00  4.11              
ATOM    110  O   SER A   7      59.122  75.262  61.596  1.00  4.11              
ATOM    111  N   VAL A   8      58.325  73.985  63.264  1.00  3.62              
ATOM    112  H   VAL A   8      57.506  73.520  63.622  1.00  3.62              
ATOM    113  CA  VAL A   8      59.403  74.280  64.218  1.00  3.62              
ATOM    114  HA  VAL A   8      59.609  75.348  64.122  1.00  3.62              
ATOM    115  CB  VAL A   8      58.948  74.094  65.686  1.00  3.62              
ATOM    116  HB  VAL A   8      58.899  73.030  65.921  1.00  3.62              
ATOM    117  CG1 VAL A   8      59.920  74.781  66.659  1.00  3.62              
ATOM    118 1HG1 VAL A   8      60.929  74.388  66.541  1.00  3.62              
ATOM    119 2HG1 VAL A   8      59.930  75.857  66.475  1.00  3.62              
ATOM    120 3HG1 VAL A   8      59.599  74.601  67.684  1.00  3.62              
ATOM    121  CG2 VAL A   8      57.559  74.701  65.946  1.00  3.62              
ATOM    122 1HG2 VAL A   8      57.314  74.642  67.006  1.00  3.62              
ATOM    123 2HG2 VAL A   8      57.536  75.749  65.639  1.00  3.62              
ATOM    124 3HG2 VAL A   8      56.788  74.159  65.400  1.00  3.62              
ATOM    125  C   VAL A   8      60.727  73.586  63.905  1.00  3.62              
ATOM    126  O   VAL A   8      61.138  72.684  64.628  1.00  3.62              
ATOM    127  N   LEU A   9      61.358  73.981  62.800  1.00  2.69              
ATOM    128  H   LEU A   9      60.879  74.673  62.233  1.00  2.69              
ATOM    129  CA  LEU A   9      62.575  73.386  62.237  1.00  2.69              
ATOM    130  HA  LEU A   9      62.264  72.506  61.675  1.00  2.69              
ATOM    131  CB  LEU A   9      63.224  74.370  61.245  1.00  2.69              
ATOM    132  HB1 LEU A   9      64.143  73.918  60.878  1.00  2.69              
ATOM    133  HB2 LEU A   9      63.496  75.273  61.793  1.00  2.69              
ATOM    134  CG  LEU A   9      62.375  74.775  60.023  1.00  2.69              
ATOM    135  HG  LEU A   9      61.445  75.225  60.363  1.00  2.69              
ATOM    136  CD1 LEU A   9      63.134  75.814  59.199  1.00  2.69              
ATOM    137 1HD1 LEU A   9      62.517  76.132  58.358  1.00  2.69              
ATOM    138 2HD1 LEU A   9      63.356  76.684  59.816  1.00  2.69              
ATOM    139 3HD1 LEU A   9      64.062  75.391  58.817  1.00  2.69              
ATOM    140  CD2 LEU A   9      62.051  73.607  59.093  1.00  2.69              
ATOM    141 1HD2 LEU A   9      61.422  73.958  58.274  1.00  2.69              
ATOM    142 2HD2 LEU A   9      62.973  73.197  58.682  1.00  2.69              
ATOM    143 3HD2 LEU A   9      61.504  72.835  59.631  1.00  2.69              
ATOM    144  C   LEU A   9      63.597  72.900  63.284  1.00  2.69              
ATOM    145  O   LEU A   9      64.041  73.647  64.158  1.00  2.69              
ATOM    146  N   LEU A  10      63.961  71.621  63.173  1.00  2.50              
ATOM    147  H   LEU A  10      63.623  71.113  62.362  1.00  2.50              
ATOM    148  CA  LEU A  10      64.843  70.917  64.092  1.00  2.50              
ATOM    149  HA  LEU A  10      64.462  71.078  65.100  1.00  2.50              
ATOM    150  CB  LEU A  10      64.800  69.404  63.776  1.00  2.50              
ATOM    151  HB1 LEU A  10      65.125  69.263  62.744  1.00  2.50              
ATOM    152  HB2 LEU A  10      63.769  69.057  63.853  1.00  2.50              
ATOM    153  CG  LEU A  10      65.686  68.534  64.696  1.00  2.50              
ATOM    154  HG  LEU A  10      66.685  68.949  64.725  1.00  2.50              
ATOM    155  CD1 LEU A  10      65.146  68.473  66.129  1.00  2.50              
ATOM    156 1HD1 LEU A  10      65.755  67.807  66.733  1.00  2.50              
ATOM    157 2HD1 LEU A  10      65.151  69.463  66.578  1.00  2.50              
ATOM    158 3HD1 LEU A  10      64.121  68.097  66.109  1.00  2.50              
ATOM    159  CD2 LEU A  10      65.875  67.106  64.205  1.00  2.50              
ATOM    160 1HD2 LEU A  10      66.764  66.681  64.656  1.00  2.50              
ATOM    161 2HD2 LEU A  10      65.041  66.497  64.520  1.00  2.50              
ATOM    162 3HD2 LEU A  10      65.970  67.082  63.121  1.00  2.50              
ATOM    163  C   LEU A  10      66.291  71.436  64.025  1.00  2.50              
ATOM    164  O   LEU A  10      66.841  71.736  62.966  1.00  2.50              
ATOM    165  N   ALA A  11      66.953  71.422  65.182  1.00  2.57              
ATOM    166  H   ALA A  11      66.448  71.175  66.015  1.00  2.57              
ATOM    167  CA  ALA A  11      68.383  71.640  65.285  1.00  2.57              
ATOM    168  HA  ALA A  11      68.590  72.633  64.880  1.00  2.57              
ATOM    169  CB  ALA A  11      68.754  71.658  66.773  1.00  2.57              
ATOM    170  HB1 ALA A  11      69.816  71.881  66.884  1.00  2.57              
ATOM    171  HB2 ALA A  11      68.181  72.431  67.288  1.00  2.57              
ATOM    172  HB3 ALA A  11      68.541  70.689  67.225  1.00  2.57              
ATOM    173  C   ALA A  11      69.245  70.626  64.505  1.00  2.57              
ATOM    174  O   ALA A  11      69.168  69.412  64.714  1.00  2.57              
ATOM    175  N   GLN A  12      70.166  71.148  63.694  1.00  2.56              
ATOM    176  H   GLN A  12      70.144  72.144  63.536  1.00  2.56              
ATOM    177  CA  GLN A  12      71.071  70.366  62.855  1.00  2.56              
ATOM    178  HA  GLN A  12      70.467  69.901  62.073  1.00  2.56              
ATOM    179  CB  GLN A  12      72.015  71.345  62.155  1.00  2.56              
ATOM    180  HB1 GLN A  12      72.517  71.970  62.896  1.00  2.56              
ATOM    181  HB2 GLN A  12      71.400  72.000  61.539  1.00  2.56              
ATOM    182  CG  GLN A  12      73.057  70.672  61.252  1.00  2.56              
ATOM    183  HG1 GLN A  12      73.073  71.190  60.293  1.00  2.56              
ATOM    184  HG2 GLN A  12      72.800  69.631  61.054  1.00  2.56              
ATOM    185  CD  GLN A  12      74.438  70.752  61.883  1.00  2.56              
ATOM    186  OE1 GLN A  12      74.766  70.055  62.833  1.00  2.56              
ATOM    187  NE2 GLN A  12      75.267  71.659  61.420  1.00  2.56              
ATOM    188 1HE2 GLN A  12      74.927  72.330  60.732  1.00  2.56              
ATOM    189 2HE2 GLN A  12      76.155  71.751  61.868  1.00  2.56              
ATOM    190  C   GLN A  12      71.780  69.212  63.582  1.00  2.56              
ATOM    191  O   GLN A  12      71.677  68.065  63.150  1.00  2.56              
ATOM    192  N   LYS A  13      72.399  69.472  64.744  1.00  2.63              
ATOM    193  H   LYS A  13      72.506  70.437  65.013  1.00  2.63              
ATOM    194  CA  LYS A  13      73.018  68.408  65.555  1.00  2.63              
ATOM    195  HA  LYS A  13      73.835  67.974  64.971  1.00  2.63              
ATOM    196  CB  LYS A  13      73.587  68.963  66.868  1.00  2.63              
ATOM    197  HB1 LYS A  13      73.697  68.133  67.567  1.00  2.63              
ATOM    198  HB2 LYS A  13      72.896  69.686  67.304  1.00  2.63              
ATOM    199  CG  LYS A  13      74.968  69.601  66.668  1.00  2.63              
ATOM    200  HG1 LYS A  13      74.878  70.501  66.057  1.00  2.63              
ATOM    201  HG2 LYS A  13      75.615  68.888  66.154  1.00  2.63              
ATOM    202  CD  LYS A  13      75.593  69.950  68.025  1.00  2.63              
ATOM    203  HD1 LYS A  13      75.547  69.072  68.672  1.00  2.63              
ATOM    204  HD2 LYS A  13      75.028  70.760  68.489  1.00  2.63              
ATOM    205  CE  LYS A  13      77.058  70.364  67.848  1.00  2.63              
ATOM    206  HE1 LYS A  13      77.095  71.309  67.299  1.00  2.63              
ATOM    207  HE2 LYS A  13      77.561  69.604  67.241  1.00  2.63              
ATOM    208  NZ  LYS A  13      77.741  70.488  69.159  1.00  2.63              
ATOM    209  HZ1 LYS A  13      78.709  70.759  69.036  1.00  2.63              
ATOM    210  HZ2 LYS A  13      77.283  71.184  69.735  1.00  2.63              
ATOM    211  HZ3 LYS A  13      77.716  69.601  69.647  1.00  2.63              
ATOM    212  C   LYS A  13      72.067  67.240  65.822  1.00  2.63              
ATOM    213  O   LYS A  13      72.396  66.096  65.514  1.00  2.63              
ATOM    214  N   LYS A  14      70.858  67.534  66.320  1.00  2.36              
ATOM    215  H   LYS A  14      70.585  68.506  66.337  1.00  2.36              
ATOM    216  CA  LYS A  14      69.831  66.514  66.566  1.00  2.36              
ATOM    217  HA  LYS A  14      70.238  65.781  67.264  1.00  2.36              
ATOM    218  CB  LYS A  14      68.550  67.128  67.161  1.00  2.36              
ATOM    219  HB1 LYS A  14      67.691  66.524  66.865  1.00  2.36              
ATOM    220  HB2 LYS A  14      68.399  68.130  66.763  1.00  2.36              
ATOM    221  CG  LYS A  14      68.581  67.197  68.694  1.00  2.36              
ATOM    222  HG1 LYS A  14      67.843  67.931  69.023  1.00  2.36              
ATOM    223  HG2 LYS A  14      69.566  67.525  69.027  1.00  2.36              
ATOM    224  CD  LYS A  14      68.230  65.840  69.326  1.00  2.36              
ATOM    225  HD1 LYS A  14      68.898  65.064  68.946  1.00  2.36              
ATOM    226  HD2 LYS A  14      67.204  65.578  69.061  1.00  2.36              
ATOM    227  CE  LYS A  14      68.364  65.926  70.847  1.00  2.36              
ATOM    228  HE1 LYS A  14      67.773  66.771  71.214  1.00  2.36              
ATOM    229  HE2 LYS A  14      69.414  66.114  71.092  1.00  2.36              
ATOM    230  NZ  LYS A  14      67.909  64.676  71.498  1.00  2.36              
ATOM    231  HZ1 LYS A  14      68.175  64.628  72.469  1.00  2.36              
ATOM    232  HZ2 LYS A  14      66.898  64.544  71.442  1.00  2.36              
ATOM    233  HZ3 LYS A  14      68.238  63.840  71.018  1.00  2.36              
ATOM    234  C   LYS A  14      69.530  65.710  65.307  1.00  2.36              
ATOM    235  O   LYS A  14      69.554  64.476  65.374  1.00  2.36              
ATOM    236  N   PHE A  15      69.337  66.412  64.181  1.00  2.18              
ATOM    237  H   PHE A  15      69.419  67.421  64.211  1.00  2.18              
ATOM    238  CA  PHE A  15      69.106  65.760  62.892  1.00  2.18              
ATOM    239  HA  PHE A  15      68.164  65.212  62.941  1.00  2.18              
ATOM    240  CB  PHE A  15      68.975  66.805  61.761  1.00  2.18              
ATOM    241  HB1 PHE A  15      69.725  67.577  61.880  1.00  2.18              
ATOM    242  HB2 PHE A  15      68.011  67.302  61.870  1.00  2.18              
ATOM    243  CG  PHE A  15      69.107  66.279  60.337  1.00  2.18              
ATOM    244  CD1 PHE A  15      67.974  66.151  59.514  1.00  2.18              
ATOM    245  HD1 PHE A  15      66.995  66.403  59.897  1.00  2.18              
ATOM    246  CE1 PHE A  15      68.111  65.703  58.188  1.00  2.18              
ATOM    247  HE1 PHE A  15      67.237  65.609  57.569  1.00  2.18              
ATOM    248  CZ  PHE A  15      69.369  65.340  57.681  1.00  2.18              
ATOM    249  HZ  PHE A  15      69.465  64.987  56.663  1.00  2.18              
ATOM    250  CE2 PHE A  15      70.502  65.457  58.501  1.00  2.18              
ATOM    251  HE2 PHE A  15      71.478  65.192  58.121  1.00  2.18              
ATOM    252  CD2 PHE A  15      70.374  65.965  59.804  1.00  2.18              
ATOM    253  HD2 PHE A  15      71.259  66.109  60.400  1.00  2.18              
ATOM    254  C   PHE A  15      70.186  64.724  62.614  1.00  2.18              
ATOM    255  O   PHE A  15      69.848  63.577  62.344  1.00  2.18              
ATOM    256  N   ILE A  16      71.465  65.088  62.769  1.00  2.39              
ATOM    257  H   ILE A  16      71.682  66.035  63.067  1.00  2.39              
ATOM    258  CA  ILE A  16      72.553  64.156  62.458  1.00  2.39              
ATOM    259  HA  ILE A  16      72.399  63.766  61.452  1.00  2.39              
ATOM    260  CB  ILE A  16      73.933  64.865  62.496  1.00  2.39              
ATOM    261  HB  ILE A  16      74.082  65.289  63.491  1.00  2.39              
ATOM    262  CG2 ILE A  16      75.069  63.855  62.221  1.00  2.39              
ATOM    263 1HG2 ILE A  16      74.944  63.409  61.233  1.00  2.39              
ATOM    264 2HG2 ILE A  16      76.041  64.341  62.280  1.00  2.39              
ATOM    265 3HG2 ILE A  16      75.067  63.060  62.965  1.00  2.39              
ATOM    266  CG1 ILE A  16      73.998  66.010  61.455  1.00  2.39              
ATOM    267 1HG1 ILE A  16      73.154  66.678  61.601  1.00  2.39              
ATOM    268 2HG1 ILE A  16      73.921  65.593  60.450  1.00  2.39              
ATOM    269  CD1 ILE A  16      75.259  66.879  61.539  1.00  2.39              
ATOM    270  HD1 ILE A  16      75.150  67.733  60.869  1.00  2.39              
ATOM    271  HD2 ILE A  16      75.388  67.246  62.558  1.00  2.39              
ATOM    272  HD3 ILE A  16      76.140  66.315  61.237  1.00  2.39              
ATOM    273  C   ILE A  16      72.493  62.961  63.410  1.00  2.39              
ATOM    274  O   ILE A  16      72.579  61.813  62.966  1.00  2.39              
ATOM    275  N   TYR A  17      72.315  63.210  64.712  1.00  2.35              
ATOM    276  H   TYR A  17      72.190  64.169  65.016  1.00  2.35              
ATOM    277  CA  TYR A  17      72.514  62.165  65.715  1.00  2.35              
ATOM    278  HA  TYR A  17      73.456  61.655  65.513  1.00  2.35              
ATOM    279  CB  TYR A  17      72.600  62.804  67.113  1.00  2.35              
ATOM    280  HB1 TYR A  17      72.741  62.006  67.842  1.00  2.35              
ATOM    281  HB2 TYR A  17      71.640  63.278  67.329  1.00  2.35              
ATOM    282  CG  TYR A  17      73.705  63.839  67.338  1.00  2.35              
ATOM    283  CD1 TYR A  17      73.600  64.728  68.428  1.00  2.35              
ATOM    284  HD1 TYR A  17      72.751  64.659  69.091  1.00  2.35              
ATOM    285  CE1 TYR A  17      74.600  65.693  68.667  1.00  2.35              
ATOM    286  HE1 TYR A  17      74.528  66.361  69.511  1.00  2.35              
ATOM    287  CZ  TYR A  17      75.719  65.772  67.813  1.00  2.35              
ATOM    288  OH  TYR A  17      76.696  66.694  68.032  1.00  2.35              
ATOM    289  HH  TYR A  17      77.425  66.503  67.439  1.00  2.35              
ATOM    290  CE2 TYR A  17      75.837  64.882  66.727  1.00  2.35              
ATOM    291  HE2 TYR A  17      76.691  64.931  66.068  1.00  2.35              
ATOM    292  CD2 TYR A  17      74.837  63.920  66.494  1.00  2.35              
ATOM    293  HD2 TYR A  17      74.949  63.255  65.652  1.00  2.35              
ATOM    294  C   TYR A  17      71.421  61.099  65.623  1.00  2.35              
ATOM    295  O   TYR A  17      71.697  59.900  65.695  1.00  2.35              
ATOM    296  N   ASN A  18      70.187  61.538  65.382  1.00  2.29              
ATOM    297  H   ASN A  18      70.048  62.542  65.308  1.00  2.29              
ATOM    298  CA  ASN A  18      69.026  60.670  65.338  1.00  2.29              
ATOM    299  HA  ASN A  18      69.180  59.835  66.017  1.00  2.29              
ATOM    300  CB  ASN A  18      67.806  61.472  65.819  1.00  2.29              
ATOM    301  HB1 ASN A  18      66.915  60.863  65.668  1.00  2.29              
ATOM    302  HB2 ASN A  18      67.695  62.382  65.227  1.00  2.29              
ATOM    303  CG  ASN A  18      67.880  61.851  67.291  1.00  2.29              
ATOM    304  OD1 ASN A  18      68.919  61.915  67.932  1.00  2.29              
ATOM    305  ND2 ASN A  18      66.751  62.062  67.917  1.00  2.29              
ATOM    306 1HD2 ASN A  18      65.882  62.039  67.419  1.00  2.29              
ATOM    307 2HD2 ASN A  18      66.825  62.244  68.913  1.00  2.29              
ATOM    308  C   ASN A  18      68.793  60.074  63.944  1.00  2.29              
ATOM    309  O   ASN A  18      68.256  58.968  63.869  1.00  2.29              
ATOM    310  N   TYR A  19      69.188  60.745  62.856  1.00  2.22              
ATOM    311  H   TYR A  19      69.565  61.685  62.942  1.00  2.22              
ATOM    312  CA  TYR A  19      69.103  60.172  61.515  1.00  2.22              
ATOM    313  HA  TYR A  19      68.293  59.445  61.511  1.00  2.22              
ATOM    314  CB  TYR A  19      68.788  61.200  60.414  1.00  2.22              
ATOM    315  HB1 TYR A  19      69.034  60.775  59.441  1.00  2.22              
ATOM    316  HB2 TYR A  19      69.454  62.051  60.521  1.00  2.22              
ATOM    317  CG  TYR A  19      67.356  61.657  60.249  1.00  2.22              
ATOM    318  CD1 TYR A  19      67.155  62.984  59.847  1.00  2.22              
ATOM    319  HD1 TYR A  19      68.014  63.629  59.757  1.00  2.22              
ATOM    320  CE1 TYR A  19      65.870  63.448  59.528  1.00  2.22              
ATOM    321  HE1 TYR A  19      65.707  64.470  59.228  1.00  2.22              
ATOM    322  CZ  TYR A  19      64.770  62.579  59.637  1.00  2.22              
ATOM    323  OH  TYR A  19      63.526  63.068  59.429  1.00  2.22              
ATOM    324  HH  TYR A  19      62.849  62.448  59.737  1.00  2.22              
ATOM    325  CE2 TYR A  19      64.962  61.236  60.028  1.00  2.22              
ATOM    326  HE2 TYR A  19      64.112  60.572  60.099  1.00  2.22              
ATOM    327  CD2 TYR A  19      66.258  60.771  60.316  1.00  2.22              
ATOM    328  HD2 TYR A  19      66.393  59.732  60.571  1.00  2.22              
ATOM    329  C   TYR A  19      70.333  59.370  61.069  1.00  2.22              
ATOM    330  O   TYR A  19      70.286  58.798  59.979  1.00  2.22              
ATOM    331  N   LYS A  20      71.425  59.261  61.837  1.00  2.42              
ATOM    332  H   LYS A  20      71.532  59.847  62.659  1.00  2.42              
ATOM    333  CA  LYS A  20      72.520  58.384  61.404  1.00  2.42              
ATOM    334  HA  LYS A  20      72.809  58.723  60.407  1.00  2.42              
ATOM    335  CB  LYS A  20      73.774  58.531  62.293  1.00  2.42              
ATOM    336  HB1 LYS A  20      73.612  58.030  63.249  1.00  2.42              
ATOM    337  HB2 LYS A  20      73.976  59.586  62.483  1.00  2.42              
ATOM    338  CG  LYS A  20      74.990  57.917  61.563  1.00  2.42              
ATOM    339  HG1 LYS A  20      75.281  58.586  60.751  1.00  2.42              
ATOM    340  HG2 LYS A  20      74.705  56.962  61.122  1.00  2.42              
ATOM    341  CD  LYS A  20      76.211  57.651  62.455  1.00  2.42              
ATOM    342  HD1 LYS A  20      75.918  56.973  63.257  1.00  2.42              
ATOM    343  HD2 LYS A  20      76.576  58.585  62.886  1.00  2.42              
ATOM    344  CE  LYS A  20      77.301  57.006  61.583  1.00  2.42              
ATOM    345  HE1 LYS A  20      77.782  57.778  60.974  1.00  2.42              
ATOM    346  HE2 LYS A  20      76.833  56.302  60.890  1.00  2.42              
ATOM    347  NZ  LYS A  20      78.332  56.276  62.359  1.00  2.42              
ATOM    348  HZ1 LYS A  20      78.971  55.828  61.690  1.00  2.42              
ATOM    349  HZ2 LYS A  20      78.931  56.896  62.883  1.00  2.42              
ATOM    350  HZ3 LYS A  20      77.951  55.544  62.941  1.00  2.42              
ATOM    351  C   LYS A  20      72.101  56.917  61.297  1.00  2.42              
ATOM    352  O   LYS A  20      71.912  56.228  62.301  1.00  2.42              
ATOM    353  N   ASN A  21      72.032  56.438  60.059  1.00  2.36              
ATOM    354  H   ASN A  21      72.167  57.109  59.318  1.00  2.36              
ATOM    355  CA  ASN A  21      71.537  55.117  59.665  1.00  2.36              
ATOM    356  HA  ASN A  21      70.579  54.977  60.147  1.00  2.36              
ATOM    357  CB  ASN A  21      71.244  55.170  58.163  1.00  2.36              
ATOM    358  HB1 ASN A  21      70.602  56.028  57.986  1.00  2.36              
ATOM    359  HB2 ASN A  21      70.682  54.281  57.874  1.00  2.36              
ATOM    360  CG  ASN A  21      72.455  55.279  57.254  1.00  2.36              
ATOM    361  OD1 ASN A  21      73.607  55.094  57.625  1.00  2.36              
ATOM    362  ND2 ASN A  21      72.213  55.612  56.013  1.00  2.36              
ATOM    363 1HD2 ASN A  21      71.254  55.792  55.727  1.00  2.36              
ATOM    364 2HD2 ASN A  21      72.960  55.558  55.337  1.00  2.36              
ATOM    365  C   ASN A  21      72.409  53.903  60.041  1.00  2.36              
ATOM    366  O   ASN A  21      72.215  52.811  59.507  1.00  2.36              
ATOM    367  N   MET A  22      73.411  54.082  60.905  1.00  2.51              
ATOM    368  H   MET A  22      73.483  54.973  61.369  1.00  2.51              
ATOM    369  CA  MET A  22      74.385  53.036  61.199  1.00  2.51              
ATOM    370  HA  MET A  22      74.841  52.768  60.245  1.00  2.51              
ATOM    371  CB  MET A  22      75.517  53.561  62.096  1.00  2.51              
ATOM    372  HB1 MET A  22      75.915  54.473  61.654  1.00  2.51              
ATOM    373  HB2 MET A  22      76.318  52.820  62.099  1.00  2.51              
ATOM    374  CG  MET A  22      75.124  53.840  63.551  1.00  2.51              
ATOM    375  HG1 MET A  22      74.756  52.920  64.004  1.00  2.51              
ATOM    376  HG2 MET A  22      74.328  54.584  63.581  1.00  2.51              
ATOM    377  SD  MET A  22      76.524  54.422  64.541  1.00  2.51              
ATOM    378  CE  MET A  22      75.843  54.235  66.212  1.00  2.51              
ATOM    379  HE1 MET A  22      76.584  54.564  66.941  1.00  2.51              
ATOM    380  HE2 MET A  22      74.942  54.838  66.319  1.00  2.51              
ATOM    381  HE3 MET A  22      75.610  53.186  66.401  1.00  2.51              
ATOM    382  C   MET A  22      73.729  51.772  61.770  1.00  2.51              
ATOM    383  O   MET A  22      72.882  51.823  62.660  1.00  2.51              
ATOM    384  N   ARG A  23      74.164  50.610  61.275  1.00  3.46              
ATOM    385  H   ARG A  23      74.863  50.676  60.551  1.00  3.46              
ATOM    386  CA  ARG A  23      73.583  49.280  61.547  1.00  3.46              
ATOM    387  HA  ARG A  23      72.504  49.361  61.392  1.00  3.46              
ATOM    388  CB  ARG A  23      74.151  48.294  60.500  1.00  3.46              
ATOM    389  HB1 ARG A  23      74.025  48.719  59.503  1.00  3.46              
ATOM    390  HB2 ARG A  23      73.552  47.383  60.528  1.00  3.46              
ATOM    391  CG  ARG A  23      75.646  47.956  60.724  1.00  3.46              
ATOM    392  HG1 ARG A  23      76.002  48.433  61.638  1.00  3.46              
ATOM    393  HG2 ARG A  23      76.239  48.360  59.902  1.00  3.46              
ATOM    394  CD  ARG A  23      75.897  46.442  60.826  1.00  3.46              
ATOM    395  HD1 ARG A  23      75.991  46.030  59.819  1.00  3.46              
ATOM    396  HD2 ARG A  23      75.041  45.956  61.299  1.00  3.46              
ATOM    397  NE  ARG A  23      77.116  46.137  61.604  1.00  3.46              
ATOM    398  HE  ARG A  23      77.980  46.036  61.099  1.00  3.46              
ATOM    399  CZ  ARG A  23      77.177  45.914  62.908  1.00  3.46              
ATOM    400  NH1 ARG A  23      78.318  45.669  63.485  1.00  3.46              
ATOM    401 1HH1 ARG A  23      79.173  45.653  62.959  1.00  3.46              
ATOM    402 2HH1 ARG A  23      78.343  45.509  64.478  1.00  3.46              
ATOM    403  NH2 ARG A  23      76.127  45.939  63.676  1.00  3.46              
ATOM    404 1HH2 ARG A  23      75.224  46.213  63.307  1.00  3.46              
ATOM    405 2HH2 ARG A  23      76.210  45.743  64.659  1.00  3.46              
ATOM    406  C   ARG A  23      73.758  48.725  62.972  1.00  3.46              
ATOM    407  O   ARG A  23      73.746  47.511  63.186  1.00  3.46              
ATOM    408  N   TRP A  24      74.042  49.600  63.925  1.00  3.49              
ATOM    409  H   TRP A  24      74.017  50.573  63.648  1.00  3.49              
ATOM    410  CA  TRP A  24      74.395  49.297  65.315  1.00  3.49              
ATOM    411  HA  TRP A  24      73.867  48.397  65.627  1.00  3.49              
ATOM    412  CB  TRP A  24      75.912  49.059  65.386  1.00  3.49              
ATOM    413  HB1 TRP A  24      76.421  50.025  65.412  1.00  3.49              
ATOM    414  HB2 TRP A  24      76.237  48.565  64.471  1.00  3.49              
ATOM    415  CG  TRP A  24      76.405  48.210  66.520  1.00  3.49              
ATOM    416  CD1 TRP A  24      77.419  48.543  67.350  1.00  3.49              
ATOM    417  HD1 TRP A  24      77.965  49.481  67.321  1.00  3.49              
ATOM    418  NE1 TRP A  24      77.671  47.503  68.220  1.00  3.49              
ATOM    419  HE1 TRP A  24      78.385  47.542  68.938  1.00  3.49              
ATOM    420  CE2 TRP A  24      76.834  46.434  67.991  1.00  3.49              
ATOM    421  CZ2 TRP A  24      76.731  45.161  68.567  1.00  3.49              
ATOM    422  HZ2 TRP A  24      77.405  44.860  69.357  1.00  3.49              
ATOM    423  CH2 TRP A  24      75.731  44.284  68.114  1.00  3.49              
ATOM    424  HH2 TRP A  24      75.630  43.301  68.558  1.00  3.49              
ATOM    425  CZ3 TRP A  24      74.849  44.692  67.098  1.00  3.49              
ATOM    426  HZ3 TRP A  24      74.066  44.018  66.774  1.00  3.49              
ATOM    427  CE3 TRP A  24      74.969  45.969  66.517  1.00  3.49              
ATOM    428  HE3 TRP A  24      74.267  46.263  65.749  1.00  3.49              
ATOM    429  CD2 TRP A  24      75.975  46.872  66.936  1.00  3.49              
ATOM    430  C   TRP A  24      73.936  50.427  66.244  1.00  3.49              
ATOM    431  O   TRP A  24      74.536  50.713  67.274  1.00  3.49              
ATOM    432  N   ALA A  25      72.866  51.110  65.831  1.00  3.55              
ATOM    433  H   ALA A  25      72.447  50.813  64.962  1.00  3.55              
ATOM    434  CA  ALA A  25      72.273  52.303  66.430  1.00  3.55              
ATOM    435  HA  ALA A  25      73.061  53.051  66.526  1.00  3.55              
ATOM    436  CB  ALA A  25      71.243  52.830  65.419  1.00  3.55              
ATOM    437  HB1 ALA A  25      70.715  53.680  65.841  1.00  3.55              
ATOM    438  HB2 ALA A  25      71.745  53.152  64.508  1.00  3.55              
ATOM    439  HB3 ALA A  25      70.516  52.053  65.179  1.00  3.55              
ATOM    440  C   ALA A  25      71.651  52.160  67.838  1.00  3.55              
ATOM    441  O   ALA A  25      70.737  52.916  68.194  1.00  3.55              
ATOM    442  N   LYS A  26      72.120  51.199  68.635  1.00  3.82              
ATOM    443  H   LYS A  26      72.962  50.725  68.332  1.00  3.82              
ATOM    444  CA  LYS A  26      71.705  51.016  70.023  1.00  3.82              
ATOM    445  HA  LYS A  26      70.651  50.746  70.014  1.00  3.82              
ATOM    446  CB  LYS A  26      72.547  49.883  70.648  1.00  3.82              
ATOM    447  HB1 LYS A  26      73.548  50.268  70.855  1.00  3.82              
ATOM    448  HB2 LYS A  26      72.660  49.073  69.926  1.00  3.82              
ATOM    449  CG  LYS A  26      71.961  49.313  71.953  1.00  3.82              
ATOM    450  HG1 LYS A  26      71.758  50.132  72.643  1.00  3.82              
ATOM    451  HG2 LYS A  26      72.708  48.668  72.419  1.00  3.82              
ATOM    452  CD  LYS A  26      70.671  48.499  71.752  1.00  3.82              
ATOM    453  HD1 LYS A  26      69.945  49.084  71.190  1.00  3.82              
ATOM    454  HD2 LYS A  26      70.236  48.284  72.730  1.00  3.82              
ATOM    455  CE  LYS A  26      70.934  47.164  71.042  1.00  3.82              
ATOM    456  HE1 LYS A  26      71.381  46.475  71.766  1.00  3.82              
ATOM    457  HE2 LYS A  26      71.641  47.299  70.221  1.00  3.82              
ATOM    458  NZ  LYS A  26      69.677  46.587  70.529  1.00  3.82              
ATOM    459  HZ1 LYS A  26      69.719  45.570  70.436  1.00  3.82              
ATOM    460  HZ2 LYS A  26      68.924  46.651  71.219  1.00  3.82              
ATOM    461  HZ3 LYS A  26      69.337  46.988  69.674  1.00  3.82              
ATOM    462  C   LYS A  26      71.857  52.331  70.795  1.00  3.82              
ATOM    463  O   LYS A  26      72.847  53.042  70.649  1.00  3.82              
ATOM    464  N   GLY A  27      70.860  52.660  71.610  1.00  3.51              
ATOM    465  H   GLY A  27      70.078  52.031  71.705  1.00  3.51              
ATOM    466  CA  GLY A  27      70.932  53.824  72.490  1.00  3.51              
ATOM    467  HA1 GLY A  27      71.964  53.978  72.812  1.00  3.51              
ATOM    468  HA2 GLY A  27      70.345  53.610  73.384  1.00  3.51              
ATOM    469  C   GLY A  27      70.428  55.141  71.928  1.00  3.51              
ATOM    470  O   GLY A  27      70.558  56.165  72.598  1.00  3.51              
ATOM    471  N   ARG A  28      69.848  55.162  70.718  1.00  2.53              
ATOM    472  H   ARG A  28      69.858  54.323  70.151  1.00  2.53              
ATOM    473  CA  ARG A  28      69.236  56.405  70.227  1.00  2.53              
ATOM    474  HA  ARG A  28      69.937  57.175  70.515  1.00  2.53              
ATOM    475  CB  ARG A  28      69.140  56.448  68.699  1.00  2.53              
ATOM    476  HB1 ARG A  28      68.228  55.940  68.383  1.00  2.53              
ATOM    477  HB2 ARG A  28      69.996  55.918  68.276  1.00  2.53              
ATOM    478  CG  ARG A  28      69.156  57.887  68.140  1.00  2.53              
ATOM    479  HG1 ARG A  28      68.222  58.388  68.401  1.00  2.53              
ATOM    480  HG2 ARG A  28      69.189  57.818  67.054  1.00  2.53              
ATOM    481  CD  ARG A  28      70.358  58.749  68.592  1.00  2.53              
ATOM    482  HD1 ARG A  28      70.764  59.246  67.719  1.00  2.53              
ATOM    483  HD2 ARG A  28      71.153  58.121  68.997  1.00  2.53              
ATOM    484  NE  ARG A  28      69.951  59.803  69.539  1.00  2.53              
ATOM    485  HE  ARG A  28      69.397  60.557  69.144  1.00  2.53              
ATOM    486  CZ  ARG A  28      70.182  59.893  70.835  1.00  2.53              
ATOM    487  NH1 ARG A  28      69.483  60.722  71.544  1.00  2.53              
ATOM    488 1HH1 ARG A  28      68.679  61.160  71.104  1.00  2.53              
ATOM    489 2HH1 ARG A  28      69.555  60.698  72.540  1.00  2.53              
ATOM    490  NH2 ARG A  28      71.069  59.174  71.466  1.00  2.53              
ATOM    491 1HH2 ARG A  28      71.640  58.532  70.950  1.00  2.53              
ATOM    492 2HH2 ARG A  28      71.111  59.178  72.467  1.00  2.53              
ATOM    493  C   ARG A  28      67.964  56.804  70.969  1.00  2.53              
ATOM    494  O   ARG A  28      67.780  58.000  71.167  1.00  2.53              
ATOM    495  N   ASN A  29      67.202  55.809  71.445  1.00  2.51              
ATOM    496  H   ASN A  29      67.597  54.892  71.311  1.00  2.51              
ATOM    497  CA  ASN A  29      65.986  55.798  72.290  1.00  2.51              
ATOM    498  HA  ASN A  29      65.545  54.804  72.186  1.00  2.51              
ATOM    499  CB  ASN A  29      66.409  55.930  73.763  1.00  2.51              
ATOM    500  HB1 ASN A  29      65.509  56.022  74.370  1.00  2.51              
ATOM    501  HB2 ASN A  29      67.004  56.833  73.900  1.00  2.51              
ATOM    502  CG  ASN A  29      67.196  54.738  74.288  1.00  2.51              
ATOM    503  OD1 ASN A  29      67.656  53.863  73.568  1.00  2.51              
ATOM    504  ND2 ASN A  29      67.379  54.663  75.585  1.00  2.51              
ATOM    505 1HD2 ASN A  29      67.029  55.374  76.199  1.00  2.51              
ATOM    506 2HD2 ASN A  29      67.866  53.852  75.928  1.00  2.51              
ATOM    507  C   ASN A  29      64.825  56.754  71.922  1.00  2.51              
ATOM    508  O   ASN A  29      63.655  56.447  72.139  1.00  2.51              
ATOM    509  N   GLU A  30      65.131  57.902  71.344  1.00  2.23              
ATOM    510  H   GLU A  30      66.112  58.120  71.262  1.00  2.23              
ATOM    511  CA  GLU A  30      64.227  58.738  70.574  1.00  2.23              
ATOM    512  HA  GLU A  30      63.311  58.880  71.138  1.00  2.23              
ATOM    513  CB  GLU A  30      64.902  60.111  70.341  1.00  2.23              
ATOM    514  HB1 GLU A  30      64.211  60.759  69.800  1.00  2.23              
ATOM    515  HB2 GLU A  30      65.783  59.960  69.715  1.00  2.23              
ATOM    516  CG  GLU A  30      65.335  60.839  71.628  1.00  2.23              
ATOM    517  HG1 GLU A  30      66.019  60.208  72.197  1.00  2.23              
ATOM    518  HG2 GLU A  30      64.456  61.016  72.245  1.00  2.23              
ATOM    519  CD  GLU A  30      66.054  62.165  71.333  1.00  2.23              
ATOM    520  OE1 GLU A  30      67.182  62.149  70.788  1.00  2.23              
ATOM    521  OE2 GLU A  30      65.556  63.260  71.683  1.00  2.23              
ATOM    522  C   GLU A  30      63.883  58.105  69.218  1.00  2.23              
ATOM    523  O   GLU A  30      64.569  57.214  68.722  1.00  2.23              
ATOM    524  N   THR A  31      62.868  58.664  68.570  1.00  1.83              
ATOM    525  H   THR A  31      62.369  59.411  69.029  1.00  1.83              
ATOM    526  CA  THR A  31      62.503  58.441  67.166  1.00  1.83              
ATOM    527  HA  THR A  31      63.362  58.031  66.649  1.00  1.83              
ATOM    528  CB  THR A  31      61.357  57.418  67.044  1.00  1.83              
ATOM    529  HB  THR A  31      61.749  56.429  67.284  1.00  1.83              
ATOM    530  CG2 THR A  31      60.207  57.708  68.004  1.00  1.83              
ATOM    531 1HG2 THR A  31      59.383  57.022  67.819  1.00  1.83              
ATOM    532 2HG2 THR A  31      60.536  57.554  69.029  1.00  1.83              
ATOM    533 3HG2 THR A  31      59.875  58.733  67.882  1.00  1.83              
ATOM    534  OG1 THR A  31      60.875  57.391  65.719  1.00  1.83              
ATOM    535  HG1 THR A  31      59.965  57.015  65.742  1.00  1.83              
ATOM    536  C   THR A  31      62.157  59.786  66.566  1.00  1.83              
ATOM    537  O   THR A  31      61.800  60.686  67.337  1.00  1.83              
ATOM    538  N   TYR A  32      62.342  59.977  65.248  1.00  1.68              
ATOM    539  H   TYR A  32      62.495  59.200  64.620  1.00  1.68              
ATOM    540  CA  TYR A  32      62.298  61.339  64.728  1.00  1.68              
ATOM    541  HA  TYR A  32      61.787  61.985  65.443  1.00  1.68              
ATOM    542  CB  TYR A  32      63.707  61.907  64.555  1.00  1.68              
ATOM    543  HB1 TYR A  32      64.261  61.297  63.842  1.00  1.68              
ATOM    544  HB2 TYR A  32      64.229  61.893  65.513  1.00  1.68              
ATOM    545  CG  TYR A  32      63.636  63.324  64.050  1.00  1.68              
ATOM    546  CD1 TYR A  32      62.989  64.314  64.809  1.00  1.68              
ATOM    547  HD1 TYR A  32      62.632  64.101  65.807  1.00  1.68              
ATOM    548  CE1 TYR A  32      62.748  65.575  64.239  1.00  1.68              
ATOM    549  HE1 TYR A  32      62.255  66.338  64.814  1.00  1.68              
ATOM    550  CZ  TYR A  32      63.150  65.849  62.913  1.00  1.68              
ATOM    551  OH  TYR A  32      62.929  67.061  62.345  1.00  1.68              
ATOM    552  HH  TYR A  32      63.143  67.055  61.410  1.00  1.68              
ATOM    553  CE2 TYR A  32      63.830  64.861  62.177  1.00  1.68              
ATOM    554  HE2 TYR A  32      64.128  65.054  61.161  1.00  1.68              
ATOM    555  CD2 TYR A  32      64.076  63.605  62.750  1.00  1.68              
ATOM    556  HD2 TYR A  32      64.555  62.834  62.171  1.00  1.68              
ATOM    557  C   TYR A  32      61.460  61.391  63.471  1.00  1.68              
ATOM    558  O   TYR A  32      61.828  60.820  62.448  1.00  1.68              
ATOM    559  N   LEU A  33      60.264  61.952  63.606  1.00  1.67              
ATOM    560  H   LEU A  33      60.031  62.453  64.458  1.00  1.67              
ATOM    561  CA  LEU A  33      59.208  61.724  62.640  1.00  1.67              
ATOM    562  HA  LEU A  33      59.495  60.931  61.954  1.00  1.67              
ATOM    563  CB  LEU A  33      57.924  61.325  63.411  1.00  1.67              
ATOM    564  HB1 LEU A  33      57.087  61.926  63.054  1.00  1.67              
ATOM    565  HB2 LEU A  33      58.029  61.559  64.472  1.00  1.67              
ATOM    566  CG  LEU A  33      57.514  59.853  63.275  1.00  1.67              
ATOM    567  HG  LEU A  33      56.569  59.715  63.801  1.00  1.67              
ATOM    568  CD1 LEU A  33      57.298  59.492  61.811  1.00  1.67              
ATOM    569 1HD1 LEU A  33      56.714  58.575  61.760  1.00  1.67              
ATOM    570 2HD1 LEU A  33      56.766  60.302  61.326  1.00  1.67              
ATOM    571 3HD1 LEU A  33      58.246  59.349  61.299  1.00  1.67              
ATOM    572  CD2 LEU A  33      58.543  58.905  63.872  1.00  1.67              
ATOM    573 1HD2 LEU A  33      58.262  57.874  63.652  1.00  1.67              
ATOM    574 2HD2 LEU A  33      59.534  59.093  63.480  1.00  1.67              
ATOM    575 3HD2 LEU A  33      58.573  59.036  64.948  1.00  1.67              
ATOM    576  C   LEU A  33      58.973  62.976  61.817  1.00  1.67              
ATOM    577  O   LEU A  33      58.660  64.025  62.403  1.00  1.67              
ATOM    578  N   CYS A  34      59.046  62.837  60.481  1.00  1.81              
ATOM    579  H   CYS A  34      59.402  61.969  60.103  1.00  1.81              
ATOM    580  CA  CYS A  34      59.052  64.038  59.636  1.00  1.81              
ATOM    581  HA  CYS A  34      58.830  64.905  60.260  1.00  1.81              
ATOM    582  CB  CYS A  34      60.455  64.281  59.089  1.00  1.81              
ATOM    583  HB1 CYS A  34      60.415  64.554  58.036  1.00  1.81              
ATOM    584  HB2 CYS A  34      61.055  63.390  59.203  1.00  1.81              
ATOM    585  SG  CYS A  34      61.231  65.608  60.037  1.00  1.81              
ATOM    586  HG  CYS A  34      60.632  66.617  59.391  1.00  1.81              
ATOM    587  C   CYS A  34      57.963  64.068  58.563  1.00  1.81              
ATOM    588  O   CYS A  34      58.023  63.409  57.517  1.00  1.81              
ATOM    589  N   PHE A  35      56.915  64.811  58.888  1.00  2.04              
ATOM    590  H   PHE A  35      56.986  65.462  59.665  1.00  2.04              
ATOM    591  CA  PHE A  35      55.591  64.533  58.373  1.00  2.04              
ATOM    592  HA  PHE A  35      55.569  63.527  57.977  1.00  2.04              
ATOM    593  CB  PHE A  35      54.588  64.594  59.546  1.00  2.04              
ATOM    594  HB1 PHE A  35      53.751  65.241  59.275  1.00  2.04              
ATOM    595  HB2 PHE A  35      55.061  65.062  60.409  1.00  2.04              
ATOM    596  CG  PHE A  35      54.024  63.250  59.966  1.00  2.04              
ATOM    597  CD1 PHE A  35      54.729  62.425  60.862  1.00  2.04              
ATOM    598  HD1 PHE A  35      55.673  62.758  61.265  1.00  2.04              
ATOM    599  CE1 PHE A  35      54.188  61.182  61.251  1.00  2.04              
ATOM    600  HE1 PHE A  35      54.703  60.559  61.967  1.00  2.04              
ATOM    601  CZ  PHE A  35      52.960  60.749  60.726  1.00  2.04              
ATOM    602  HZ  PHE A  35      52.556  59.788  61.017  1.00  2.04              
ATOM    603  CE2 PHE A  35      52.237  61.589  59.865  1.00  2.04              
ATOM    604  HE2 PHE A  35      51.271  61.274  59.503  1.00  2.04              
ATOM    605  CD2 PHE A  35      52.768  62.836  59.487  1.00  2.04              
ATOM    606  HD2 PHE A  35      52.205  63.488  58.836  1.00  2.04              
ATOM    607  C   PHE A  35      55.172  65.516  57.286  1.00  2.04              
ATOM    608  O   PHE A  35      55.364  66.740  57.448  1.00  2.04              
ATOM    609  N   VAL A  36      54.587  64.948  56.207  1.00  2.06              
ATOM    610  H   VAL A  36      54.482  63.936  56.201  1.00  2.06              
ATOM    611  CA  VAL A  36      54.331  65.694  54.972  1.00  2.06              
ATOM    612  HA  VAL A  36      54.380  66.755  55.227  1.00  2.06              
ATOM    613  CB  VAL A  36      55.392  65.500  53.874  1.00  2.06              
ATOM    614  HB  VAL A  36      55.292  64.508  53.446  1.00  2.06              
ATOM    615  CG1 VAL A  36      55.235  66.529  52.748  1.00  2.06              
ATOM    616 1HG1 VAL A  36      56.036  66.417  52.017  1.00  2.06              
ATOM    617 2HG1 VAL A  36      54.287  66.384  52.239  1.00  2.06              
ATOM    618 3HG1 VAL A  36      55.263  67.533  53.165  1.00  2.06              
ATOM    619  CG2 VAL A  36      56.810  65.663  54.407  1.00  2.06              
ATOM    620 1HG2 VAL A  36      57.525  65.572  53.590  1.00  2.06              
ATOM    621 2HG2 VAL A  36      56.911  66.641  54.881  1.00  2.06              
ATOM    622 3HG2 VAL A  36      57.023  64.882  55.136  1.00  2.06              
ATOM    623  C   VAL A  36      52.933  65.490  54.405  1.00  2.06              
ATOM    624  O   VAL A  36      52.709  64.662  53.507  1.00  2.06              
ATOM    625  N   VAL A  37      52.012  66.277  54.963  1.00  2.12              
ATOM    626  H   VAL A  37      52.316  66.912  55.695  1.00  2.12              
ATOM    627  CA  VAL A  37      50.595  66.352  54.598  1.00  2.12              
ATOM    628  HA  VAL A  37      50.252  65.336  54.411  1.00  2.12              
ATOM    629  CB  VAL A  37      49.770  66.900  55.771  1.00  2.12              
ATOM    630  HB  VAL A  37      50.103  67.916  55.950  1.00  2.12              
ATOM    631  CG1 VAL A  37      48.266  66.891  55.456  1.00  2.12              
ATOM    632 1HG1 VAL A  37      47.705  67.267  56.309  1.00  2.12              
ATOM    633 2HG1 VAL A  37      48.044  67.539  54.611  1.00  2.12              
ATOM    634 3HG1 VAL A  37      47.937  65.877  55.229  1.00  2.12              
ATOM    635  CG2 VAL A  37      49.977  66.093  57.061  1.00  2.12              
ATOM    636 1HG2 VAL A  37      51.033  66.044  57.321  1.00  2.12              
ATOM    637 2HG2 VAL A  37      49.490  66.612  57.882  1.00  2.12              
ATOM    638 3HG2 VAL A  37      49.564  65.092  56.962  1.00  2.12              
ATOM    639  C   VAL A  37      50.345  67.155  53.321  1.00  2.12              
ATOM    640  O   VAL A  37      50.816  68.287  53.166  1.00  2.12              
ATOM    641  N   LYS A  38      49.586  66.564  52.385  1.00  2.41              
ATOM    642  H   LYS A  38      49.304  65.598  52.545  1.00  2.41              
ATOM    643  CA  LYS A  38      49.461  67.083  51.020  1.00  2.41              
ATOM    644  HA  LYS A  38      49.635  68.158  51.066  1.00  2.41              
ATOM    645  CB  LYS A  38      50.545  66.513  50.085  1.00  2.41              
ATOM    646  HB1 LYS A  38      50.315  66.842  49.072  1.00  2.41              
ATOM    647  HB2 LYS A  38      50.521  65.423  50.094  1.00  2.41              
ATOM    648  CG  LYS A  38      51.950  67.014  50.458  1.00  2.41              
ATOM    649  HG1 LYS A  38      52.212  66.615  51.436  1.00  2.41              
ATOM    650  HG2 LYS A  38      51.935  68.102  50.530  1.00  2.41              
ATOM    651  CD  LYS A  38      53.054  66.599  49.474  1.00  2.41              
ATOM    652  HD1 LYS A  38      53.160  65.514  49.512  1.00  2.41              
ATOM    653  HD2 LYS A  38      53.997  67.036  49.807  1.00  2.41              
ATOM    654  CE  LYS A  38      52.798  67.016  48.019  1.00  2.41              
ATOM    655  HE1 LYS A  38      51.926  66.468  47.649  1.00  2.41              
ATOM    656  HE2 LYS A  38      53.653  66.712  47.409  1.00  2.41              
ATOM    657  NZ  LYS A  38      52.568  68.474  47.868  1.00  2.41              
ATOM    658  HZ1 LYS A  38      53.364  69.030  48.143  1.00  2.41              
ATOM    659  HZ2 LYS A  38      52.310  68.667  46.901  1.00  2.41              
ATOM    660  HZ3 LYS A  38      51.751  68.775  48.395  1.00  2.41              
ATOM    661  C   LYS A  38      48.095  66.944  50.361  1.00  2.41              
ATOM    662  O   LYS A  38      47.688  65.845  49.977  1.00  2.41              
ATOM    663  N   ARG A  39      47.399  68.070  50.127  1.00  2.87              
ATOM    664  H   ARG A  39      47.824  68.972  50.316  1.00  2.87              
ATOM    665  CA  ARG A  39      46.066  67.995  49.504  1.00  2.87              
ATOM    666  HA  ARG A  39      45.590  67.102  49.917  1.00  2.87              
ATOM    667  CB  ARG A  39      45.075  69.123  49.904  1.00  2.87              
ATOM    668  HB1 ARG A  39      44.583  68.836  50.831  1.00  2.87              
ATOM    669  HB2 ARG A  39      44.282  69.142  49.155  1.00  2.87              
ATOM    670  CG  ARG A  39      45.600  70.557  50.053  1.00  2.87              
ATOM    671  HG1 ARG A  39      44.827  71.255  49.728  1.00  2.87              
ATOM    672  HG2 ARG A  39      46.452  70.671  49.392  1.00  2.87              
ATOM    673  CD  ARG A  39      45.958  70.885  51.514  1.00  2.87              
ATOM    674  HD1 ARG A  39      46.560  70.064  51.903  1.00  2.87              
ATOM    675  HD2 ARG A  39      45.045  70.945  52.112  1.00  2.87              
ATOM    676  NE  ARG A  39      46.764  72.112  51.660  1.00  2.87              
ATOM    677  HE  ARG A  39      47.747  71.996  51.434  1.00  2.87              
ATOM    678  CZ  ARG A  39      46.419  73.295  52.127  1.00  2.87              
ATOM    679  NH1 ARG A  39      47.329  74.197  52.335  1.00  2.87              
ATOM    680 1HH1 ARG A  39      48.308  73.963  52.185  1.00  2.87              
ATOM    681 2HH1 ARG A  39      47.107  75.079  52.755  1.00  2.87              
ATOM    682  NH2 ARG A  39      45.191  73.639  52.376  1.00  2.87              
ATOM    683 1HH2 ARG A  39      44.450  73.008  52.127  1.00  2.87              
ATOM    684 2HH2 ARG A  39      44.946  74.601  52.529  1.00  2.87              
ATOM    685  C   ARG A  39      46.072  67.758  47.990  1.00  2.87              
ATOM    686  O   ARG A  39      46.216  68.681  47.195  1.00  2.87              
ATOM    687  N   ARG A  40      45.797  66.504  47.625  1.00  3.49              
ATOM    688  H   ARG A  40      45.964  65.822  48.356  1.00  3.49              
ATOM    689  CA  ARG A  40      44.780  66.089  46.637  1.00  3.49              
ATOM    690  HA  ARG A  40      44.666  65.017  46.792  1.00  3.49              
ATOM    691  CB  ARG A  40      43.428  66.763  46.966  1.00  3.49              
ATOM    692  HB1 ARG A  40      43.351  67.722  46.452  1.00  3.49              
ATOM    693  HB2 ARG A  40      43.387  66.968  48.038  1.00  3.49              
ATOM    694  CG  ARG A  40      42.215  65.877  46.643  1.00  3.49              
ATOM    695  HG1 ARG A  40      41.636  65.807  47.556  1.00  3.49              
ATOM    696  HG2 ARG A  40      42.534  64.868  46.381  1.00  3.49              
ATOM    697  CD  ARG A  40      41.270  66.406  45.559  1.00  3.49              
ATOM    698  HD1 ARG A  40      41.768  66.376  44.587  1.00  3.49              
ATOM    699  HD2 ARG A  40      41.026  67.448  45.775  1.00  3.49              
ATOM    700  NE  ARG A  40      40.023  65.607  45.552  1.00  3.49              
ATOM    701  HE  ARG A  40      39.249  65.953  46.096  1.00  3.49              
ATOM    702  CZ  ARG A  40      39.828  64.450  44.942  1.00  3.49              
ATOM    703  NH1 ARG A  40      38.756  63.748  45.171  1.00  3.49              
ATOM    704 1HH1 ARG A  40      38.120  64.015  45.917  1.00  3.49              
ATOM    705 2HH1 ARG A  40      38.610  62.865  44.715  1.00  3.49              
ATOM    706  NH2 ARG A  40      40.699  63.966  44.100  1.00  3.49              
ATOM    707 1HH2 ARG A  40      41.527  64.506  43.906  1.00  3.49              
ATOM    708 2HH2 ARG A  40      40.550  63.085  43.644  1.00  3.49              
ATOM    709  C   ARG A  40      45.118  66.208  45.173  1.00  3.49              
ATOM    710  O   ARG A  40      44.334  65.722  44.355  1.00  3.49              
ATOM    711  N   LEU A  41      46.259  66.813  44.879  1.00  5.30              
ATOM    712  H   LEU A  41      46.800  67.212  45.630  1.00  5.30              
ATOM    713  CA  LEU A  41      46.780  66.850  43.535  1.00  5.30              
ATOM    714  HA  LEU A  41      46.052  66.358  42.890  1.00  5.30              
ATOM    715  CB  LEU A  41      46.849  68.287  42.954  1.00  5.30              
ATOM    716  HB1 LEU A  41      47.211  68.211  41.929  1.00  5.30              
ATOM    717  HB2 LEU A  41      47.592  68.851  43.489  1.00  5.30              
ATOM    718  CG  LEU A  41      45.577  69.164  42.879  1.00  5.30              
ATOM    719  HG  LEU A  41      45.834  70.043  42.292  1.00  5.30              
ATOM    720  CD1 LEU A  41      44.417  68.475  42.160  1.00  5.30              
ATOM    721 1HD1 LEU A  41      43.608  69.191  42.017  1.00  5.30              
ATOM    722 2HD1 LEU A  41      44.752  68.135  41.180  1.00  5.30              
ATOM    723 3HD1 LEU A  41      44.050  67.630  42.735  1.00  5.30              
ATOM    724  CD2 LEU A  41      45.076  69.678  44.229  1.00  5.30              
ATOM    725 1HD2 LEU A  41      45.908  70.116  44.782  1.00  5.30              
ATOM    726 2HD2 LEU A  41      44.337  70.460  44.058  1.00  5.30              
ATOM    727 3HD2 LEU A  41      44.623  68.885  44.812  1.00  5.30              
ATOM    728  C   LEU A  41      48.014  65.960  43.343  1.00  5.30              
ATOM    729  O   LEU A  41      48.497  65.345  44.295  1.00  5.30              
ATOM    730  N   GLY A  42      48.477  65.862  42.099  1.00  7.28              
ATOM    731  H   GLY A  42      48.045  66.449  41.403  1.00  7.28              
ATOM    732  CA  GLY A  42      49.707  65.173  41.711  1.00  7.28              
ATOM    733  HA1 GLY A  42      49.491  64.482  40.896  1.00  7.28              
ATOM    734  HA2 GLY A  42      50.115  64.607  42.549  1.00  7.28              
ATOM    735  C   GLY A  42      50.767  66.173  41.234  1.00  7.28              
ATOM    736  O   GLY A  42      51.841  66.226  41.837  1.00  7.28              
ATOM    737  N   PRO A  43      50.418  67.080  40.297  1.00  6.70              
ATOM    738  CD  PRO A  43      49.381  66.944  39.274  1.00  6.70              
ATOM    739  HD1 PRO A  43      48.459  66.512  39.656  1.00  6.70              
ATOM    740  HD2 PRO A  43      49.765  66.327  38.461  1.00  6.70              
ATOM    741  CG  PRO A  43      49.109  68.357  38.753  1.00  6.70              
ATOM    742  HG1 PRO A  43      48.329  68.830  39.352  1.00  6.70              
ATOM    743  HG2 PRO A  43      48.837  68.357  37.697  1.00  6.70              
ATOM    744  CB  PRO A  43      50.442  69.058  38.997  1.00  6.70              
ATOM    745  HB1 PRO A  43      50.345  70.140  39.013  1.00  6.70              
ATOM    746  HB2 PRO A  43      51.148  68.767  38.218  1.00  6.70              
ATOM    747  CA  PRO A  43      50.893  68.463  40.336  1.00  6.70              
ATOM    748  HA  PRO A  43      51.982  68.491  40.385  1.00  6.70              
ATOM    749  C   PRO A  43      50.333  69.199  41.576  1.00  6.70              
ATOM    750  O   PRO A  43      49.805  68.543  42.464  1.00  6.70              
ATOM    751  N   ASP A  44      50.448  70.529  41.664  1.00  5.72              
ATOM    752  H   ASP A  44      50.904  70.979  40.876  1.00  5.72              
ATOM    753  CA  ASP A  44      49.563  71.482  42.391  1.00  5.72              
ATOM    754  HA  ASP A  44      50.134  72.408  42.482  1.00  5.72              
ATOM    755  CB  ASP A  44      48.375  71.808  41.462  1.00  5.72              
ATOM    756  HB1 ASP A  44      47.826  72.665  41.856  1.00  5.72              
ATOM    757  HB2 ASP A  44      47.706  70.948  41.445  1.00  5.72              
ATOM    758  CG  ASP A  44      48.809  72.121  40.026  1.00  5.72              
ATOM    759  OD1 ASP A  44      48.110  71.655  39.100  1.00  5.72              
ATOM    760  OD2 ASP A  44      49.898  72.720  39.874  1.00  5.72              
ATOM    761  C   ASP A  44      49.073  71.167  43.830  1.00  5.72              
ATOM    762  O   ASP A  44      48.087  71.712  44.328  1.00  5.72              
ATOM    763  N   SER A  45      49.747  70.254  44.515  1.00  5.78              
ATOM    764  H   SER A  45      50.510  69.835  44.005  1.00  5.78              
ATOM    765  CA  SER A  45      49.173  69.424  45.576  1.00  5.78              
ATOM    766  HA  SER A  45      48.108  69.288  45.405  1.00  5.78              
ATOM    767  CB  SER A  45      49.839  68.042  45.543  1.00  5.78              
ATOM    768  HB1 SER A  45      49.437  67.507  44.695  1.00  5.78              
ATOM    769  HB2 SER A  45      49.599  67.477  46.445  1.00  5.78              
ATOM    770  OG  SER A  45      51.246  68.119  45.357  1.00  5.78              
ATOM    771  HG  SER A  45      51.382  67.853  44.433  1.00  5.78              
ATOM    772  C   SER A  45      49.276  70.055  46.949  1.00  5.78              
ATOM    773  O   SER A  45      50.062  69.592  47.785  1.00  5.78              
ATOM    774  N   LEU A  46      48.533  71.153  47.129  1.00  4.88              
ATOM    775  H   LEU A  46      47.964  71.430  46.332  1.00  4.88              
ATOM    776  CA  LEU A  46      48.802  72.171  48.139  1.00  4.88              
ATOM    777  HA  LEU A  46      49.614  72.730  47.676  1.00  4.88              
ATOM    778  CB  LEU A  46      47.649  73.188  48.259  1.00  4.88              
ATOM    779  HB1 LEU A  46      46.841  72.755  48.840  1.00  4.88              
ATOM    780  HB2 LEU A  46      47.260  73.391  47.259  1.00  4.88              
ATOM    781  CG  LEU A  46      48.052  74.537  48.894  1.00  4.88              
ATOM    782  HG  LEU A  46      48.442  74.353  49.892  1.00  4.88              
ATOM    783  CD1 LEU A  46      49.112  75.305  48.098  1.00  4.88              
ATOM    784 1HD1 LEU A  46      49.267  76.290  48.540  1.00  4.88              
ATOM    785 2HD1 LEU A  46      50.065  74.781  48.114  1.00  4.88              
ATOM    786 3HD1 LEU A  46      48.784  75.430  47.065  1.00  4.88              
ATOM    787  CD2 LEU A  46      46.823  75.439  49.003  1.00  4.88              
ATOM    788 1HD2 LEU A  46      47.089  76.375  49.498  1.00  4.88              
ATOM    789 2HD2 LEU A  46      46.435  75.665  48.008  1.00  4.88              
ATOM    790 3HD2 LEU A  46      46.050  74.942  49.585  1.00  4.88              
ATOM    791  C   LEU A  46      49.386  71.607  49.433  1.00  4.88              
ATOM    792  O   LEU A  46      48.756  70.829  50.162  1.00  4.88              
ATOM    793  N   SER A  47      50.657  71.949  49.654  1.00  4.21              
ATOM    794  H   SER A  47      51.155  72.498  48.972  1.00  4.21              
ATOM    795  CA  SER A  47      51.356  71.616  50.883  1.00  4.21              
ATOM    796  HA  SER A  47      51.478  70.535  50.944  1.00  4.21              
ATOM    797  CB  SER A  47      52.735  72.266  50.956  1.00  4.21              
ATOM    798  HB1 SER A  47      53.218  71.988  51.895  1.00  4.21              
ATOM    799  HB2 SER A  47      52.633  73.353  50.916  1.00  4.21              
ATOM    800  OG  SER A  47      53.517  71.817  49.869  1.00  4.21              
ATOM    801  HG  SER A  47      54.378  72.244  49.946  1.00  4.21              
ATOM    802  C   SER A  47      50.506  72.070  52.065  1.00  4.21              
ATOM    803  O   SER A  47      49.944  73.170  52.000  1.00  4.21              
ATOM    804  N   PHE A  48      50.311  71.230  53.081  1.00  3.35              
ATOM    805  H   PHE A  48      50.763  70.319  53.114  1.00  3.35              
ATOM    806  CA  PHE A  48      49.468  71.624  54.198  1.00  3.35              
ATOM    807  HA  PHE A  48      48.746  72.359  53.854  1.00  3.35              
ATOM    808  CB  PHE A  48      48.607  70.474  54.763  1.00  3.35              
ATOM    809  HB1 PHE A  48      49.245  69.602  54.868  1.00  3.35              
ATOM    810  HB2 PHE A  48      47.822  70.228  54.049  1.00  3.35              
ATOM    811  CG  PHE A  48      47.975  70.798  56.120  1.00  3.35              
ATOM    812  CD1 PHE A  48      47.277  72.009  56.310  1.00  3.35              
ATOM    813  HD1 PHE A  48      47.129  72.685  55.484  1.00  3.35              
ATOM    814  CE1 PHE A  48      46.872  72.400  57.600  1.00  3.35              
ATOM    815  HE1 PHE A  48      46.436  73.367  57.764  1.00  3.35              
ATOM    816  CZ  PHE A  48      47.105  71.567  58.704  1.00  3.35              
ATOM    817  HZ  PHE A  48      46.826  71.885  59.700  1.00  3.35              
ATOM    818  CE2 PHE A  48      47.789  70.358  58.523  1.00  3.35              
ATOM    819  HE2 PHE A  48      48.054  69.758  59.384  1.00  3.35              
ATOM    820  CD2 PHE A  48      48.236  69.987  57.245  1.00  3.35              
ATOM    821  HD2 PHE A  48      48.860  69.110  57.167  1.00  3.35              
ATOM    822  C   PHE A  48      50.218  72.339  55.311  1.00  3.35              
ATOM    823  O   PHE A  48      50.151  73.561  55.434  1.00  3.35              
ATOM    824  N   ASP A  49      50.933  71.539  56.071  1.00  2.80              
ATOM    825  H   ASP A  49      50.908  70.543  55.899  1.00  2.80              
ATOM    826  CA  ASP A  49      51.942  71.917  57.015  1.00  2.80              
ATOM    827  HA  ASP A  49      52.105  72.995  56.983  1.00  2.80              
ATOM    828  CB  ASP A  49      51.503  71.537  58.447  1.00  2.80              
ATOM    829  HB1 ASP A  49      50.580  72.076  58.666  1.00  2.80              
ATOM    830  HB2 ASP A  49      52.259  71.896  59.147  1.00  2.80              
ATOM    831  CG  ASP A  49      51.256  70.040  58.730  1.00  2.80              
ATOM    832  OD1 ASP A  49      51.440  69.201  57.815  1.00  2.80              
ATOM    833  OD2 ASP A  49      50.858  69.744  59.884  1.00  2.80              
ATOM    834  C   ASP A  49      53.238  71.224  56.551  1.00  2.80              
ATOM    835  O   ASP A  49      53.265  70.423  55.606  1.00  2.80              
ATOM    836  N   PHE A  50      54.325  71.523  57.241  1.00  2.55              
ATOM    837  H   PHE A  50      54.231  72.239  57.948  1.00  2.55              
ATOM    838  CA  PHE A  50      55.285  70.481  57.562  1.00  2.55              
ATOM    839  HA  PHE A  50      54.938  69.508  57.206  1.00  2.55              
ATOM    840  CB  PHE A  50      56.675  70.787  56.973  1.00  2.55              
ATOM    841  HB1 PHE A  50      57.353  69.987  57.270  1.00  2.55              
ATOM    842  HB2 PHE A  50      57.042  71.701  57.441  1.00  2.55              
ATOM    843  CG  PHE A  50      56.797  70.947  55.463  1.00  2.55              
ATOM    844  CD1 PHE A  50      57.654  71.939  54.949  1.00  2.55              
ATOM    845  HD1 PHE A  50      58.204  72.579  55.625  1.00  2.55              
ATOM    846  CE1 PHE A  50      57.817  72.095  53.561  1.00  2.55              
ATOM    847  HE1 PHE A  50      58.491  72.851  53.183  1.00  2.55              
ATOM    848  CZ  PHE A  50      57.122  71.256  52.675  1.00  2.55              
ATOM    849  HZ  PHE A  50      57.257  71.371  51.610  1.00  2.55              
ATOM    850  CE2 PHE A  50      56.262  70.266  53.179  1.00  2.55              
ATOM    851  HE2 PHE A  50      55.709  69.639  52.498  1.00  2.55              
ATOM    852  CD2 PHE A  50      56.113  70.099  54.570  1.00  2.55              
ATOM    853  HD2 PHE A  50      55.451  69.335  54.951  1.00  2.55              
ATOM    854  C   PHE A  50      55.343  70.443  59.074  1.00  2.55              
ATOM    855  O   PHE A  50      55.153  71.475  59.730  1.00  2.55              
ATOM    856  N   GLY A  51      55.713  69.300  59.633  1.00  2.73              
ATOM    857  H   GLY A  51      55.845  68.459  59.082  1.00  2.73              
ATOM    858  CA  GLY A  51      56.110  69.340  61.044  1.00  2.73              
ATOM    859  HA1 GLY A  51      55.233  69.190  61.674  1.00  2.73              
ATOM    860  HA2 GLY A  51      56.559  70.302  61.296  1.00  2.73              
ATOM    861  C   GLY A  51      57.127  68.252  61.342  1.00  2.73              
ATOM    862  O   GLY A  51      57.310  67.300  60.569  1.00  2.73              
ATOM    863  N   HIS A  52      57.759  68.393  62.504  1.00  2.53              
ATOM    864  H   HIS A  52      57.530  69.182  63.093  1.00  2.53              
ATOM    865  CA  HIS A  52      58.443  67.288  63.151  1.00  2.53              
ATOM    866  HA  HIS A  52      58.295  66.398  62.542  1.00  2.53              
ATOM    867  CB  HIS A  52      59.958  67.487  63.231  1.00  2.53              
ATOM    868  HB1 HIS A  52      60.317  67.887  62.282  1.00  2.53              
ATOM    869  HB2 HIS A  52      60.398  66.500  63.356  1.00  2.53              
ATOM    870  CG  HIS A  52      60.447  68.360  64.362  1.00  2.53              
ATOM    871  ND1 HIS A  52      60.593  67.988  65.708  1.00  2.53              
ATOM    872  CE1 HIS A  52      61.045  69.080  66.342  1.00  2.53              
ATOM    873  HE1 HIS A  52      61.229  69.145  67.405  1.00  2.53              
ATOM    874  NE2 HIS A  52      61.208  70.087  65.471  1.00  2.53              
ATOM    875  HE2 HIS A  52      61.435  71.058  65.687  1.00  2.53              
ATOM    876  CD2 HIS A  52      60.837  69.654  64.223  1.00  2.53              
ATOM    877  HD2 HIS A  52      60.837  70.231  63.310  1.00  2.53              
ATOM    878  C   HIS A  52      57.829  66.974  64.495  1.00  2.53              
ATOM    879  O   HIS A  52      57.204  67.832  65.121  1.00  2.53              
ATOM    880  N   LEU A  53      58.042  65.737  64.942  1.00  2.39              
ATOM    881  H   LEU A  53      58.537  65.070  64.358  1.00  2.39              
ATOM    882  CA  LEU A  53      57.770  65.390  66.334  1.00  2.39              
ATOM    883  HA  LEU A  53      57.949  66.274  66.950  1.00  2.39              
ATOM    884  CB  LEU A  53      56.295  64.943  66.461  1.00  2.39              
ATOM    885  HB1 LEU A  53      56.236  63.947  66.904  1.00  2.39              
ATOM    886  HB2 LEU A  53      55.869  64.862  65.465  1.00  2.39              
ATOM    887  CG  LEU A  53      55.417  65.907  67.277  1.00  2.39              
ATOM    888  HG  LEU A  53      55.554  66.928  66.927  1.00  2.39              
ATOM    889  CD1 LEU A  53      53.946  65.533  67.097  1.00  2.39              
ATOM    890 1HD1 LEU A  53      53.315  66.204  67.680  1.00  2.39              
ATOM    891 2HD1 LEU A  53      53.668  65.637  66.047  1.00  2.39              
ATOM    892 3HD1 LEU A  53      53.775  64.505  67.408  1.00  2.39              
ATOM    893  CD2 LEU A  53      55.765  65.841  68.770  1.00  2.39              
ATOM    894 1HD2 LEU A  53      55.091  66.492  69.325  1.00  2.39              
ATOM    895 2HD2 LEU A  53      55.668  64.817  69.135  1.00  2.39              
ATOM    896 3HD2 LEU A  53      56.782  66.196  68.928  1.00  2.39              
ATOM    897  C   LEU A  53      58.724  64.291  66.824  1.00  2.39              
ATOM    898  O   LEU A  53      59.362  63.556  66.058  1.00  2.39              
ATOM    899  N   ARG A  54      58.748  64.198  68.155  1.00  2.22              
ATOM    900  H   ARG A  54      58.084  64.785  68.638  1.00  2.22              
ATOM    901  CA  ARG A  54      59.704  63.503  69.018  1.00  2.22              
ATOM    902  HA  ARG A  54      60.225  62.730  68.445  1.00  2.22              
ATOM    903  CB  ARG A  54      60.727  64.566  69.503  1.00  2.22              
ATOM    904  HB1 ARG A  54      60.228  65.537  69.530  1.00  2.22              
ATOM    905  HB2 ARG A  54      61.524  64.645  68.761  1.00  2.22              
ATOM    906  CG  ARG A  54      61.356  64.390  70.899  1.00  2.22              
ATOM    907  HG1 ARG A  54      60.555  64.310  71.635  1.00  2.22              
ATOM    908  HG2 ARG A  54      61.911  65.297  71.141  1.00  2.22              
ATOM    909  CD  ARG A  54      62.321  63.204  71.034  1.00  2.22              
ATOM    910  HD1 ARG A  54      63.340  63.562  70.918  1.00  2.22              
ATOM    911  HD2 ARG A  54      62.125  62.484  70.238  1.00  2.22              
ATOM    912  NE  ARG A  54      62.126  62.524  72.326  1.00  2.22              
ATOM    913  HE  ARG A  54      61.382  61.831  72.334  1.00  2.22              
ATOM    914  CZ  ARG A  54      62.651  62.747  73.517  1.00  2.22              
ATOM    915  NH1 ARG A  54      62.061  62.245  74.561  1.00  2.22              
ATOM    916 1HH1 ARG A  54      61.138  61.852  74.410  1.00  2.22              
ATOM    917 2HH1 ARG A  54      62.428  62.368  75.482  1.00  2.22              
ATOM    918  NH2 ARG A  54      63.719  63.457  73.728  1.00  2.22              
ATOM    919 1HH2 ARG A  54      64.288  63.675  72.917  1.00  2.22              
ATOM    920 2HH2 ARG A  54      64.065  63.604  74.652  1.00  2.22              
ATOM    921  C   ARG A  54      58.933  62.838  70.152  1.00  2.22              
ATOM    922  O   ARG A  54      58.001  63.428  70.700  1.00  2.22              
ATOM    923  N   ASN A  55      59.320  61.607  70.491  1.00  2.25              
ATOM    924  H   ASN A  55      60.119  61.201  70.030  1.00  2.25              
ATOM    925  CA  ASN A  55      58.608  60.816  71.491  1.00  2.25              
ATOM    926  HA  ASN A  55      57.556  60.847  71.196  1.00  2.25              
ATOM    927  CB  ASN A  55      58.993  59.321  71.434  1.00  2.25              
ATOM    928  HB1 ASN A  55      58.778  58.934  70.440  1.00  2.25              
ATOM    929  HB2 ASN A  55      58.364  58.776  72.139  1.00  2.25              
ATOM    930  CG  ASN A  55      60.434  58.979  71.753  1.00  2.25              
ATOM    931  OD1 ASN A  55      61.281  59.847  71.892  1.00  2.25              
ATOM    932  ND2 ASN A  55      60.745  57.707  71.856  1.00  2.25              
ATOM    933 1HD2 ASN A  55      60.023  57.004  71.736  1.00  2.25              
ATOM    934 2HD2 ASN A  55      61.689  57.439  72.111  1.00  2.25              
ATOM    935  C   ASN A  55      58.639  61.423  72.894  1.00  2.25              
ATOM    936  O   ASN A  55      59.581  62.089  73.315  1.00  2.25              
ATOM    937  N   ARG A  56      57.571  61.178  73.636  1.00  2.51              
ATOM    938  H   ARG A  56      56.874  60.537  73.257  1.00  2.51              
ATOM    939  CA  ARG A  56      57.375  61.659  75.006  1.00  2.51              
ATOM    940  HA  ARG A  56      58.263  62.181  75.364  1.00  2.51              
ATOM    941  CB  ARG A  56      56.179  62.633  75.029  1.00  2.51              
ATOM    942  HB1 ARG A  56      55.938  62.896  76.060  1.00  2.51              
ATOM    943  HB2 ARG A  56      55.311  62.138  74.591  1.00  2.51              
ATOM    944  CG  ARG A  56      56.487  63.925  74.246  1.00  2.51              
ATOM    945  HG1 ARG A  56      56.912  63.672  73.275  1.00  2.51              
ATOM    946  HG2 ARG A  56      57.227  64.514  74.790  1.00  2.51              
ATOM    947  CD  ARG A  56      55.247  64.783  73.969  1.00  2.51              
ATOM    948  HD1 ARG A  56      54.498  64.167  73.467  1.00  2.51              
ATOM    949  HD2 ARG A  56      55.544  65.581  73.285  1.00  2.51              
ATOM    950  NE  ARG A  56      54.656  65.379  75.186  1.00  2.51              
ATOM    951  HE  ARG A  56      55.034  65.097  76.076  1.00  2.51              
ATOM    952  CZ  ARG A  56      53.660  66.250  75.202  1.00  2.51              
ATOM    953  NH1 ARG A  56      53.193  66.717  76.323  1.00  2.51              
ATOM    954 1HH1 ARG A  56      53.584  66.434  77.205  1.00  2.51              
ATOM    955 2HH1 ARG A  56      52.440  67.379  76.307  1.00  2.51              
ATOM    956  NH2 ARG A  56      53.111  66.681  74.104  1.00  2.51              
ATOM    957 1HH2 ARG A  56      53.473  66.359  73.224  1.00  2.51              
ATOM    958 2HH2 ARG A  56      52.344  67.323  74.128  1.00  2.51              
ATOM    959  C   ARG A  56      57.192  60.433  75.896  1.00  2.51              
ATOM    960  O   ARG A  56      57.161  59.304  75.413  1.00  2.51              
ATOM    961  N   THR A  57      57.102  60.652  77.200  1.00  3.44              
ATOM    962  H   THR A  57      57.205  61.588  77.557  1.00  3.44              
ATOM    963  CA  THR A  57      56.935  59.587  78.193  1.00  3.44              
ATOM    964  HA  THR A  57      57.852  58.999  78.217  1.00  3.44              
ATOM    965  CB  THR A  57      56.733  60.196  79.589  1.00  3.44              
ATOM    966  HB  THR A  57      55.736  60.631  79.664  1.00  3.44              
ATOM    967  CG2 THR A  57      56.923  59.167  80.701  1.00  3.44              
ATOM    968 1HG2 THR A  57      56.783  59.644  81.671  1.00  3.44              
ATOM    969 2HG2 THR A  57      56.184  58.372  80.601  1.00  3.44              
ATOM    970 3HG2 THR A  57      57.924  58.736  80.652  1.00  3.44              
ATOM    971  OG1 THR A  57      57.686  61.216  79.802  1.00  3.44              
ATOM    972  HG1 THR A  57      57.674  61.430  80.739  1.00  3.44              
ATOM    973  C   THR A  57      55.770  58.661  77.844  1.00  3.44              
ATOM    974  O   THR A  57      54.626  59.103  77.814  1.00  3.44              
ATOM    975  N   GLY A  58      56.071  57.402  77.509  1.00  2.96              
ATOM    976  H   GLY A  58      57.043  57.135  77.500  1.00  2.96              
ATOM    977  CA  GLY A  58      55.114  56.405  77.011  1.00  2.96              
ATOM    978  HA1 GLY A  58      54.234  56.411  77.657  1.00  2.96              
ATOM    979  HA2 GLY A  58      55.568  55.415  77.067  1.00  2.96              
ATOM    980  C   GLY A  58      54.632  56.623  75.567  1.00  2.96              
ATOM    981  O   GLY A  58      54.525  55.677  74.789  1.00  2.96              
ATOM    982  N   CYS A  59      54.358  57.873  75.198  1.00  2.48              
ATOM    983  H   CYS A  59      54.411  58.579  75.920  1.00  2.48              
ATOM    984  CA  CYS A  59      53.806  58.274  73.910  1.00  2.48              
ATOM    985  HA  CYS A  59      53.054  57.538  73.614  1.00  2.48              
ATOM    986  CB  CYS A  59      53.086  59.619  74.077  1.00  2.48              
ATOM    987  HB1 CYS A  59      52.642  59.891  73.120  1.00  2.48              
ATOM    988  HB2 CYS A  59      53.804  60.383  74.370  1.00  2.48              
ATOM    989  SG  CYS A  59      51.778  59.491  75.333  1.00  2.48              
ATOM    990  HG  CYS A  59      51.233  60.701  75.170  1.00  2.48              
ATOM    991  C   CYS A  59      54.851  58.328  72.788  1.00  2.48              
ATOM    992  O   CYS A  59      55.463  59.374  72.529  1.00  2.48              
ATOM    993  N   HIS A  60      55.038  57.190  72.116  1.00  2.13              
ATOM    994  H   HIS A  60      54.587  56.357  72.466  1.00  2.13              
ATOM    995  CA  HIS A  60      55.819  57.093  70.885  1.00  2.13              
ATOM    996  HA  HIS A  60      56.826  57.394  71.164  1.00  2.13              
ATOM    997  CB  HIS A  60      55.910  55.632  70.414  1.00  2.13              
ATOM    998  HB1 HIS A  60      55.273  55.506  69.540  1.00  2.13              
ATOM    999  HB2 HIS A  60      55.528  54.970  71.191  1.00  2.13              
ATOM   1000  CG  HIS A  60      57.313  55.156  70.086  1.00  2.13              
ATOM   1001  ND1 HIS A  60      58.526  55.681  70.570  1.00  2.13              
ATOM   1002  CE1 HIS A  60      59.492  54.952  69.982  1.00  2.13              
ATOM   1003  HE1 HIS A  60      60.553  55.126  70.103  1.00  2.13              
ATOM   1004  NE2 HIS A  60      58.958  54.011  69.185  1.00  2.13              
ATOM   1005  HE2 HIS A  60      59.458  53.412  68.547  1.00  2.13              
ATOM   1006  CD2 HIS A  60      57.594  54.118  69.249  1.00  2.13              
ATOM   1007  HD2 HIS A  60      56.877  53.555  68.670  1.00  2.13              
ATOM   1008  C   HIS A  60      55.362  58.093  69.811  1.00  2.13              
ATOM   1009  O   HIS A  60      54.182  58.465  69.701  1.00  2.13              
ATOM   1010  N   ALA A  61      56.340  58.589  69.051  1.00  2.10              
ATOM   1011  H   ALA A  61      57.220  58.091  69.033  1.00  2.10              
ATOM   1012  CA  ALA A  61      56.153  59.722  68.144  1.00  2.10              
ATOM   1013  HA  ALA A  61      55.780  60.567  68.722  1.00  2.10              
ATOM   1014  CB  ALA A  61      57.504  60.119  67.552  1.00  2.10              
ATOM   1015  HB1 ALA A  61      57.382  60.975  66.886  1.00  2.10              
ATOM   1016  HB2 ALA A  61      58.199  60.384  68.344  1.00  2.10              
ATOM   1017  HB3 ALA A  61      57.897  59.277  66.985  1.00  2.10              
ATOM   1018  C   ALA A  61      55.127  59.462  67.027  1.00  2.10              
ATOM   1019  O   ALA A  61      54.501  60.380  66.503  1.00  2.10              
ATOM   1020  N   GLU A  62      54.934  58.195  66.704  1.00  2.14              
ATOM   1021  H   GLU A  62      55.520  57.512  67.180  1.00  2.14              
ATOM   1022  CA  GLU A  62      54.005  57.682  65.713  1.00  2.14              
ATOM   1023  HA  GLU A  62      54.095  58.276  64.803  1.00  2.14              
ATOM   1024  CB  GLU A  62      54.397  56.230  65.371  1.00  2.14              
ATOM   1025  HB1 GLU A  62      53.754  55.901  64.558  1.00  2.14              
ATOM   1026  HB2 GLU A  62      54.185  55.587  66.226  1.00  2.14              
ATOM   1027  CG  GLU A  62      55.873  56.034  64.925  1.00  2.14              
ATOM   1028  HG1 GLU A  62      56.088  56.744  64.124  1.00  2.14              
ATOM   1029  HG2 GLU A  62      55.964  55.030  64.506  1.00  2.14              
ATOM   1030  CD  GLU A  62      56.915  56.180  66.059  1.00  2.14              
ATOM   1031  OE1 GLU A  62      56.504  55.988  67.229  1.00  2.14              
ATOM   1032  OE2 GLU A  62      58.087  56.527  65.783  1.00  2.14              
ATOM   1033  C   GLU A  62      52.547  57.800  66.188  1.00  2.14              
ATOM   1034  O   GLU A  62      51.666  58.219  65.436  1.00  2.14              
ATOM   1035  N   LEU A  63      52.310  57.534  67.477  1.00  2.22              
ATOM   1036  H   LEU A  63      53.108  57.296  68.056  1.00  2.22              
ATOM   1037  CA  LEU A  63      51.019  57.748  68.136  1.00  2.22              
ATOM   1038  HA  LEU A  63      50.230  57.295  67.536  1.00  2.22              
ATOM   1039  CB  LEU A  63      51.039  57.091  69.535  1.00  2.22              
ATOM   1040  HB1 LEU A  63      50.025  57.128  69.936  1.00  2.22              
ATOM   1041  HB2 LEU A  63      51.668  57.690  70.195  1.00  2.22              
ATOM   1042  CG  LEU A  63      51.544  55.638  69.610  1.00  2.22              
ATOM   1043  HG  LEU A  63      52.593  55.603  69.315  1.00  2.22              
ATOM   1044  CD1 LEU A  63      51.438  55.129  71.046  1.00  2.22              
ATOM   1045 1HD1 LEU A  63      51.832  54.115  71.099  1.00  2.22              
ATOM   1046 2HD1 LEU A  63      52.024  55.767  71.707  1.00  2.22              
ATOM   1047 3HD1 LEU A  63      50.397  55.129  71.369  1.00  2.22              
ATOM   1048  CD2 LEU A  63      50.742  54.707  68.706  1.00  2.22              
ATOM   1049 1HD2 LEU A  63      51.068  53.677  68.848  1.00  2.22              
ATOM   1050 2HD2 LEU A  63      49.679  54.776  68.937  1.00  2.22              
ATOM   1051 3HD2 LEU A  63      50.901  54.972  67.662  1.00  2.22              
ATOM   1052  C   LEU A  63      50.706  59.243  68.295  1.00  2.22              
ATOM   1053  O   LEU A  63      49.573  59.697  68.072  1.00  2.22              
ATOM   1054  N   LEU A  64      51.732  60.021  68.663  1.00  2.13              
ATOM   1055  H   LEU A  64      52.635  59.590  68.832  1.00  2.13              
ATOM   1056  CA  LEU A  64      51.590  61.475  68.731  1.00  2.13              
ATOM   1057  HA  LEU A  64      50.772  61.703  69.414  1.00  2.13              
ATOM   1058  CB  LEU A  64      52.876  62.121  69.274  1.00  2.13              
ATOM   1059  HB1 LEU A  64      52.785  63.203  69.181  1.00  2.13              
ATOM   1060  HB2 LEU A  64      53.718  61.801  68.661  1.00  2.13              
ATOM   1061  CG  LEU A  64      53.157  61.778  70.750  1.00  2.13              
ATOM   1062  HG  LEU A  64      53.220  60.698  70.873  1.00  2.13              
ATOM   1063  CD1 LEU A  64      54.492  62.385  71.177  1.00  2.13              
ATOM   1064 1HD1 LEU A  64      54.724  62.075  72.194  1.00  2.13              
ATOM   1065 2HD1 LEU A  64      55.282  62.015  70.524  1.00  2.13              
ATOM   1066 3HD1 LEU A  64      54.456  63.471  71.105  1.00  2.13              
ATOM   1067  CD2 LEU A  64      52.081  62.323  71.697  1.00  2.13              
ATOM   1068 1HD2 LEU A  64      52.400  62.205  72.731  1.00  2.13              
ATOM   1069 2HD2 LEU A  64      51.894  63.376  71.488  1.00  2.13              
ATOM   1070 3HD2 LEU A  64      51.152  61.766  71.563  1.00  2.13              
ATOM   1071  C   LEU A  64      51.155  62.050  67.381  1.00  2.13              
ATOM   1072  O   LEU A  64      50.192  62.826  67.316  1.00  2.13              
ATOM   1073  N   PHE A  65      51.792  61.609  66.294  1.00  2.20              
ATOM   1074  H   PHE A  65      52.592  60.991  66.386  1.00  2.20              
ATOM   1075  CA  PHE A  65      51.369  62.048  64.976  1.00  2.20              
ATOM   1076  HA  PHE A  65      51.229  63.122  65.098  1.00  2.20              
ATOM   1077  CB  PHE A  65      52.446  61.930  63.904  1.00  2.20              
ATOM   1078  HB1 PHE A  65      52.073  61.286  63.112  1.00  2.20              
ATOM   1079  HB2 PHE A  65      53.346  61.474  64.317  1.00  2.20              
ATOM   1080  CG  PHE A  65      52.780  63.304  63.336  1.00  2.20              
ATOM   1081  CD1 PHE A  65      54.027  63.901  63.588  1.00  2.20              
ATOM   1082  HD1 PHE A  65      54.781  63.352  64.129  1.00  2.20              
ATOM   1083  CE1 PHE A  65      54.294  65.205  63.128  1.00  2.20              
ATOM   1084  HE1 PHE A  65      55.259  65.655  63.314  1.00  2.20              
ATOM   1085  CZ  PHE A  65      53.313  65.920  62.419  1.00  2.20              
ATOM   1086  HZ  PHE A  65      53.519  66.917  62.055  1.00  2.20              
ATOM   1087  CE2 PHE A  65      52.067  65.328  62.157  1.00  2.20              
ATOM   1088  HE2 PHE A  65      51.317  65.869  61.593  1.00  2.20              
ATOM   1089  CD2 PHE A  65      51.804  64.028  62.624  1.00  2.20              
ATOM   1090  HD2 PHE A  65      50.841  63.586  62.447  1.00  2.20              
ATOM   1091  C   PHE A  65      49.969  61.564  64.557  1.00  2.20              
ATOM   1092  O   PHE A  65      49.213  62.362  63.995  1.00  2.20              
ATOM   1093  N   LEU A  66      49.563  60.339  64.918  1.00  2.34              
ATOM   1094  H   LEU A  66      50.237  59.701  65.330  1.00  2.34              
ATOM   1095  CA  LEU A  66      48.171  59.891  64.758  1.00  2.34              
ATOM   1096  HA  LEU A  66      47.938  59.891  63.693  1.00  2.34              
ATOM   1097  CB  LEU A  66      47.992  58.459  65.307  1.00  2.34              
ATOM   1098  HB1 LEU A  66      46.927  58.298  65.486  1.00  2.34              
ATOM   1099  HB2 LEU A  66      48.488  58.380  66.270  1.00  2.34              
ATOM   1100  CG  LEU A  66      48.482  57.318  64.402  1.00  2.34              
ATOM   1101  HG  LEU A  66      49.553  57.401  64.233  1.00  2.34              
ATOM   1102  CD1 LEU A  66      48.195  55.979  65.085  1.00  2.34              
ATOM   1103 1HD1 LEU A  66      48.604  55.175  64.481  1.00  2.34              
ATOM   1104 2HD1 LEU A  66      48.672  55.955  66.065  1.00  2.34              
ATOM   1105 3HD1 LEU A  66      47.119  55.841  65.200  1.00  2.34              
ATOM   1106  CD2 LEU A  66      47.765  57.335  63.053  1.00  2.34              
ATOM   1107 1HD2 LEU A  66      47.811  56.359  62.580  1.00  2.34              
ATOM   1108 2HD2 LEU A  66      46.721  57.599  63.207  1.00  2.34              
ATOM   1109 3HD2 LEU A  66      48.225  58.073  62.400  1.00  2.34              
ATOM   1110  C   LEU A  66      47.117  60.816  65.391  1.00  2.34              
ATOM   1111  O   LEU A  66      46.071  61.042  64.772  1.00  2.34              
ATOM   1112  N   SER A  67      47.440  61.334  66.587  1.00  2.45              
ATOM   1113  H   SER A  67      48.320  61.039  66.989  1.00  2.45              
ATOM   1114  CA  SER A  67      46.622  62.300  67.353  1.00  2.45              
ATOM   1115  HA  SER A  67      45.600  61.925  67.417  1.00  2.45              
ATOM   1116  CB  SER A  67      47.184  62.462  68.771  1.00  2.45              
ATOM   1117  HB1 SER A  67      46.457  63.003  69.378  1.00  2.45              
ATOM   1118  HB2 SER A  67      48.101  63.050  68.734  1.00  2.45              
ATOM   1119  OG  SER A  67      47.474  61.223  69.389  1.00  2.45              
ATOM   1120  HG  SER A  67      48.098  60.723  68.840  1.00  2.45              
ATOM   1121  C   SER A  67      46.568  63.714  66.729  1.00  2.45              
ATOM   1122  O   SER A  67      45.576  64.460  66.817  1.00  2.45              
ATOM   1123  N   TYR A  68      47.687  64.114  66.115  1.00  2.51              
ATOM   1124  H   TYR A  68      48.485  63.491  66.104  1.00  2.51              
ATOM   1125  CA  TYR A  68      47.746  65.358  65.351  1.00  2.51              
ATOM   1126  HA  TYR A  68      47.365  66.154  65.988  1.00  2.51              
ATOM   1127  CB  TYR A  68      49.213  65.672  64.985  1.00  2.51              
ATOM   1128  HB1 TYR A  68      49.323  65.695  63.900  1.00  2.51              
ATOM   1129  HB2 TYR A  68      49.862  64.872  65.340  1.00  2.51              
ATOM   1130  CG  TYR A  68      49.752  66.971  65.558  1.00  2.51              
ATOM   1131  CD1 TYR A  68      49.688  67.208  66.947  1.00  2.51              
ATOM   1132  HD1 TYR A  68      49.249  66.466  67.605  1.00  2.51              
ATOM   1133  CE1 TYR A  68      50.213  68.400  67.482  1.00  2.51              
ATOM   1134  HE1 TYR A  68      50.171  68.595  68.543  1.00  2.51              
ATOM   1135  CZ  TYR A  68      50.827  69.349  66.636  1.00  2.51              
ATOM   1136  OH  TYR A  68      51.302  70.502  67.177  1.00  2.51              
ATOM   1137  HH  TYR A  68      51.608  71.147  66.526  1.00  2.51              
ATOM   1138  CE2 TYR A  68      50.908  69.102  65.248  1.00  2.51              
ATOM   1139  HE2 TYR A  68      51.404  69.811  64.597  1.00  2.51              
ATOM   1140  CD2 TYR A  68      50.363  67.919  64.713  1.00  2.51              
ATOM   1141  HD2 TYR A  68      50.443  67.726  63.649  1.00  2.51              
ATOM   1142  C   TYR A  68      46.850  65.309  64.113  1.00  2.51              
ATOM   1143  O   TYR A  68      45.969  66.166  63.984  1.00  2.51              
ATOM   1144  N   LEU A  69      47.023  64.277  63.277  1.00  2.54              
ATOM   1145  H   LEU A  69      47.740  63.606  63.535  1.00  2.54              
ATOM   1146  CA  LEU A  69      45.964  63.765  62.405  1.00  2.54              
ATOM   1147  HA  LEU A  69      45.660  64.502  61.683  1.00  2.54              
ATOM   1148  CB  LEU A  69      46.449  62.487  61.672  1.00  2.54              
ATOM   1149  HB1 LEU A  69      45.563  61.947  61.342  1.00  2.54              
ATOM   1150  HB2 LEU A  69      46.959  61.843  62.389  1.00  2.54              
ATOM   1151  CG  LEU A  69      47.340  62.666  60.426  1.00  2.54              
ATOM   1152  HG  LEU A  69      46.819  63.306  59.715  1.00  2.54              
ATOM   1153  CD1 LEU A  69      48.713  63.257  60.723  1.00  2.54              
ATOM   1154 1HD1 LEU A  69      49.278  63.377  59.799  1.00  2.54              
ATOM   1155 2HD1 LEU A  69      48.621  64.236  61.188  1.00  2.54              
ATOM   1156 3HD1 LEU A  69      49.253  62.591  61.393  1.00  2.54              
ATOM   1157  CD2 LEU A  69      47.597  61.309  59.762  1.00  2.54              
ATOM   1158 1HD2 LEU A  69      48.210  60.683  60.411  1.00  2.54              
ATOM   1159 2HD2 LEU A  69      46.654  60.809  59.580  1.00  2.54              
ATOM   1160 3HD2 LEU A  69      48.107  61.455  58.812  1.00  2.54              
ATOM   1161  C   LEU A  69      44.746  63.431  63.288  1.00  2.54              
ATOM   1162  O   LEU A  69      44.807  63.346  64.497  1.00  2.54              
ATOM   1163  N   GLY A  70      43.578  63.336  62.700  1.00  3.14              
ATOM   1164  H   GLY A  70      43.533  63.534  61.715  1.00  3.14              
ATOM   1165  CA  GLY A  70      42.321  63.406  63.447  1.00  3.14              
ATOM   1166  HA1 GLY A  70      42.279  62.561  64.135  1.00  3.14              
ATOM   1167  HA2 GLY A  70      41.510  63.307  62.738  1.00  3.14              
ATOM   1168  C   GLY A  70      42.041  64.680  64.270  1.00  3.14              
ATOM   1169  O   GLY A  70      40.878  64.884  64.620  1.00  3.14              
ATOM   1170  N   ALA A  71      43.017  65.576  64.489  1.00  3.09              
ATOM   1171  H   ALA A  71      43.980  65.296  64.362  1.00  3.09              
ATOM   1172  CA  ALA A  71      42.724  66.988  64.769  1.00  3.09              
ATOM   1173  HA  ALA A  71      41.658  67.167  64.646  1.00  3.09              
ATOM   1174  CB  ALA A  71      43.080  67.236  66.240  1.00  3.09              
ATOM   1175  HB1 ALA A  71      44.142  67.061  66.402  1.00  3.09              
ATOM   1176  HB2 ALA A  71      42.821  68.254  66.524  1.00  3.09              
ATOM   1177  HB3 ALA A  71      42.511  66.553  66.869  1.00  3.09              
ATOM   1178  C   ALA A  71      43.427  67.949  63.795  1.00  3.09              
ATOM   1179  O   ALA A  71      43.822  69.044  64.220  1.00  3.09              
ATOM   1180  N   LEU A  72      43.686  67.546  62.547  1.00  3.16              
ATOM   1181  H   LEU A  72      43.327  66.641  62.225  1.00  3.16              
ATOM   1182  CA  LEU A  72      44.627  68.277  61.707  1.00  3.16              
ATOM   1183  HA  LEU A  72      45.223  68.813  62.438  1.00  3.16              
ATOM   1184  CB  LEU A  72      45.739  67.414  61.044  1.00  3.16              
ATOM   1185  HB1 LEU A  72      45.902  66.560  61.657  1.00  3.16              
ATOM   1186  HB2 LEU A  72      46.630  68.032  61.138  1.00  3.16              
ATOM   1187  CG  LEU A  72      45.641  66.982  59.589  1.00  3.16              
ATOM   1188  HG  LEU A  72      45.429  67.840  58.968  1.00  3.16              
ATOM   1189  CD1 LEU A  72      47.001  66.464  59.100  1.00  3.16              
ATOM   1190 1HD1 LEU A  72      47.705  67.297  59.132  1.00  3.16              
ATOM   1191 2HD1 LEU A  72      47.336  65.662  59.751  1.00  3.16              
ATOM   1192 3HD1 LEU A  72      46.906  66.100  58.087  1.00  3.16              
ATOM   1193  CD2 LEU A  72      44.620  65.874  59.327  1.00  3.16              
ATOM   1194 1HD2 LEU A  72      44.955  64.932  59.738  1.00  3.16              
ATOM   1195 2HD2 LEU A  72      43.690  66.153  59.812  1.00  3.16              
ATOM   1196 3HD2 LEU A  72      44.453  65.770  58.256  1.00  3.16              
ATOM   1197  C   LEU A  72      44.146  69.430  60.848  1.00  3.16              
ATOM   1198  O   LEU A  72      44.736  70.511  60.913  1.00  3.16              
ATOM   1199  N   CYS A  73      43.172  69.217  59.962  1.00  6.69              
ATOM   1200  H   CYS A  73      42.697  68.317  60.003  1.00  6.69              
ATOM   1201  CA  CYS A  73      43.283  69.862  58.674  1.00  6.69              
ATOM   1202  HA  CYS A  73      44.222  70.421  58.652  1.00  6.69              
ATOM   1203  CB  CYS A  73      43.412  68.842  57.537  1.00  6.69              
ATOM   1204  HB1 CYS A  73      42.548  68.824  56.904  1.00  6.69              
ATOM   1205  HB2 CYS A  73      43.529  67.833  57.924  1.00  6.69              
ATOM   1206  SG  CYS A  73      44.892  69.196  56.535  1.00  6.69              
ATOM   1207  HG  CYS A  73      45.804  69.245  57.513  1.00  6.69              
ATOM   1208  C   CYS A  73      42.251  71.015  58.348  1.00  6.69              
ATOM   1209  O   CYS A  73      41.052  70.717  58.500  1.00  6.69              
ATOM   1210  N   PRO A  74      42.554  72.084  57.590  1.00  8.59              
ATOM   1211  CD  PRO A  74      42.498  71.820  56.155  1.00  8.59              
ATOM   1212  HD1 PRO A  74      41.599  72.279  55.787  1.00  8.59              
ATOM   1213  HD2 PRO A  74      42.459  70.765  55.948  1.00  8.59              
ATOM   1214  CG  PRO A  74      43.745  72.444  55.566  1.00  8.59              
ATOM   1215  HG1 PRO A  74      43.612  72.637  54.503  1.00  8.59              
ATOM   1216  HG2 PRO A  74      44.615  71.813  55.717  1.00  8.59              
ATOM   1217  CB  PRO A  74      43.858  73.720  56.372  1.00  8.59              
ATOM   1218  HB1 PRO A  74      43.184  74.386  55.886  1.00  8.59              
ATOM   1219  HB2 PRO A  74      44.869  74.081  56.367  1.00  8.59              
ATOM   1220  CA  PRO A  74      43.388  73.345  57.783  1.00  8.59              
ATOM   1221  HA  PRO A  74      44.269  72.974  58.284  1.00  8.59              
ATOM   1222  C   PRO A  74      42.893  74.366  58.750  1.00  8.59              
ATOM   1223  O   PRO A  74      41.821  74.907  58.493  1.00  8.59              
ATOM   1224  N   GLY A  75      43.718  74.758  59.704  1.00  9.87              
ATOM   1225  H   GLY A  75      44.483  74.156  59.920  1.00  9.87              
ATOM   1226  CA  GLY A  75      43.784  76.154  60.134  1.00  9.87              
ATOM   1227  HA1 GLY A  75      44.691  76.312  60.716  1.00  9.87              
ATOM   1228  HA2 GLY A  75      42.902  76.375  60.722  1.00  9.87              
ATOM   1229  C   GLY A  75      43.813  77.084  58.908  1.00  9.87              
ATOM   1230  O   GLY A  75      43.134  78.104  58.878  1.00  9.87              
ATOM   1231  N   LEU A  76      44.505  76.656  57.845  1.00 10.57              
ATOM   1232  H   LEU A  76      45.069  75.830  57.963  1.00 10.57              
ATOM   1233  CA  LEU A  76      44.530  77.309  56.538  1.00 10.57              
ATOM   1234  HA  LEU A  76      44.669  78.369  56.753  1.00 10.57              
ATOM   1235  CB  LEU A  76      45.792  76.852  55.772  1.00 10.57              
ATOM   1236  HB1 LEU A  76      45.667  75.826  55.451  1.00 10.57              
ATOM   1237  HB2 LEU A  76      46.616  76.877  56.473  1.00 10.57              
ATOM   1238  CG  LEU A  76      46.183  77.662  54.525  1.00 10.57              
ATOM   1239  HG  LEU A  76      45.499  77.428  53.709  1.00 10.57              
ATOM   1240  CD1 LEU A  76      46.217  79.177  54.730  1.00 10.57              
ATOM   1241 1HD1 LEU A  76      45.212  79.556  54.909  1.00 10.57              
ATOM   1242 2HD1 LEU A  76      46.857  79.429  55.574  1.00 10.57              
ATOM   1243 3HD1 LEU A  76      46.597  79.663  53.832  1.00 10.57              
ATOM   1244  CD2 LEU A  76      47.585  77.216  54.101  1.00 10.57              
ATOM   1245 1HD2 LEU A  76      47.828  77.629  53.123  1.00 10.57              
ATOM   1246 2HD2 LEU A  76      48.323  77.575  54.820  1.00 10.57              
ATOM   1247 3HD2 LEU A  76      47.650  76.133  54.075  1.00 10.57              
ATOM   1248  C   LEU A  76      43.240  77.266  55.694  1.00 10.57              
ATOM   1249  O   LEU A  76      43.130  77.974  54.706  1.00 10.57              
ATOM   1250  N   TRP A  77      42.261  76.461  56.104  1.00 10.15              
ATOM   1251  H   TRP A  77      42.420  75.949  56.958  1.00 10.15              
ATOM   1252  CA  TRP A  77      40.914  76.309  55.541  1.00 10.15              
ATOM   1253  HA  TRP A  77      40.827  76.917  54.642  1.00 10.15              
ATOM   1254  CB  TRP A  77      40.535  74.869  55.177  1.00 10.15              
ATOM   1255  HB1 TRP A  77      39.452  74.857  55.074  1.00 10.15              
ATOM   1256  HB2 TRP A  77      40.755  74.242  56.038  1.00 10.15              
ATOM   1257  CG  TRP A  77      41.016  74.173  53.926  1.00 10.15              
ATOM   1258  CD1 TRP A  77      40.611  72.922  53.629  1.00 10.15              
ATOM   1259  HD1 TRP A  77      39.941  72.341  54.251  1.00 10.15              
ATOM   1260  NE1 TRP A  77      41.183  72.484  52.461  1.00 10.15              
ATOM   1261  HE1 TRP A  77      41.005  71.561  52.093  1.00 10.15              
ATOM   1262  CE2 TRP A  77      41.904  73.483  51.858  1.00 10.15              
ATOM   1263  CZ2 TRP A  77      42.577  73.544  50.629  1.00 10.15              
ATOM   1264  HZ2 TRP A  77      42.576  72.691  49.963  1.00 10.15              
ATOM   1265  CH2 TRP A  77      43.180  74.751  50.242  1.00 10.15              
ATOM   1266  HH2 TRP A  77      43.647  74.842  49.270  1.00 10.15              
ATOM   1267  CZ3 TRP A  77      43.120  75.862  51.102  1.00 10.15              
ATOM   1268  HZ3 TRP A  77      43.542  76.808  50.785  1.00 10.15              
ATOM   1269  CE3 TRP A  77      42.449  75.781  52.338  1.00 10.15              
ATOM   1270  HE3 TRP A  77      42.343  76.671  52.931  1.00 10.15              
ATOM   1271  CD2 TRP A  77      41.819  74.590  52.766  1.00 10.15              
ATOM   1272  C   TRP A  77      39.883  76.892  56.545  1.00 10.15              
ATOM   1273  O   TRP A  77      38.687  76.928  56.267  1.00 10.15              
ATOM   1274  N   GLY A  78      40.340  77.264  57.748  1.00  9.88              
ATOM   1275  H   GLY A  78      41.341  77.381  57.803  1.00  9.88              
ATOM   1276  CA  GLY A  78      39.733  76.925  59.048  1.00  9.88              
ATOM   1277  HA1 GLY A  78      39.226  77.812  59.420  1.00  9.88              
ATOM   1278  HA2 GLY A  78      40.534  76.684  59.741  1.00  9.88              
ATOM   1279  C   GLY A  78      38.737  75.771  59.089  1.00  9.88              
ATOM   1280  O   GLY A  78      37.749  75.844  59.817  1.00  9.88              
ATOM   1281  N   CYS A  79      38.968  74.697  58.337  1.00  8.59              
ATOM   1282  H   CYS A  79      39.836  74.656  57.829  1.00  8.59              
ATOM   1283  CA  CYS A  79      38.172  73.491  58.474  1.00  8.59              
ATOM   1284  HA  CYS A  79      37.118  73.749  58.348  1.00  8.59              
ATOM   1285  CB  CYS A  79      38.568  72.469  57.411  1.00  8.59              
ATOM   1286  HB1 CYS A  79      38.287  71.473  57.764  1.00  8.59              
ATOM   1287  HB2 CYS A  79      39.648  72.477  57.256  1.00  8.59              
ATOM   1288  SG  CYS A  79      37.694  72.807  55.854  1.00  8.59              
ATOM   1289  HG  CYS A  79      36.462  72.643  56.321  1.00  8.59              
ATOM   1290  C   CYS A  79      38.381  72.893  59.889  1.00  8.59              
ATOM   1291  O   CYS A  79      39.450  72.395  60.218  1.00  8.59              
ATOM   1292  N   ALA A  80      37.330  72.893  60.687  1.00  8.18              
ATOM   1293  H   ALA A  80      36.527  73.440  60.453  1.00  8.18              
ATOM   1294  CA  ALA A  80      36.987  71.661  61.402  1.00  8.18              
ATOM   1295  HA  ALA A  80      37.893  71.152  61.734  1.00  8.18              
ATOM   1296  CB  ALA A  80      36.137  72.016  62.614  1.00  8.18              
ATOM   1297  HB1 ALA A  80      36.668  72.726  63.247  1.00  8.18              
ATOM   1298  HB2 ALA A  80      35.193  72.465  62.308  1.00  8.18              
ATOM   1299  HB3 ALA A  80      35.915  71.135  63.218  1.00  8.18              
ATOM   1300  C   ALA A  80      36.242  70.707  60.403  1.00  8.18              
ATOM   1301  O   ALA A  80      36.026  71.046  59.261  1.00  8.18              
ATOM   1302  N   ASP A  81      35.852  69.522  60.900  1.00  6.65              
ATOM   1303  H   ASP A  81      35.909  69.400  61.899  1.00  6.65              
ATOM   1304  CA  ASP A  81      36.034  68.273  60.134  1.00  6.65              
ATOM   1305  HA  ASP A  81      35.933  67.462  60.857  1.00  6.65              
ATOM   1306  CB  ASP A  81      34.975  67.983  59.046  1.00  6.65              
ATOM   1307  HB1 ASP A  81      34.982  68.771  58.292  1.00  6.65              
ATOM   1308  HB2 ASP A  81      33.986  67.947  59.505  1.00  6.65              
ATOM   1309  CG  ASP A  81      35.258  66.624  58.361  1.00  6.65              
ATOM   1310  OD1 ASP A  81      34.862  66.396  57.195  1.00  6.65              
ATOM   1311  OD2 ASP A  81      35.860  65.738  59.010  1.00  6.65              
ATOM   1312  C   ASP A  81      37.444  68.198  59.582  1.00  6.65              
ATOM   1313  O   ASP A  81      37.712  68.513  58.423  1.00  6.65              
ATOM   1314  N   ASP A  82      38.322  67.775  60.492  1.00  3.72              
ATOM   1315  H   ASP A  82      37.958  67.454  61.376  1.00  3.72              
ATOM   1316  CA  ASP A  82      39.773  67.825  60.414  1.00  3.72              
ATOM   1317  HA  ASP A  82      40.046  68.881  60.383  1.00  3.72              
ATOM   1318  CB  ASP A  82      40.349  67.216  61.700  1.00  3.72              
ATOM   1319  HB1 ASP A  82      39.646  67.320  62.528  1.00  3.72              
ATOM   1320  HB2 ASP A  82      41.230  67.793  61.964  1.00  3.72              
ATOM   1321  CG  ASP A  82      40.741  65.740  61.539  1.00  3.72              
ATOM   1322  OD1 ASP A  82      39.835  64.875  61.479  1.00  3.72              
ATOM   1323  OD2 ASP A  82      41.957  65.453  61.456  1.00  3.72              
ATOM   1324  C   ASP A  82      40.395  67.187  59.170  1.00  3.72              
ATOM   1325  O   ASP A  82      41.610  67.152  59.057  1.00  3.72              
ATOM   1326  N   ARG A  83      39.615  66.637  58.248  1.00  3.24              
ATOM   1327  H   ARG A  83      38.620  66.740  58.392  1.00  3.24              
ATOM   1328  CA  ARG A  83      40.137  65.845  57.145  1.00  3.24              
ATOM   1329  HA  ARG A  83      41.177  66.130  56.971  1.00  3.24              
ATOM   1330  CB  ARG A  83      40.101  64.358  57.566  1.00  3.24              
ATOM   1331  HB1 ARG A  83      39.893  63.722  56.705  1.00  3.24              
ATOM   1332  HB2 ARG A  83      39.287  64.206  58.279  1.00  3.24              
ATOM   1333  CG  ARG A  83      41.433  63.882  58.173  1.00  3.24              
ATOM   1334  HG1 ARG A  83      41.776  64.581  58.933  1.00  3.24              
ATOM   1335  HG2 ARG A  83      42.184  63.836  57.385  1.00  3.24              
ATOM   1336  CD  ARG A  83      41.279  62.495  58.810  1.00  3.24              
ATOM   1337  HD1 ARG A  83      42.266  62.104  59.050  1.00  3.24              
ATOM   1338  HD2 ARG A  83      40.779  61.837  58.101  1.00  3.24              
ATOM   1339  NE  ARG A  83      40.501  62.592  60.047  1.00  3.24              
ATOM   1340  HE  ARG A  83      40.288  63.544  60.351  1.00  3.24              
ATOM   1341  CZ  ARG A  83      40.157  61.674  60.925  1.00  3.24              
ATOM   1342  NH1 ARG A  83      39.492  62.076  61.966  1.00  3.24              
ATOM   1343 1HH1 ARG A  83      39.394  63.092  62.079  1.00  3.24              
ATOM   1344 2HH1 ARG A  83      39.272  61.458  62.716  1.00  3.24              
ATOM   1345  NH2 ARG A  83      40.444  60.402  60.811  1.00  3.24              
ATOM   1346 1HH2 ARG A  83      40.989  60.062  60.037  1.00  3.24              
ATOM   1347 2HH2 ARG A  83      40.246  59.766  61.559  1.00  3.24              
ATOM   1348  C   ARG A  83      39.505  66.007  55.785  1.00  3.24              
ATOM   1349  O   ARG A  83      40.014  65.435  54.821  1.00  3.24              
ATOM   1350  N   ASN A  84      38.429  66.770  55.683  1.00  3.60              
ATOM   1351  H   ASN A  84      38.088  67.198  56.534  1.00  3.60              
ATOM   1352  CA  ASN A  84      37.812  67.115  54.405  1.00  3.60              
ATOM   1353  HA  ASN A  84      36.844  67.556  54.653  1.00  3.60              
ATOM   1354  CB  ASN A  84      38.630  68.215  53.697  1.00  3.60              
ATOM   1355  HB1 ASN A  84      37.989  68.704  52.966  1.00  3.60              
ATOM   1356  HB2 ASN A  84      39.423  67.710  53.157  1.00  3.60              
ATOM   1357  CG  ASN A  84      39.296  69.301  54.539  1.00  3.60              
ATOM   1358  OD1 ASN A  84      40.295  69.861  54.112  1.00  3.60              
ATOM   1359  ND2 ASN A  84      38.825  69.669  55.711  1.00  3.60              
ATOM   1360 1HD2 ASN A  84      38.048  69.213  56.161  1.00  3.60              
ATOM   1361 2HD2 ASN A  84      39.308  70.407  56.205  1.00  3.60              
ATOM   1362  C   ASN A  84      37.495  65.888  53.528  1.00  3.60              
ATOM   1363  O   ASN A  84      37.825  65.831  52.339  1.00  3.60              
ATOM   1364  N   ARG A  85      36.852  64.888  54.141  1.00  3.36              
ATOM   1365  H   ARG A  85      36.657  65.025  55.124  1.00  3.36              
ATOM   1366  CA  ARG A  85      36.320  63.678  53.491  1.00  3.36              
ATOM   1367  HA  ARG A  85      37.154  63.000  53.317  1.00  3.36              
ATOM   1368  CB  ARG A  85      35.336  63.006  54.476  1.00  3.36              
ATOM   1369  HB1 ARG A  85      35.878  62.795  55.400  1.00  3.36              
ATOM   1370  HB2 ARG A  85      35.010  62.052  54.060  1.00  3.36              
ATOM   1371  CG  ARG A  85      34.087  63.859  54.810  1.00  3.36              
ATOM   1372  HG1 ARG A  85      33.409  63.828  53.958  1.00  3.36              
ATOM   1373  HG2 ARG A  85      34.366  64.899  54.980  1.00  3.36              
ATOM   1374  CD  ARG A  85      33.311  63.364  56.034  1.00  3.36              
ATOM   1375  HD1 ARG A  85      33.132  62.293  55.925  1.00  3.36              
ATOM   1376  HD2 ARG A  85      32.347  63.877  56.057  1.00  3.36              
ATOM   1377  NE  ARG A  85      34.019  63.650  57.297  1.00  3.36              
ATOM   1378  HE  ARG A  85      34.591  64.498  57.336  1.00  3.36              
ATOM   1379  CZ  ARG A  85      33.880  63.013  58.442  1.00  3.36              
ATOM   1380  NH1 ARG A  85      34.605  63.333  59.471  1.00  3.36              
ATOM   1381 1HH1 ARG A  85      35.222  64.146  59.383  1.00  3.36              
ATOM   1382 2HH1 ARG A  85      34.462  62.921  60.368  1.00  3.36              
ATOM   1383  NH2 ARG A  85      33.008  62.051  58.589  1.00  3.36              
ATOM   1384 1HH2 ARG A  85      32.388  61.845  57.829  1.00  3.36              
ATOM   1385 2HH2 ARG A  85      32.873  61.613  59.479  1.00  3.36              
ATOM   1386  C   ARG A  85      35.685  64.002  52.130  1.00  3.36              
ATOM   1387  O   ARG A  85      34.807  64.865  52.086  1.00  3.36              
ATOM   1388  N   ARG A  86      36.177  63.358  51.060  1.00  3.32              
ATOM   1389  H   ARG A  86      36.883  62.660  51.285  1.00  3.32              
ATOM   1390  CA  ARG A  86      35.969  63.561  49.595  1.00  3.32              
ATOM   1391  HA  ARG A  86      35.790  62.583  49.147  1.00  3.32              
ATOM   1392  CB  ARG A  86      34.795  64.482  49.199  1.00  3.32              
ATOM   1393  HB1 ARG A  86      34.843  64.671  48.125  1.00  3.32              
ATOM   1394  HB2 ARG A  86      34.930  65.450  49.681  1.00  3.32              
ATOM   1395  CG  ARG A  86      33.397  63.889  49.482  1.00  3.32              
ATOM   1396  HG1 ARG A  86      33.406  63.329  50.417  1.00  3.32              
ATOM   1397  HG2 ARG A  86      33.137  63.196  48.681  1.00  3.32              
ATOM   1398  CD  ARG A  86      32.324  64.988  49.575  1.00  3.32              
ATOM   1399  HD1 ARG A  86      31.345  64.518  49.692  1.00  3.32              
ATOM   1400  HD2 ARG A  86      32.333  65.576  48.655  1.00  3.32              
ATOM   1401  NE  ARG A  86      32.607  65.845  50.738  1.00  3.32              
ATOM   1402  HE  ARG A  86      33.349  65.507  51.339  1.00  3.32              
ATOM   1403  CZ  ARG A  86      32.130  67.022  51.069  1.00  3.32              
ATOM   1404  NH1 ARG A  86      32.664  67.654  52.072  1.00  3.32              
ATOM   1405 1HH1 ARG A  86      33.468  67.243  52.522  1.00  3.32              
ATOM   1406 2HH1 ARG A  86      32.302  68.537  52.384  1.00  3.32              
ATOM   1407  NH2 ARG A  86      31.149  67.578  50.413  1.00  3.32              
ATOM   1408 1HH2 ARG A  86      30.766  67.081  49.630  1.00  3.32              
ATOM   1409 2HH2 ARG A  86      30.800  68.488  50.662  1.00  3.32              
ATOM   1410  C   ARG A  86      37.246  64.071  48.910  1.00  3.32              
ATOM   1411  O   ARG A  86      37.387  63.962  47.691  1.00  3.32              
ATOM   1412  N   LEU A  87      38.191  64.622  49.672  1.00  3.23              
ATOM   1413  H   LEU A  87      37.998  64.766  50.658  1.00  3.23              
ATOM   1414  CA  LEU A  87      39.561  64.835  49.218  1.00  3.23              
ATOM   1415  HA  LEU A  87      39.547  65.138  48.175  1.00  3.23              
ATOM   1416  CB  LEU A  87      40.210  65.974  50.051  1.00  3.23              
ATOM   1417  HB1 LEU A  87      41.255  66.078  49.768  1.00  3.23              
ATOM   1418  HB2 LEU A  87      40.201  65.689  51.106  1.00  3.23              
ATOM   1419  CG  LEU A  87      39.571  67.374  49.919  1.00  3.23              
ATOM   1420  HG  LEU A  87      38.616  67.392  50.441  1.00  3.23              
ATOM   1421  CD1 LEU A  87      40.494  68.433  50.531  1.00  3.23              
ATOM   1422 1HD1 LEU A  87      39.974  69.390  50.575  1.00  3.23              
ATOM   1423 2HD1 LEU A  87      40.780  68.140  51.537  1.00  3.23              
ATOM   1424 3HD1 LEU A  87      41.402  68.540  49.936  1.00  3.23              
ATOM   1425  CD2 LEU A  87      39.330  67.800  48.468  1.00  3.23              
ATOM   1426 1HD2 LEU A  87      38.924  68.813  48.454  1.00  3.23              
ATOM   1427 2HD2 LEU A  87      40.266  67.792  47.917  1.00  3.23              
ATOM   1428 3HD2 LEU A  87      38.595  67.146  48.002  1.00  3.23              
ATOM   1429  C   LEU A  87      40.387  63.526  49.275  1.00  3.23              
ATOM   1430  O   LEU A  87      39.880  62.432  49.510  1.00  3.23              
ATOM   1431  N   SER A  88      41.696  63.637  49.068  1.00  3.05              
ATOM   1432  H   SER A  88      42.065  64.548  48.840  1.00  3.05              
ATOM   1433  CA  SER A  88      42.690  62.710  49.606  1.00  3.05              
ATOM   1434  HA  SER A  88      42.317  62.336  50.556  1.00  3.05              
ATOM   1435  CB  SER A  88      42.937  61.526  48.667  1.00  3.05              
ATOM   1436  HB1 SER A  88      43.907  61.078  48.887  1.00  3.05              
ATOM   1437  HB2 SER A  88      42.931  61.863  47.630  1.00  3.05              
ATOM   1438  OG  SER A  88      41.938  60.545  48.873  1.00  3.05              
ATOM   1439  HG  SER A  88      41.085  61.013  48.938  1.00  3.05              
ATOM   1440  C   SER A  88      43.990  63.469  49.889  1.00  3.05              
ATOM   1441  O   SER A  88      44.248  64.467  49.216  1.00  3.05              
ATOM   1442  N   TYR A  89      44.778  63.041  50.883  1.00  2.52              
ATOM   1443  H   TYR A  89      44.467  62.222  51.393  1.00  2.52              
ATOM   1444  CA  TYR A  89      45.613  64.011  51.631  1.00  2.52              
ATOM   1445  HA  TYR A  89      45.640  64.951  51.083  1.00  2.52              
ATOM   1446  CB  TYR A  89      44.872  64.285  52.971  1.00  2.52              
ATOM   1447  HB1 TYR A  89      45.514  64.043  53.819  1.00  2.52              
ATOM   1448  HB2 TYR A  89      44.014  63.617  53.061  1.00  2.52              
ATOM   1449  CG  TYR A  89      44.381  65.708  53.168  1.00  2.52              
ATOM   1450  CD1 TYR A  89      43.022  65.963  53.442  1.00  2.52              
ATOM   1451  HD1 TYR A  89      42.318  65.147  53.527  1.00  2.52              
ATOM   1452  CE1 TYR A  89      42.570  67.283  53.632  1.00  2.52              
ATOM   1453  HE1 TYR A  89      41.534  67.467  53.859  1.00  2.52              
ATOM   1454  CZ  TYR A  89      43.476  68.361  53.546  1.00  2.52              
ATOM   1455  OH  TYR A  89      43.046  69.650  53.642  1.00  2.52              
ATOM   1456  HH  TYR A  89      42.110  69.694  53.894  1.00  2.52              
ATOM   1457  CE2 TYR A  89      44.847  68.094  53.347  1.00  2.52              
ATOM   1458  HE2 TYR A  89      45.551  68.906  53.392  1.00  2.52              
ATOM   1459  CD2 TYR A  89      45.297  66.775  53.151  1.00  2.52              
ATOM   1460  HD2 TYR A  89      46.352  66.576  53.014  1.00  2.52              
ATOM   1461  C   TYR A  89      47.101  63.642  51.876  1.00  2.52              
ATOM   1462  O   TYR A  89      47.710  64.212  52.780  1.00  2.52              
ATOM   1463  N   SER A  90      47.665  62.700  51.100  1.00  2.40              
ATOM   1464  H   SER A  90      47.101  62.417  50.315  1.00  2.40              
ATOM   1465  CA  SER A  90      48.924  61.936  51.330  1.00  2.40              
ATOM   1466  HA  SER A  90      48.607  61.082  51.916  1.00  2.40              
ATOM   1467  CB  SER A  90      49.475  61.382  50.008  1.00  2.40              
ATOM   1468  HB1 SER A  90      49.891  62.203  49.420  1.00  2.40              
ATOM   1469  HB2 SER A  90      48.657  60.930  49.444  1.00  2.40              
ATOM   1470  OG  SER A  90      50.477  60.396  50.219  1.00  2.40              
ATOM   1471  HG  SER A  90      50.163  59.746  50.866  1.00  2.40              
ATOM   1472  C   SER A  90      50.054  62.606  52.145  1.00  2.40              
ATOM   1473  O   SER A  90      50.351  63.775  51.980  1.00  2.40              
ATOM   1474  N   VAL A  91      50.706  61.815  53.000  1.00  2.05              
ATOM   1475  H   VAL A  91      50.568  60.824  52.876  1.00  2.05              
ATOM   1476  CA  VAL A  91      51.274  62.179  54.298  1.00  2.05              
ATOM   1477  HA  VAL A  91      51.352  63.245  54.407  1.00  2.05              
ATOM   1478  CB  VAL A  91      50.309  61.744  55.421  1.00  2.05              
ATOM   1479  HB  VAL A  91      50.194  60.662  55.400  1.00  2.05              
ATOM   1480  CG1 VAL A  91      50.822  62.176  56.792  1.00  2.05              
ATOM   1481 1HG1 VAL A  91      50.960  63.256  56.811  1.00  2.05              
ATOM   1482 2HG1 VAL A  91      50.113  61.887  57.566  1.00  2.05              
ATOM   1483 3HG1 VAL A  91      51.776  61.705  57.000  1.00  2.05              
ATOM   1484  CG2 VAL A  91      48.916  62.361  55.263  1.00  2.05              
ATOM   1485 1HG2 VAL A  91      48.303  62.128  56.132  1.00  2.05              
ATOM   1486 2HG2 VAL A  91      48.993  63.443  55.163  1.00  2.05              
ATOM   1487 3HG2 VAL A  91      48.418  61.961  54.384  1.00  2.05              
ATOM   1488  C   VAL A  91      52.637  61.485  54.399  1.00  2.05              
ATOM   1489  O   VAL A  91      52.716  60.378  54.914  1.00  2.05              
ATOM   1490  N   THR A  92      53.720  62.030  53.842  1.00  1.94              
ATOM   1491  H   THR A  92      53.626  62.949  53.424  1.00  1.94              
ATOM   1492  CA  THR A  92      55.053  61.421  54.101  1.00  1.94              
ATOM   1493  HA  THR A  92      54.973  60.365  53.880  1.00  1.94              
ATOM   1494  CB  THR A  92      56.199  61.953  53.216  1.00  1.94              
ATOM   1495  HB  THR A  92      56.623  62.853  53.657  1.00  1.94              
ATOM   1496  CG2 THR A  92      57.326  60.939  52.998  1.00  1.94              
ATOM   1497 1HG2 THR A  92      58.013  61.314  52.239  1.00  1.94              
ATOM   1498 2HG2 THR A  92      57.895  60.789  53.914  1.00  1.94              
ATOM   1499 3HG2 THR A  92      56.920  59.985  52.663  1.00  1.94              
ATOM   1500  OG1 THR A  92      55.725  62.247  51.920  1.00  1.94              
ATOM   1501  HG1 THR A  92      55.139  63.004  51.989  1.00  1.94              
ATOM   1502  C   THR A  92      55.415  61.508  55.609  1.00  1.94              
ATOM   1503  O   THR A  92      54.740  62.220  56.343  1.00  1.94              
ATOM   1504  N   TRP A  93      56.437  60.798  56.101  1.00  1.88              
ATOM   1505  H   TRP A  93      56.885  60.154  55.463  1.00  1.88              
ATOM   1506  CA  TRP A  93      56.822  60.655  57.508  1.00  1.88              
ATOM   1507  HA  TRP A  93      56.899  61.638  57.920  1.00  1.88              
ATOM   1508  CB  TRP A  93      55.768  60.083  58.463  1.00  1.88              
ATOM   1509  HB1 TRP A  93      55.185  60.939  58.785  1.00  1.88              
ATOM   1510  HB2 TRP A  93      56.288  59.715  59.338  1.00  1.88              
ATOM   1511  CG  TRP A  93      54.754  59.056  58.106  1.00  1.88              
ATOM   1512  CD1 TRP A  93      53.596  59.337  57.487  1.00  1.88              
ATOM   1513  HD1 TRP A  93      53.351  60.324  57.137  1.00  1.88              
ATOM   1514  NE1 TRP A  93      52.761  58.244  57.508  1.00  1.88              
ATOM   1515  HE1 TRP A  93      51.805  58.280  57.190  1.00  1.88              
ATOM   1516  CE2 TRP A  93      53.300  57.232  58.265  1.00  1.88              
ATOM   1517  CZ2 TRP A  93      52.814  55.987  58.682  1.00  1.88              
ATOM   1518  HZ2 TRP A  93      51.857  55.623  58.350  1.00  1.88              
ATOM   1519  CH2 TRP A  93      53.584  55.221  59.568  1.00  1.88              
ATOM   1520  HH2 TRP A  93      53.236  54.246  59.867  1.00  1.88              
ATOM   1521  CZ3 TRP A  93      54.813  55.712  60.038  1.00  1.88              
ATOM   1522  HZ3 TRP A  93      55.401  55.126  60.729  1.00  1.88              
ATOM   1523  CE3 TRP A  93      55.302  56.953  59.591  1.00  1.88              
ATOM   1524  HE3 TRP A  93      56.252  57.324  59.943  1.00  1.88              
ATOM   1525  CD2 TRP A  93      54.570  57.732  58.677  1.00  1.88              
ATOM   1526  C   TRP A  93      58.216  60.023  57.679  1.00  1.88              
ATOM   1527  O   TRP A  93      58.382  58.817  57.847  1.00  1.88              
ATOM   1528  N   PHE A  94      59.253  60.856  57.603  1.00  1.89              
ATOM   1529  H   PHE A  94      59.056  61.826  57.395  1.00  1.89              
ATOM   1530  CA  PHE A  94      60.655  60.451  57.697  1.00  1.89              
ATOM   1531  HA  PHE A  94      60.761  59.494  57.191  1.00  1.89              
ATOM   1532  CB  PHE A  94      61.556  61.436  56.919  1.00  1.89              
ATOM   1533  HB1 PHE A  94      62.573  61.045  56.944  1.00  1.89              
ATOM   1534  HB2 PHE A  94      61.587  62.386  57.442  1.00  1.89              
ATOM   1535  CG  PHE A  94      61.193  61.742  55.466  1.00  1.89              
ATOM   1536  CD1 PHE A  94      60.222  62.718  55.169  1.00  1.89              
ATOM   1537  HD1 PHE A  94      59.717  63.226  55.965  1.00  1.89              
ATOM   1538  CE1 PHE A  94      59.933  63.077  53.843  1.00  1.89              
ATOM   1539  HE1 PHE A  94      59.164  63.803  53.631  1.00  1.89              
ATOM   1540  CZ  PHE A  94      60.673  62.521  52.792  1.00  1.89              
ATOM   1541  HZ  PHE A  94      60.487  62.832  51.773  1.00  1.89              
ATOM   1542  CE2 PHE A  94      61.684  61.591  53.076  1.00  1.89              
ATOM   1543  HE2 PHE A  94      62.279  61.208  52.262  1.00  1.89              
ATOM   1544  CD2 PHE A  94      61.920  61.173  54.401  1.00  1.89              
ATOM   1545  HD2 PHE A  94      62.694  60.451  54.608  1.00  1.89              
ATOM   1546  C   PHE A  94      61.113  60.235  59.166  1.00  1.89              
ATOM   1547  O   PHE A  94      61.502  61.192  59.817  1.00  1.89              
ATOM   1548  N   CYS A  95      60.992  59.005  59.681  1.00  1.89              
ATOM   1549  H   CYS A  95      60.616  58.330  59.028  1.00  1.89              
ATOM   1550  CA  CYS A  95      61.265  58.418  61.001  1.00  1.89              
ATOM   1551  HA  CYS A  95      60.730  58.978  61.754  1.00  1.89              
ATOM   1552  CB  CYS A  95      60.705  56.984  61.013  1.00  1.89              
ATOM   1553  HB1 CYS A  95      60.748  56.591  62.032  1.00  1.89              
ATOM   1554  HB2 CYS A  95      61.326  56.356  60.377  1.00  1.89              
ATOM   1555  SG  CYS A  95      58.990  56.864  60.429  1.00  1.89              
ATOM   1556  HG  CYS A  95      59.150  57.419  59.214  1.00  1.89              
ATOM   1557  C   CYS A  95      62.760  58.295  61.347  1.00  1.89              
ATOM   1558  O   CYS A  95      63.599  57.988  60.502  1.00  1.89              
ATOM   1559  N   SER A  96      63.129  58.322  62.629  1.00  1.83              
ATOM   1560  H   SER A  96      62.461  58.619  63.327  1.00  1.83              
ATOM   1561  CA  SER A  96      64.446  57.799  63.014  1.00  1.83              
ATOM   1562  HA  SER A  96      65.208  58.156  62.317  1.00  1.83              
ATOM   1563  CB  SER A  96      64.835  58.266  64.415  1.00  1.83              
ATOM   1564  HB1 SER A  96      64.048  57.960  65.093  1.00  1.83              
ATOM   1565  HB2 SER A  96      64.938  59.348  64.433  1.00  1.83              
ATOM   1566  OG  SER A  96      66.037  57.682  64.866  1.00  1.83              
ATOM   1567  HG  SER A  96      66.771  58.183  64.474  1.00  1.83              
ATOM   1568  C   SER A  96      64.467  56.272  63.004  1.00  1.83              
ATOM   1569  O   SER A  96      65.373  55.652  62.445  1.00  1.83              
ATOM   1570  N   TRP A  97      63.445  55.670  63.605  1.00  2.16              
ATOM   1571  H   TRP A  97      62.710  56.236  64.004  1.00  2.16              
ATOM   1572  CA  TRP A  97      63.290  54.235  63.772  1.00  2.16              
ATOM   1573  HA  TRP A  97      64.080  53.685  63.262  1.00  2.16              
ATOM   1574  CB  TRP A  97      63.294  53.893  65.269  1.00  2.16              
ATOM   1575  HB1 TRP A  97      62.792  52.935  65.401  1.00  2.16              
ATOM   1576  HB2 TRP A  97      62.684  54.626  65.800  1.00  2.16              
ATOM   1577  CG  TRP A  97      64.614  53.763  65.958  1.00  2.16              
ATOM   1578  CD1 TRP A  97      64.965  54.419  67.083  1.00  2.16              
ATOM   1579  HD1 TRP A  97      64.334  55.144  67.586  1.00  2.16              
ATOM   1580  NE1 TRP A  97      66.162  53.928  67.560  1.00  2.16              
ATOM   1581  HE1 TRP A  97      66.515  54.170  68.472  1.00  2.16              
ATOM   1582  CE2 TRP A  97      66.631  52.899  66.771  1.00  2.16              
ATOM   1583  CZ2 TRP A  97      67.735  52.042  66.871  1.00  2.16              
ATOM   1584  HZ2 TRP A  97      68.423  52.129  67.694  1.00  2.16              
ATOM   1585  CH2 TRP A  97      67.924  51.052  65.892  1.00  2.16              
ATOM   1586  HH2 TRP A  97      68.762  50.373  65.957  1.00  2.16              
ATOM   1587  CZ3 TRP A  97      67.009  50.928  64.833  1.00  2.16              
ATOM   1588  HZ3 TRP A  97      67.149  50.151  64.092  1.00  2.16              
ATOM   1589  CE3 TRP A  97      65.897  51.787  64.749  1.00  2.16              
ATOM   1590  HE3 TRP A  97      65.185  51.669  63.948  1.00  2.16              
ATOM   1591  CD2 TRP A  97      65.677  52.793  65.714  1.00  2.16              
ATOM   1592  C   TRP A  97      61.934  53.810  63.223  1.00  2.16              
ATOM   1593  O   TRP A  97      60.935  54.496  63.433  1.00  2.16              
ATOM   1594  N   SER A  98      61.903  52.684  62.518  1.00  2.32              
ATOM   1595  H   SER A  98      62.777  52.220  62.304  1.00  2.32              
ATOM   1596  CA  SER A  98      60.650  52.101  62.044  1.00  2.32              
ATOM   1597  HA  SER A  98      60.157  52.865  61.446  1.00  2.32              
ATOM   1598  CB  SER A  98      60.947  50.895  61.157  1.00  2.32              
ATOM   1599  HB1 SER A  98      61.574  51.205  60.324  1.00  2.32              
ATOM   1600  HB2 SER A  98      60.013  50.495  60.767  1.00  2.32              
ATOM   1601  OG  SER A  98      61.621  49.897  61.892  1.00  2.32              
ATOM   1602  HG  SER A  98      61.118  49.702  62.696  1.00  2.32              
ATOM   1603  C   SER A  98      59.705  51.682  63.191  1.00  2.32              
ATOM   1604  O   SER A  98      60.181  51.252  64.240  1.00  2.32              
ATOM   1605  N   PRO A  99      58.372  51.731  63.004  1.00  2.38              
ATOM   1606  CD  PRO A  99      57.684  51.847  61.717  1.00  2.38              
ATOM   1607  HD1 PRO A  99      57.531  50.849  61.304  1.00  2.38              
ATOM   1608  HD2 PRO A  99      58.218  52.466  60.997  1.00  2.38              
ATOM   1609  CG  PRO A  99      56.331  52.487  62.014  1.00  2.38              
ATOM   1610  HG1 PRO A  99      55.562  52.171  61.310  1.00  2.38              
ATOM   1611  HG2 PRO A  99      56.437  53.572  62.009  1.00  2.38              
ATOM   1612  CB  PRO A  99      56.044  52.018  63.433  1.00  2.38              
ATOM   1613  HB1 PRO A  99      55.674  50.990  63.418  1.00  2.38              
ATOM   1614  HB2 PRO A  99      55.334  52.676  63.934  1.00  2.38              
ATOM   1615  CA  PRO A  99      57.432  52.079  64.076  1.00  2.38              
ATOM   1616  HA  PRO A  99      57.628  53.127  64.311  1.00  2.38              
ATOM   1617  C   PRO A  99      57.411  51.358  65.435  1.00  2.38              
ATOM   1618  O   PRO A  99      57.066  51.984  66.431  1.00  2.38              
ATOM   1619  N   CYS A 100      57.683  50.055  65.466  1.00  2.46              
ATOM   1620  H   CYS A 100      58.033  49.669  64.605  1.00  2.46              
ATOM   1621  CA  CYS A 100      57.343  49.075  66.513  1.00  2.46              
ATOM   1622  HA  CYS A 100      58.091  48.290  66.387  1.00  2.46              
ATOM   1623  CB  CYS A 100      57.539  49.571  67.961  1.00  2.46              
ATOM   1624  HB1 CYS A 100      58.319  50.334  67.989  1.00  2.46              
ATOM   1625  HB2 CYS A 100      57.861  48.736  68.582  1.00  2.46              
ATOM   1626  SG  CYS A 100      56.000  50.228  68.668  1.00  2.46              
ATOM   1627  HG  CYS A 100      56.029  51.368  67.950  1.00  2.46              
ATOM   1628  C   CYS A 100      55.996  48.375  66.263  1.00  2.46              
ATOM   1629  O   CYS A 100      55.179  48.855  65.483  1.00  2.46              
ATOM   1630  N   ALA A 101      55.767  47.229  66.913  1.00  2.67              
ATOM   1631  H   ALA A 101      56.457  46.894  67.566  1.00  2.67              
ATOM   1632  CA  ALA A 101      54.581  46.401  66.669  1.00  2.67              
ATOM   1633  HA  ALA A 101      54.556  46.131  65.612  1.00  2.67              
ATOM   1634  CB  ALA A 101      54.739  45.109  67.480  1.00  2.67              
ATOM   1635  HB1 ALA A 101      53.901  44.443  67.269  1.00  2.67              
ATOM   1636  HB2 ALA A 101      55.661  44.604  67.192  1.00  2.67              
ATOM   1637  HB3 ALA A 101      54.757  45.328  68.549  1.00  2.67              
ATOM   1638  C   ALA A 101      53.247  47.097  66.986  1.00  2.67              
ATOM   1639  O   ALA A 101      52.285  47.045  66.214  1.00  2.67              
ATOM   1640  N   ASN A 102      53.220  47.783  68.124  1.00  2.54              
ATOM   1641  H   ASN A 102      54.025  47.690  68.734  1.00  2.54              
ATOM   1642  CA  ASN A 102      52.063  48.481  68.665  1.00  2.54              
ATOM   1643  HA  ASN A 102      51.209  47.802  68.682  1.00  2.54              
ATOM   1644  CB  ASN A 102      52.398  48.937  70.106  1.00  2.54              
ATOM   1645  HB1 ASN A 102      51.484  49.317  70.561  1.00  2.54              
ATOM   1646  HB2 ASN A 102      53.112  49.760  70.076  1.00  2.54              
ATOM   1647  CG  ASN A 102      52.999  47.869  71.019  1.00  2.54              
ATOM   1648  OD1 ASN A 102      53.898  47.119  70.669  1.00  2.54              
ATOM   1649  ND2 ASN A 102      52.555  47.782  72.247  1.00  2.54              
ATOM   1650 1HD2 ASN A 102      51.837  48.394  72.584  1.00  2.54              
ATOM   1651 2HD2 ASN A 102      52.994  47.092  72.831  1.00  2.54              
ATOM   1652  C   ASN A 102      51.709  49.682  67.782  1.00  2.54              
ATOM   1653  O   ASN A 102      50.561  49.826  67.358  1.00  2.54              
ATOM   1654  N   CYS A 103      52.712  50.501  67.453  1.00  2.33              
ATOM   1655  H   CYS A 103      53.628  50.344  67.850  1.00  2.33              
ATOM   1656  CA  CYS A 103      52.522  51.660  66.592  1.00  2.33              
ATOM   1657  HA  CYS A 103      51.733  52.283  67.011  1.00  2.33              
ATOM   1658  CB  CYS A 103      53.810  52.488  66.543  1.00  2.33              
ATOM   1659  HB1 CYS A 103      53.689  53.297  65.823  1.00  2.33              
ATOM   1660  HB2 CYS A 103      54.639  51.858  66.222  1.00  2.33              
ATOM   1661  SG  CYS A 103      54.171  53.206  68.167  1.00  2.33              
ATOM   1662  HG  CYS A 103      55.224  53.959  67.788  1.00  2.33              
ATOM   1663  C   CYS A 103      52.112  51.279  65.179  1.00  2.33              
ATOM   1664  O   CYS A 103      51.241  51.924  64.605  1.00  2.33              
ATOM   1665  N   ALA A 104      52.699  50.214  64.636  1.00  2.46              
ATOM   1666  H   ALA A 104      53.447  49.755  65.145  1.00  2.46              
ATOM   1667  CA  ALA A 104      52.296  49.629  63.370  1.00  2.46              
ATOM   1668  HA  ALA A 104      52.440  50.369  62.583  1.00  2.46              
ATOM   1669  CB  ALA A 104      53.191  48.419  63.082  1.00  2.46              
ATOM   1670  HB1 ALA A 104      52.843  47.918  62.182  1.00  2.46              
ATOM   1671  HB2 ALA A 104      54.223  48.739  62.942  1.00  2.46              
ATOM   1672  HB3 ALA A 104      53.146  47.705  63.901  1.00  2.46              
ATOM   1673  C   ALA A 104      50.823  49.248  63.381  1.00  2.46              
ATOM   1674  O   ALA A 104      50.081  49.688  62.513  1.00  2.46              
ATOM   1675  N   THR A 105      50.376  48.540  64.418  1.00  2.57              
ATOM   1676  H   THR A 105      51.052  48.211  65.099  1.00  2.57              
ATOM   1677  CA  THR A 105      48.964  48.173  64.577  1.00  2.57              
ATOM   1678  HA  THR A 105      48.664  47.562  63.726  1.00  2.57              
ATOM   1679  CB  THR A 105      48.791  47.325  65.850  1.00  2.57              
ATOM   1680  HB  THR A 105      49.151  47.880  66.714  1.00  2.57              
ATOM   1681  CG2 THR A 105      47.345  46.902  66.122  1.00  2.57              
ATOM   1682 1HG2 THR A 105      47.331  46.201  66.957  1.00  2.57              
ATOM   1683 2HG2 THR A 105      46.748  47.774  66.382  1.00  2.57              
ATOM   1684 3HG2 THR A 105      46.935  46.417  65.235  1.00  2.57              
ATOM   1685  OG1 THR A 105      49.540  46.135  65.738  1.00  2.57              
ATOM   1686  HG1 THR A 105      50.484  46.340  65.822  1.00  2.57              
ATOM   1687  C   THR A 105      48.042  49.387  64.622  1.00  2.57              
ATOM   1688  O   THR A 105      47.000  49.381  63.966  1.00  2.57              
ATOM   1689  N   THR A 106      48.394  50.447  65.351  1.00  2.48              
ATOM   1690  H   THR A 106      49.248  50.432  65.904  1.00  2.48              
ATOM   1691  CA  THR A 106      47.556  51.656  65.382  1.00  2.48              
ATOM   1692  HA  THR A 106      46.523  51.348  65.545  1.00  2.48              
ATOM   1693  CB  THR A 106      47.926  52.587  66.546  1.00  2.48              
ATOM   1694  HB  THR A 106      47.429  53.548  66.416  1.00  2.48              
ATOM   1695  CG2 THR A 106      47.494  51.992  67.887  1.00  2.48              
ATOM   1696 1HG2 THR A 106      47.781  52.674  68.688  1.00  2.48              
ATOM   1697 2HG2 THR A 106      46.412  51.862  67.903  1.00  2.48              
ATOM   1698 3HG2 THR A 106      47.985  51.033  68.050  1.00  2.48              
ATOM   1699  OG1 THR A 106      49.316  52.782  66.627  1.00  2.48              
ATOM   1700  HG1 THR A 106      49.644  53.110  65.782  1.00  2.48              
ATOM   1701  C   THR A 106      47.547  52.446  64.075  1.00  2.48              
ATOM   1702  O   THR A 106      46.516  53.007  63.720  1.00  2.48              
ATOM   1703  N   LEU A 107      48.657  52.460  63.337  1.00  2.42              
ATOM   1704  H   LEU A 107      49.466  51.957  63.688  1.00  2.42              
ATOM   1705  CA  LEU A 107      48.802  53.142  62.048  1.00  2.42              
ATOM   1706  HA  LEU A 107      48.389  54.146  62.137  1.00  2.42              
ATOM   1707  CB  LEU A 107      50.304  53.248  61.719  1.00  2.42              
ATOM   1708  HB1 LEU A 107      50.433  53.374  60.642  1.00  2.42              
ATOM   1709  HB2 LEU A 107      50.779  52.312  62.006  1.00  2.42              
ATOM   1710  CG  LEU A 107      51.008  54.417  62.443  1.00  2.42              
ATOM   1711  HG  LEU A 107      50.604  54.512  63.450  1.00  2.42              
ATOM   1712  CD1 LEU A 107      52.520  54.187  62.574  1.00  2.42              
ATOM   1713 1HD1 LEU A 107      52.874  53.493  61.817  1.00  2.42              
ATOM   1714 2HD1 LEU A 107      53.061  55.130  62.483  1.00  2.42              
ATOM   1715 3HD1 LEU A 107      52.737  53.762  63.551  1.00  2.42              
ATOM   1716  CD2 LEU A 107      50.752  55.731  61.705  1.00  2.42              
ATOM   1717 1HD2 LEU A 107      51.221  55.712  60.730  1.00  2.42              
ATOM   1718 2HD2 LEU A 107      49.689  55.893  61.567  1.00  2.42              
ATOM   1719 3HD2 LEU A 107      51.160  56.559  62.287  1.00  2.42              
ATOM   1720  C   LEU A 107      47.991  52.455  60.939  1.00  2.42              
ATOM   1721  O   LEU A 107      47.259  53.098  60.183  1.00  2.42              
ATOM   1722  N   THR A 108      48.057  51.129  60.945  1.00  2.63              
ATOM   1723  H   THR A 108      48.760  50.715  61.550  1.00  2.63              
ATOM   1724  CA  THR A 108      47.234  50.186  60.191  1.00  2.63              
ATOM   1725  HA  THR A 108      47.418  50.325  59.125  1.00  2.63              
ATOM   1726  CB  THR A 108      47.689  48.767  60.573  1.00  2.63              
ATOM   1727  HB  THR A 108      47.916  48.728  61.637  1.00  2.63              
ATOM   1728  CG2 THR A 108      46.671  47.677  60.292  1.00  2.63              
ATOM   1729 1HG2 THR A 108      46.241  47.819  59.305  1.00  2.63              
ATOM   1730 2HG2 THR A 108      47.168  46.712  60.347  1.00  2.63              
ATOM   1731 3HG2 THR A 108      45.884  47.698  61.043  1.00  2.63              
ATOM   1732  OG1 THR A 108      48.861  48.479  59.853  1.00  2.63              
ATOM   1733  HG1 THR A 108      49.117  47.567  60.025  1.00  2.63              
ATOM   1734  C   THR A 108      45.737  50.378  60.429  1.00  2.63              
ATOM   1735  O   THR A 108      44.971  50.516  59.467  1.00  2.63              
ATOM   1736  N   ARG A 109      45.310  50.406  61.703  1.00  2.73              
ATOM   1737  H   ARG A 109      45.994  50.264  62.441  1.00  2.73              
ATOM   1738  CA  ARG A 109      43.914  50.695  62.072  1.00  2.73              
ATOM   1739  HA  ARG A 109      43.255  49.989  61.566  1.00  2.73              
ATOM   1740  CB  ARG A 109      43.697  50.573  63.596  1.00  2.73              
ATOM   1741  HB1 ARG A 109      42.728  51.012  63.841  1.00  2.73              
ATOM   1742  HB2 ARG A 109      44.465  51.149  64.114  1.00  2.73              
ATOM   1743  CG  ARG A 109      43.699  49.122  64.121  1.00  2.73              
ATOM   1744  HG1 ARG A 109      44.638  48.640  63.858  1.00  2.73              
ATOM   1745  HG2 ARG A 109      42.889  48.567  63.646  1.00  2.73              
ATOM   1746  CD  ARG A 109      43.508  49.074  65.651  1.00  2.73              
ATOM   1747  HD1 ARG A 109      42.488  49.388  65.880  1.00  2.73              
ATOM   1748  HD2 ARG A 109      44.200  49.783  66.111  1.00  2.73              
ATOM   1749  NE  ARG A 109      43.773  47.726  66.210  1.00  2.73              
ATOM   1750  HE  ARG A 109      44.383  47.139  65.665  1.00  2.73              
ATOM   1751  CZ  ARG A 109      43.377  47.235  67.378  1.00  2.73              
ATOM   1752  NH1 ARG A 109      43.786  46.056  67.770  1.00  2.73              
ATOM   1753 1HH1 ARG A 109      44.406  45.520  67.187  1.00  2.73              
ATOM   1754 2HH1 ARG A 109      43.521  45.691  68.668  1.00  2.73              
ATOM   1755  NH2 ARG A 109      42.586  47.894  68.182  1.00  2.73              
ATOM   1756 1HH2 ARG A 109      42.233  48.792  67.902  1.00  2.73              
ATOM   1757 2HH2 ARG A 109      42.295  47.498  69.057  1.00  2.73              
ATOM   1758  C   ARG A 109      43.482  52.074  61.562  1.00  2.73              
ATOM   1759  O   ARG A 109      42.408  52.200  60.981  1.00  2.73              
ATOM   1760  N   PHE A 110      44.338  53.082  61.695  1.00  2.78              
ATOM   1761  H   PHE A 110      45.194  52.943  62.218  1.00  2.78              
ATOM   1762  CA  PHE A 110      44.035  54.419  61.224  1.00  2.78              
ATOM   1763  HA  PHE A 110      43.095  54.710  61.696  1.00  2.78              
ATOM   1764  CB  PHE A 110      45.104  55.405  61.697  1.00  2.78              
ATOM   1765  HB1 PHE A 110      45.959  55.378  61.021  1.00  2.78              
ATOM   1766  HB2 PHE A 110      45.459  55.103  62.682  1.00  2.78              
ATOM   1767  CG  PHE A 110      44.592  56.823  61.834  1.00  2.78              
ATOM   1768  CD1 PHE A 110      43.892  57.198  62.998  1.00  2.78              
ATOM   1769  HD1 PHE A 110      43.690  56.467  63.767  1.00  2.78              
ATOM   1770  CE1 PHE A 110      43.500  58.534  63.190  1.00  2.78              
ATOM   1771  HE1 PHE A 110      43.010  58.831  64.107  1.00  2.78              
ATOM   1772  CZ  PHE A 110      43.797  59.498  62.215  1.00  2.78              
ATOM   1773  HZ  PHE A 110      43.528  60.530  62.387  1.00  2.78              
ATOM   1774  CE2 PHE A 110      44.476  59.122  61.043  1.00  2.78              
ATOM   1775  HE2 PHE A 110      44.726  59.871  60.313  1.00  2.78              
ATOM   1776  CD2 PHE A 110      44.873  57.786  60.847  1.00  2.78              
ATOM   1777  HD2 PHE A 110      45.429  57.505  59.965  1.00  2.78              
ATOM   1778  C   PHE A 110      43.802  54.506  59.712  1.00  2.78              
ATOM   1779  O   PHE A 110      42.845  55.161  59.283  1.00  2.78              
ATOM   1780  N   LEU A 111      44.618  53.816  58.906  1.00  2.78              
ATOM   1781  H   LEU A 111      45.415  53.335  59.313  1.00  2.78              
ATOM   1782  CA  LEU A 111      44.385  53.719  57.463  1.00  2.78              
ATOM   1783  HA  LEU A 111      44.299  54.733  57.072  1.00  2.78              
ATOM   1784  CB  LEU A 111      45.597  53.047  56.792  1.00  2.78              
ATOM   1785  HB1 LEU A 111      45.759  52.066  57.241  1.00  2.78              
ATOM   1786  HB2 LEU A 111      46.477  53.655  57.004  1.00  2.78              
ATOM   1787  CG  LEU A 111      45.473  52.865  55.265  1.00  2.78              
ATOM   1788  HG  LEU A 111      44.762  52.067  55.053  1.00  2.78              
ATOM   1789  CD1 LEU A 111      45.036  54.127  54.521  1.00  2.78              
ATOM   1790 1HD1 LEU A 111      45.086  53.962  53.445  1.00  2.78              
ATOM   1791 2HD1 LEU A 111      44.012  54.391  54.774  1.00  2.78              
ATOM   1792 3HD1 LEU A 111      45.693  54.951  54.792  1.00  2.78              
ATOM   1793  CD2 LEU A 111      46.833  52.492  54.691  1.00  2.78              
ATOM   1794 1HD2 LEU A 111      46.724  52.255  53.633  1.00  2.78              
ATOM   1795 2HD2 LEU A 111      47.536  53.315  54.805  1.00  2.78              
ATOM   1796 3HD2 LEU A 111      47.214  51.612  55.206  1.00  2.78              
ATOM   1797  C   LEU A 111      43.067  53.010  57.137  1.00  2.78              
ATOM   1798  O   LEU A 111      42.218  53.561  56.434  1.00  2.78              
ATOM   1799  N   ARG A 112      42.857  51.827  57.722  1.00  2.89              
ATOM   1800  H   ARG A 112      43.604  51.458  58.304  1.00  2.89              
ATOM   1801  CA  ARG A 112      41.628  51.028  57.565  1.00  2.89              
ATOM   1802  HA  ARG A 112      41.420  50.938  56.498  1.00  2.89              
ATOM   1803  CB  ARG A 112      41.921  49.591  58.108  1.00  2.89              
ATOM   1804  HB1 ARG A 112      40.996  49.013  58.072  1.00  2.89              
ATOM   1805  HB2 ARG A 112      42.216  49.673  59.155  1.00  2.89              
ATOM   1806  CG  ARG A 112      43.016  48.777  57.340  1.00  2.89              
ATOM   1807  HG1 ARG A 112      43.926  49.373  57.270  1.00  2.89              
ATOM   1808  HG2 ARG A 112      42.658  48.596  56.326  1.00  2.89              
ATOM   1809  CD  ARG A 112      43.389  47.409  57.991  1.00  2.89              
ATOM   1810  HD1 ARG A 112      42.469  46.837  58.126  1.00  2.89              
ATOM   1811  HD2 ARG A 112      43.805  47.617  58.977  1.00  2.89              
ATOM   1812  NE  ARG A 112      44.357  46.581  57.197  1.00  2.89              
ATOM   1813  HE  ARG A 112      44.349  46.724  56.200  1.00  2.89              
ATOM   1814  CZ  ARG A 112      45.228  45.659  57.637  1.00  2.89              
ATOM   1815  NH1 ARG A 112      46.080  45.048  56.859  1.00  2.89              
ATOM   1816 1HH1 ARG A 112      46.122  45.228  55.864  1.00  2.89              
ATOM   1817 2HH1 ARG A 112      46.786  44.453  57.299  1.00  2.89              
ATOM   1818  NH2 ARG A 112      45.301  45.294  58.885  1.00  2.89              
ATOM   1819 1HH2 ARG A 112      44.690  45.700  59.558  1.00  2.89              
ATOM   1820 2HH2 ARG A 112      46.084  44.715  59.205  1.00  2.89              
ATOM   1821  C   ARG A 112      40.352  51.673  58.150  1.00  2.89              
ATOM   1822  O   ARG A 112      39.274  51.121  57.952  1.00  2.89              
ATOM   1823  N   GLN A 113      40.453  52.835  58.805  1.00  2.90              
ATOM   1824  H   GLN A 113      41.389  53.138  59.031  1.00  2.90              
ATOM   1825  CA  GLN A 113      39.337  53.677  59.283  1.00  2.90              
ATOM   1826  HA  GLN A 113      38.393  53.155  59.123  1.00  2.90              
ATOM   1827  CB  GLN A 113      39.506  53.935  60.792  1.00  2.90              
ATOM   1828  HB1 GLN A 113      38.793  54.700  61.103  1.00  2.90              
ATOM   1829  HB2 GLN A 113      40.511  54.316  60.981  1.00  2.90              
ATOM   1830  CG  GLN A 113      39.261  52.688  61.655  1.00  2.90              
ATOM   1831  HG1 GLN A 113      39.906  51.872  61.333  1.00  2.90              
ATOM   1832  HG2 GLN A 113      38.227  52.366  61.531  1.00  2.90              
ATOM   1833  CD  GLN A 113      39.525  52.970  63.131  1.00  2.90              
ATOM   1834  OE1 GLN A 113      40.575  52.676  63.684  1.00  2.90              
ATOM   1835  NE2 GLN A 113      38.579  53.543  63.845  1.00  2.90              
ATOM   1836 1HE2 GLN A 113      37.701  53.795  63.425  1.00  2.90              
ATOM   1837 2HE2 GLN A 113      38.786  53.668  64.819  1.00  2.90              
ATOM   1838  C   GLN A 113      39.232  55.012  58.541  1.00  2.90              
ATOM   1839  O   GLN A 113      38.222  55.703  58.681  1.00  2.90              
ATOM   1840  N   THR A 114      40.229  55.400  57.745  1.00  2.88              
ATOM   1841  H   THR A 114      41.035  54.794  57.640  1.00  2.88              
ATOM   1842  CA  THR A 114      40.262  56.725  57.116  1.00  2.88              
ATOM   1843  HA  THR A 114      39.272  57.171  57.175  1.00  2.88              
ATOM   1844  CB  THR A 114      41.217  57.686  57.861  1.00  2.88              
ATOM   1845  HB  THR A 114      42.252  57.480  57.586  1.00  2.88              
ATOM   1846  CG2 THR A 114      40.874  59.138  57.531  1.00  2.88              
ATOM   1847 1HG2 THR A 114      41.550  59.785  58.080  1.00  2.88              
ATOM   1848 2HG2 THR A 114      40.998  59.326  56.466  1.00  2.88              
ATOM   1849 3HG2 THR A 114      39.847  59.355  57.825  1.00  2.88              
ATOM   1850  OG1 THR A 114      41.127  57.588  59.263  1.00  2.88              
ATOM   1851  HG1 THR A 114      41.615  56.782  59.498  1.00  2.88              
ATOM   1852  C   THR A 114      40.635  56.642  55.630  1.00  2.88              
ATOM   1853  O   THR A 114      41.716  57.090  55.237  1.00  2.88              
ATOM   1854  N   PRO A 115      39.726  56.173  54.754  1.00  3.14              
ATOM   1855  CD  PRO A 115      38.389  55.694  55.092  1.00  3.14              
ATOM   1856  HD1 PRO A 115      37.848  56.395  55.727  1.00  3.14              
ATOM   1857  HD2 PRO A 115      38.468  54.725  55.589  1.00  3.14              
ATOM   1858  CG  PRO A 115      37.660  55.525  53.763  1.00  3.14              
ATOM   1859  HG1 PRO A 115      37.230  56.479  53.454  1.00  3.14              
ATOM   1860  HG2 PRO A 115      36.891  54.754  53.817  1.00  3.14              
ATOM   1861  CB  PRO A 115      38.790  55.139  52.815  1.00  3.14              
ATOM   1862  HB1 PRO A 115      38.534  55.364  51.779  1.00  3.14              
ATOM   1863  HB2 PRO A 115      38.996  54.072  52.921  1.00  3.14              
ATOM   1864  CA  PRO A 115      39.996  55.941  53.330  1.00  3.14              
ATOM   1865  HA  PRO A 115      40.875  55.297  53.263  1.00  3.14              
ATOM   1866  C   PRO A 115      40.303  57.179  52.456  1.00  3.14              
ATOM   1867  O   PRO A 115      40.368  57.074  51.231  1.00  3.14              
ATOM   1868  N   ASN A 116      40.546  58.336  53.076  1.00  3.04              
ATOM   1869  H   ASN A 116      40.615  58.282  54.081  1.00  3.04              
ATOM   1870  CA  ASN A 116      40.982  59.594  52.459  1.00  3.04              
ATOM   1871  HA  ASN A 116      40.850  59.551  51.375  1.00  3.04              
ATOM   1872  CB  ASN A 116      40.104  60.741  53.015  1.00  3.04              
ATOM   1873  HB1 ASN A 116      40.444  61.683  52.583  1.00  3.04              
ATOM   1874  HB2 ASN A 116      40.234  60.815  54.094  1.00  3.04              
ATOM   1875  CG  ASN A 116      38.618  60.626  52.707  1.00  3.04              
ATOM   1876  OD1 ASN A 116      38.078  61.270  51.825  1.00  3.04              
ATOM   1877  ND2 ASN A 116      37.878  59.830  53.445  1.00  3.04              
ATOM   1878 1HD2 ASN A 116      38.293  59.284  54.173  1.00  3.04              
ATOM   1879 2HD2 ASN A 116      36.924  59.705  53.155  1.00  3.04              
ATOM   1880  C   ASN A 116      42.477  59.902  52.736  1.00  3.04              
ATOM   1881  O   ASN A 116      43.063  60.852  52.201  1.00  3.04              
ATOM   1882  N   LEU A 117      43.115  59.090  53.586  1.00  2.58              
ATOM   1883  H   LEU A 117      42.634  58.276  53.957  1.00  2.58              
ATOM   1884  CA  LEU A 117      44.499  59.256  53.997  1.00  2.58              
ATOM   1885  HA  LEU A 117      44.887  60.201  53.619  1.00  2.58              
ATOM   1886  CB  LEU A 117      44.615  59.260  55.531  1.00  2.58              
ATOM   1887  HB1 LEU A 117      45.668  59.136  55.789  1.00  2.58              
ATOM   1888  HB2 LEU A 117      44.083  58.393  55.927  1.00  2.58              
ATOM   1889  CG  LEU A 117      44.110  60.527  56.242  1.00  2.58              
ATOM   1890  HG  LEU A 117      43.043  60.654  56.063  1.00  2.58              
ATOM   1891  CD1 LEU A 117      44.361  60.349  57.734  1.00  2.58              
ATOM   1892 1HD1 LEU A 117      44.074  61.249  58.273  1.00  2.58              
ATOM   1893 2HD1 LEU A 117      43.790  59.500  58.109  1.00  2.58              
ATOM   1894 3HD1 LEU A 117      45.418  60.151  57.902  1.00  2.58              
ATOM   1895  CD2 LEU A 117      44.844  61.797  55.805  1.00  2.58              
ATOM   1896 1HD2 LEU A 117      44.509  62.648  56.401  1.00  2.58              
ATOM   1897 2HD2 LEU A 117      45.920  61.676  55.930  1.00  2.58              
ATOM   1898 3HD2 LEU A 117      44.618  62.009  54.764  1.00  2.58              
ATOM   1899  C   LEU A 117      45.374  58.156  53.430  1.00  2.58              
ATOM   1900  O   LEU A 117      45.015  56.984  53.425  1.00  2.58              
ATOM   1901  N   ARG A 118      46.549  58.554  52.940  1.00  2.41              
ATOM   1902  H   ARG A 118      46.774  59.535  53.017  1.00  2.41              
ATOM   1903  CA  ARG A 118      47.501  57.675  52.259  1.00  2.41              
ATOM   1904  HA  ARG A 118      47.287  56.645  52.559  1.00  2.41              
ATOM   1905  CB  ARG A 118      47.272  57.715  50.724  1.00  2.41              
ATOM   1906  HB1 ARG A 118      48.067  57.155  50.230  1.00  2.41              
ATOM   1907  HB2 ARG A 118      47.288  58.746  50.367  1.00  2.41              
ATOM   1908  CG  ARG A 118      45.908  57.051  50.394  1.00  2.41              
ATOM   1909  HG1 ARG A 118      45.119  57.612  50.889  1.00  2.41              
ATOM   1910  HG2 ARG A 118      45.917  56.043  50.812  1.00  2.41              
ATOM   1911  CD  ARG A 118      45.480  56.941  48.920  1.00  2.41              
ATOM   1912  HD1 ARG A 118      46.304  56.507  48.349  1.00  2.41              
ATOM   1913  HD2 ARG A 118      45.275  57.936  48.522  1.00  2.41              
ATOM   1914  NE  ARG A 118      44.280  56.072  48.776  1.00  2.41              
ATOM   1915  HE  ARG A 118      44.436  55.161  48.376  1.00  2.41              
ATOM   1916  CZ  ARG A 118      43.060  56.290  49.254  1.00  2.41              
ATOM   1917  NH1 ARG A 118      42.176  55.339  49.362  1.00  2.41              
ATOM   1918 1HH1 ARG A 118      42.376  54.398  49.070  1.00  2.41              
ATOM   1919 2HH1 ARG A 118      41.300  55.563  49.814  1.00  2.41              
ATOM   1920  NH2 ARG A 118      42.649  57.459  49.646  1.00  2.41              
ATOM   1921 1HH2 ARG A 118      43.170  58.292  49.431  1.00  2.41              
ATOM   1922 2HH2 ARG A 118      41.722  57.537  50.044  1.00  2.41              
ATOM   1923  C   ARG A 118      48.908  57.971  52.781  1.00  2.41              
ATOM   1924  O   ARG A 118      49.525  58.998  52.474  1.00  2.41              
ATOM   1925  N   LEU A 119      49.308  57.109  53.711  1.00  2.13              
ATOM   1926  H   LEU A 119      48.723  56.303  53.872  1.00  2.13              
ATOM   1927  CA  LEU A 119      50.464  57.254  54.593  1.00  2.13              
ATOM   1928  HA  LEU A 119      50.647  58.309  54.802  1.00  2.13              
ATOM   1929  CB  LEU A 119      50.125  56.510  55.905  1.00  2.13              
ATOM   1930  HB1 LEU A 119      51.034  56.406  56.489  1.00  2.13              
ATOM   1931  HB2 LEU A 119      49.798  55.503  55.645  1.00  2.13              
ATOM   1932  CG  LEU A 119      49.035  57.163  56.786  1.00  2.13              
ATOM   1933  HG  LEU A 119      48.208  57.482  56.152  1.00  2.13              
ATOM   1934  CD1 LEU A 119      48.483  56.179  57.818  1.00  2.13              
ATOM   1935 1HD1 LEU A 119      47.708  56.661  58.413  1.00  2.13              
ATOM   1936 2HD1 LEU A 119      48.045  55.322  57.309  1.00  2.13              
ATOM   1937 3HD1 LEU A 119      49.276  55.828  58.480  1.00  2.13              
ATOM   1938  CD2 LEU A 119      49.549  58.374  57.566  1.00  2.13              
ATOM   1939 1HD2 LEU A 119      48.706  58.884  58.032  1.00  2.13              
ATOM   1940 2HD2 LEU A 119      50.229  58.053  58.357  1.00  2.13              
ATOM   1941 3HD2 LEU A 119      50.052  59.072  56.904  1.00  2.13              
ATOM   1942  C   LEU A 119      51.731  56.652  53.938  1.00  2.13              
ATOM   1943  O   LEU A 119      51.728  55.537  53.378  1.00  2.13              
ATOM   1944  N   ARG A 120      52.819  57.422  54.038  1.00  2.13              
ATOM   1945  H   ARG A 120      52.761  58.305  54.538  1.00  2.13              
ATOM   1946  CA  ARG A 120      54.098  57.083  53.411  1.00  2.13              
ATOM   1947  HA  ARG A 120      54.093  56.058  53.033  1.00  2.13              
ATOM   1948  CB  ARG A 120      54.405  58.049  52.242  1.00  2.13              
ATOM   1949  HB1 ARG A 120      55.490  58.089  52.132  1.00  2.13              
ATOM   1950  HB2 ARG A 120      54.066  59.049  52.510  1.00  2.13              
ATOM   1951  CG  ARG A 120      53.849  57.720  50.852  1.00  2.13              
ATOM   1952  HG1 ARG A 120      52.762  57.815  50.848  1.00  2.13              
ATOM   1953  HG2 ARG A 120      54.136  56.709  50.576  1.00  2.13              
ATOM   1954  CD  ARG A 120      54.484  58.721  49.865  1.00  2.13              
ATOM   1955  HD1 ARG A 120      55.570  58.700  49.982  1.00  2.13              
ATOM   1956  HD2 ARG A 120      54.150  59.726  50.131  1.00  2.13              
ATOM   1957  NE  ARG A 120      54.152  58.467  48.449  1.00  2.13              
ATOM   1958  HE  ARG A 120      53.451  59.068  48.049  1.00  2.13              
ATOM   1959  CZ  ARG A 120      54.748  57.610  47.635  1.00  2.13              
ATOM   1960  NH1 ARG A 120      54.477  57.603  46.360  1.00  2.13              
ATOM   1961 1HH1 ARG A 120      53.855  58.291  45.977  1.00  2.13              
ATOM   1962 2HH1 ARG A 120      54.856  56.879  45.771  1.00  2.13              
ATOM   1963  NH2 ARG A 120      55.614  56.723  48.036  1.00  2.13              
ATOM   1964 1HH2 ARG A 120      55.824  56.614  49.023  1.00  2.13              
ATOM   1965 2HH2 ARG A 120      56.033  56.081  47.389  1.00  2.13              
ATOM   1966  C   ARG A 120      55.256  57.175  54.418  1.00  2.13              
ATOM   1967  O   ARG A 120      55.793  58.254  54.667  1.00  2.13              
ATOM   1968  N   ILE A 121      55.669  56.043  54.969  1.00  1.99              
ATOM   1969  H   ILE A 121      55.242  55.180  54.654  1.00  1.99              
ATOM   1970  CA  ILE A 121      56.808  55.935  55.882  1.00  1.99              
ATOM   1971  HA  ILE A 121      56.793  56.780  56.574  1.00  1.99              
ATOM   1972  CB  ILE A 121      56.789  54.608  56.696  1.00  1.99              
ATOM   1973  HB  ILE A 121      57.250  53.816  56.109  1.00  1.99              
ATOM   1974  CG2 ILE A 121      57.658  54.778  57.948  1.00  1.99              
ATOM   1975 1HG2 ILE A 121      57.848  53.813  58.413  1.00  1.99              
ATOM   1976 2HG2 ILE A 121      58.615  55.230  57.700  1.00  1.99              
ATOM   1977 3HG2 ILE A 121      57.158  55.424  58.659  1.00  1.99              
ATOM   1978  CG1 ILE A 121      55.388  54.079  57.010  1.00  1.99              
ATOM   1979 1HG1 ILE A 121      54.960  53.738  56.076  1.00  1.99              
ATOM   1980 2HG1 ILE A 121      54.780  54.900  57.364  1.00  1.99              
ATOM   1981  CD1 ILE A 121      55.335  52.906  57.999  1.00  1.99              
ATOM   1982  HD1 ILE A 121      54.314  52.537  58.065  1.00  1.99              
ATOM   1983  HD2 ILE A 121      55.980  52.097  57.659  1.00  1.99              
ATOM   1984  HD3 ILE A 121      55.652  53.224  58.991  1.00  1.99              
ATOM   1985  C   ILE A 121      58.136  55.884  55.148  1.00  1.99              
ATOM   1986  O   ILE A 121      58.381  54.985  54.321  1.00  1.99              
ATOM   1987  N   PHE A 122      59.040  56.779  55.534  1.00  2.05              
ATOM   1988  H   PHE A 122      58.831  57.406  56.308  1.00  2.05              
ATOM   1989  CA  PHE A 122      60.438  56.605  55.155  1.00  2.05              
ATOM   1990  HA  PHE A 122      60.597  55.702  54.565  1.00  2.05              
ATOM   1991  CB  PHE A 122      60.884  57.809  54.300  1.00  2.05              
ATOM   1992  HB1 PHE A 122      61.966  57.739  54.210  1.00  2.05              
ATOM   1993  HB2 PHE A 122      60.670  58.716  54.865  1.00  2.05              
ATOM   1994  CG  PHE A 122      60.323  58.004  52.875  1.00  2.05              
ATOM   1995  CD1 PHE A 122      59.023  57.629  52.462  1.00  2.05              
ATOM   1996  HD1 PHE A 122      58.343  57.143  53.122  1.00  2.05              
ATOM   1997  CE1 PHE A 122      58.539  57.922  51.177  1.00  2.05              
ATOM   1998  HE1 PHE A 122      57.547  57.602  50.896  1.00  2.05              
ATOM   1999  CZ  PHE A 122      59.313  58.686  50.295  1.00  2.05              
ATOM   2000  HZ  PHE A 122      58.913  58.988  49.338  1.00  2.05              
ATOM   2001  CE2 PHE A 122      60.589  59.102  50.697  1.00  2.05              
ATOM   2002  HE2 PHE A 122      61.159  59.758  50.054  1.00  2.05              
ATOM   2003  CD2 PHE A 122      61.108  58.710  51.946  1.00  2.05              
ATOM   2004  HD2 PHE A 122      62.101  59.017  52.229  1.00  2.05              
ATOM   2005  C   PHE A 122      61.181  56.422  56.473  1.00  2.05              
ATOM   2006  O   PHE A 122      60.838  57.086  57.454  1.00  2.05              
ATOM   2007  N   VAL A 123      62.123  55.478  56.550  1.00  2.09              
ATOM   2008  H   VAL A 123      62.374  54.950  55.721  1.00  2.09              
ATOM   2009  CA  VAL A 123      62.778  55.188  57.848  1.00  2.09              
ATOM   2010  HA  VAL A 123      62.520  55.970  58.560  1.00  2.09              
ATOM   2011  CB  VAL A 123      62.344  53.849  58.501  1.00  2.09              
ATOM   2012  HB  VAL A 123      62.713  53.855  59.528  1.00  2.09              
ATOM   2013  CG1 VAL A 123      60.823  53.737  58.565  1.00  2.09              
ATOM   2014 1HG1 VAL A 123      60.526  52.855  59.127  1.00  2.09              
ATOM   2015 2HG1 VAL A 123      60.414  54.619  59.053  1.00  2.09              
ATOM   2016 3HG1 VAL A 123      60.416  53.654  57.557  1.00  2.09              
ATOM   2017  CG2 VAL A 123      62.867  52.563  57.841  1.00  2.09              
ATOM   2018 1HG2 VAL A 123      62.420  51.691  58.312  1.00  2.09              
ATOM   2019 2HG2 VAL A 123      62.621  52.557  56.782  1.00  2.09              
ATOM   2020 3HG2 VAL A 123      63.948  52.491  57.961  1.00  2.09              
ATOM   2021  C   VAL A 123      64.276  55.235  57.718  1.00  2.09              
ATOM   2022  O   VAL A 123      64.841  54.596  56.829  1.00  2.09              
ATOM   2023  N   SER A 124      64.935  55.956  58.627  1.00  2.18              
ATOM   2024  H   SER A 124      64.430  56.562  59.269  1.00  2.18              
ATOM   2025  CA  SER A 124      66.398  55.922  58.626  1.00  2.18              
ATOM   2026  HA  SER A 124      66.725  56.005  57.590  1.00  2.18              
ATOM   2027  CB  SER A 124      66.978  57.136  59.345  1.00  2.18              
ATOM   2028  HB1 SER A 124      66.719  57.117  60.404  1.00  2.18              
ATOM   2029  HB2 SER A 124      66.591  58.048  58.888  1.00  2.18              
ATOM   2030  OG  SER A 124      68.377  57.075  59.169  1.00  2.18              
ATOM   2031  HG  SER A 124      68.800  57.905  59.434  1.00  2.18              
ATOM   2032  C   SER A 124      67.010  54.621  59.150  1.00  2.18              
ATOM   2033  O   SER A 124      68.031  54.175  58.634  1.00  2.18              
ATOM   2034  N   ARG A 125      66.401  53.967  60.146  1.00  2.05              
ATOM   2035  H   ARG A 125      65.599  54.396  60.593  1.00  2.05              
ATOM   2036  CA  ARG A 125      66.870  52.666  60.652  1.00  2.05              
ATOM   2037  HA  ARG A 125      67.500  52.182  59.903  1.00  2.05              
ATOM   2038  CB  ARG A 125      67.665  52.830  61.964  1.00  2.05              
ATOM   2039  HB1 ARG A 125      67.976  51.835  62.284  1.00  2.05              
ATOM   2040  HB2 ARG A 125      67.006  53.227  62.734  1.00  2.05              
ATOM   2041  CG  ARG A 125      68.935  53.688  61.887  1.00  2.05              
ATOM   2042  HG1 ARG A 125      69.428  53.469  60.943  1.00  2.05              
ATOM   2043  HG2 ARG A 125      69.609  53.379  62.687  1.00  2.05              
ATOM   2044  CD  ARG A 125      68.684  55.203  62.030  1.00  2.05              
ATOM   2045  HD1 ARG A 125      68.005  55.542  61.262  1.00  2.05              
ATOM   2046  HD2 ARG A 125      69.610  55.747  61.881  1.00  2.05              
ATOM   2047  NE  ARG A 125      68.110  55.546  63.337  1.00  2.05              
ATOM   2048  HE  ARG A 125      67.098  55.574  63.383  1.00  2.05              
ATOM   2049  CZ  ARG A 125      68.770  55.709  64.461  1.00  2.05              
ATOM   2050  NH1 ARG A 125      68.104  55.762  65.576  1.00  2.05              
ATOM   2051 1HH1 ARG A 125      67.092  55.800  65.528  1.00  2.05              
ATOM   2052 2HH1 ARG A 125      68.566  55.826  66.457  1.00  2.05              
ATOM   2053  NH2 ARG A 125      70.073  55.803  64.496  1.00  2.05              
ATOM   2054 1HH2 ARG A 125      70.594  55.835  63.626  1.00  2.05              
ATOM   2055 2HH2 ARG A 125      70.562  55.913  65.357  1.00  2.05              
ATOM   2056  C   ARG A 125      65.686  51.761  60.940  1.00  2.05              
ATOM   2057  O   ARG A 125      64.613  52.212  61.343  1.00  2.05              
ATOM   2058  N   LEU A 126      65.912  50.462  60.791  1.00  2.39              
ATOM   2059  H   LEU A 126      66.836  50.164  60.533  1.00  2.39              
ATOM   2060  CA  LEU A 126      64.902  49.438  60.999  1.00  2.39              
ATOM   2061  HA  LEU A 126      63.914  49.886  60.911  1.00  2.39              
ATOM   2062  CB  LEU A 126      65.028  48.391  59.883  1.00  2.39              
ATOM   2063  HB1 LEU A 126      64.408  47.539  60.145  1.00  2.39              
ATOM   2064  HB2 LEU A 126      66.068  48.066  59.827  1.00  2.39              
ATOM   2065  CG  LEU A 126      64.569  48.912  58.506  1.00  2.39              
ATOM   2066  HG  LEU A 126      64.888  49.946  58.371  1.00  2.39              
ATOM   2067  CD1 LEU A 126      65.187  48.081  57.382  1.00  2.39              
ATOM   2068 1HD1 LEU A 126      64.899  48.506  56.422  1.00  2.39              
ATOM   2069 2HD1 LEU A 126      66.272  48.103  57.447  1.00  2.39              
ATOM   2070 3HD1 LEU A 126      64.844  47.049  57.436  1.00  2.39              
ATOM   2071  CD2 LEU A 126      63.047  48.832  58.361  1.00  2.39              
ATOM   2072 1HD2 LEU A 126      62.751  49.256  57.401  1.00  2.39              
ATOM   2073 2HD2 LEU A 126      62.713  47.795  58.416  1.00  2.39              
ATOM   2074 3HD2 LEU A 126      62.568  49.399  59.157  1.00  2.39              
ATOM   2075  C   LEU A 126      65.034  48.878  62.407  1.00  2.39              
ATOM   2076  O   LEU A 126      65.991  48.180  62.739  1.00  2.39              
ATOM   2077  N   TYR A 127      64.081  49.276  63.243  1.00  2.35              
ATOM   2078  H   TYR A 127      63.329  49.821  62.842  1.00  2.35              
ATOM   2079  CA  TYR A 127      63.884  48.793  64.601  1.00  2.35              
ATOM   2080  HA  TYR A 127      64.821  48.889  65.147  1.00  2.35              
ATOM   2081  CB  TYR A 127      62.806  49.668  65.268  1.00  2.35              
ATOM   2082  HB1 TYR A 127      61.837  49.382  64.857  1.00  2.35              
ATOM   2083  HB2 TYR A 127      62.986  50.700  64.967  1.00  2.35              
ATOM   2084  CG  TYR A 127      62.672  49.684  66.786  1.00  2.35              
ATOM   2085  CD1 TYR A 127      63.504  48.928  67.640  1.00  2.35              
ATOM   2086  HD1 TYR A 127      64.274  48.291  67.241  1.00  2.35              
ATOM   2087  CE1 TYR A 127      63.345  49.004  69.038  1.00  2.35              
ATOM   2088  HE1 TYR A 127      63.979  48.424  69.692  1.00  2.35              
ATOM   2089  CZ  TYR A 127      62.368  49.859  69.593  1.00  2.35              
ATOM   2090  OH  TYR A 127      62.230  49.945  70.942  1.00  2.35              
ATOM   2091  HH  TYR A 127      61.560  50.584  71.195  1.00  2.35              
ATOM   2092  CE2 TYR A 127      61.528  50.614  68.744  1.00  2.35              
ATOM   2093  HE2 TYR A 127      60.783  51.273  69.163  1.00  2.35              
ATOM   2094  CD2 TYR A 127      61.684  50.520  67.348  1.00  2.35              
ATOM   2095  HD2 TYR A 127      61.049  51.101  66.692  1.00  2.35              
ATOM   2096  C   TYR A 127      63.451  47.325  64.522  1.00  2.35              
ATOM   2097  O   TYR A 127      62.454  46.978  63.884  1.00  2.35              
ATOM   2098  N   PHE A 128      64.236  46.480  65.176  1.00  2.67              
ATOM   2099  H   PHE A 128      65.054  46.855  65.632  1.00  2.67              
ATOM   2100  CA  PHE A 128      63.852  45.139  65.578  1.00  2.67              
ATOM   2101  HA  PHE A 128      62.810  44.955  65.320  1.00  2.67              
ATOM   2102  CB  PHE A 128      64.742  44.081  64.922  1.00  2.67              
ATOM   2103  HB1 PHE A 128      64.393  43.088  65.209  1.00  2.67              
ATOM   2104  HB2 PHE A 128      65.769  44.198  65.271  1.00  2.67              
ATOM   2105  CG  PHE A 128      64.690  44.226  63.429  1.00  2.67              
ATOM   2106  CD1 PHE A 128      65.654  45.014  62.780  1.00  2.67              
ATOM   2107  HD1 PHE A 128      66.479  45.438  63.338  1.00  2.67              
ATOM   2108  CE1 PHE A 128      65.473  45.366  61.436  1.00  2.67              
ATOM   2109  HE1 PHE A 128      66.182  46.030  60.961  1.00  2.67              
ATOM   2110  CZ  PHE A 128      64.315  44.954  60.755  1.00  2.67              
ATOM   2111  HZ  PHE A 128      64.132  45.301  59.748  1.00  2.67              
ATOM   2112  CE2 PHE A 128      63.357  44.157  61.406  1.00  2.67              
ATOM   2113  HE2 PHE A 128      62.429  43.900  60.917  1.00  2.67              
ATOM   2114  CD2 PHE A 128      63.552  43.776  62.739  1.00  2.67              
ATOM   2115  HD2 PHE A 128      62.778  43.227  63.260  1.00  2.67              
ATOM   2116  C   PHE A 128      64.000  45.112  67.093  1.00  2.67              
ATOM   2117  O   PHE A 128      64.904  45.756  67.631  1.00  2.67              
ATOM   2118  N   CYS A 129      63.109  44.420  67.788  1.00  3.13              
ATOM   2119  H   CYS A 129      62.438  43.829  67.323  1.00  3.13              
ATOM   2120  CA  CYS A 129      63.194  44.383  69.232  1.00  3.13              
ATOM   2121  HA  CYS A 129      63.423  45.385  69.597  1.00  3.13              
ATOM   2122  CB  CYS A 129      61.838  43.947  69.798  1.00  3.13              
ATOM   2123  HB1 CYS A 129      61.738  42.861  69.725  1.00  3.13              
ATOM   2124  HB2 CYS A 129      61.038  44.403  69.221  1.00  3.13              
ATOM   2125  SG  CYS A 129      61.702  44.481  71.530  1.00  3.13              
ATOM   2126  HG  CYS A 129      61.903  45.791  71.341  1.00  3.13              
ATOM   2127  C   CYS A 129      64.298  43.428  69.676  1.00  3.13              
ATOM   2128  O   CYS A 129      64.373  42.307  69.184  1.00  3.13              
ATOM   2129  N   ASP A 130      65.077  43.821  70.683  1.00  4.50              
ATOM   2130  H   ASP A 130      65.041  44.773  71.018  1.00  4.50              
ATOM   2131  CA  ASP A 130      65.972  42.888  71.376  1.00  4.50              
ATOM   2132  HA  ASP A 130      66.679  42.469  70.657  1.00  4.50              
ATOM   2133  CB  ASP A 130      66.760  43.645  72.452  1.00  4.50              
ATOM   2134  HB1 ASP A 130      67.337  42.935  73.046  1.00  4.50              
ATOM   2135  HB2 ASP A 130      66.066  44.160  73.119  1.00  4.50              
ATOM   2136  CG  ASP A 130      67.728  44.643  71.832  1.00  4.50              
ATOM   2137  OD1 ASP A 130      68.700  44.214  71.169  1.00  4.50              
ATOM   2138  OD2 ASP A 130      67.531  45.870  71.992  1.00  4.50              
ATOM   2139  C   ASP A 130      65.239  41.700  72.029  1.00  4.50              
ATOM   2140  O   ASP A 130      65.869  40.709  72.386  1.00  4.50              
ATOM   2141  N   LEU A 131      63.913  41.801  72.195  1.00  6.56              
ATOM   2142  H   LEU A 131      63.472  42.665  71.929  1.00  6.56              
ATOM   2143  CA  LEU A 131      63.074  40.699  72.654  1.00  6.56              
ATOM   2144  HA  LEU A 131      63.598  40.222  73.483  1.00  6.56              
ATOM   2145  CB  LEU A 131      61.740  41.266  73.178  1.00  6.56              
ATOM   2146  HB1 LEU A 131      61.180  41.658  72.329  1.00  6.56              
ATOM   2147  HB2 LEU A 131      61.956  42.093  73.856  1.00  6.56              
ATOM   2148  CG  LEU A 131      60.849  40.250  73.923  1.00  6.56              
ATOM   2149  HG  LEU A 131      60.602  39.422  73.260  1.00  6.56              
ATOM   2150  CD1 LEU A 131      61.494  39.697  75.198  1.00  6.56              
ATOM   2151 1HD1 LEU A 131      60.788  39.051  75.719  1.00  6.56              
ATOM   2152 2HD1 LEU A 131      62.366  39.098  74.933  1.00  6.56              
ATOM   2153 3HD1 LEU A 131      61.800  40.514  75.852  1.00  6.56              
ATOM   2154  CD2 LEU A 131      59.538  40.932  74.324  1.00  6.56              
ATOM   2155 1HD2 LEU A 131      58.882  40.205  74.803  1.00  6.56              
ATOM   2156 2HD2 LEU A 131      59.736  41.752  75.016  1.00  6.56              
ATOM   2157 3HD2 LEU A 131      59.039  41.317  73.436  1.00  6.56              
ATOM   2158  C   LEU A 131      62.860  39.608  71.594  1.00  6.56              
ATOM   2159  O   LEU A 131      62.725  38.447  71.967  1.00  6.56              
ATOM   2160  N   GLU A 132      62.815  39.979  70.307  1.00  4.85              
ATOM   2161  H   GLU A 132      63.054  40.938  70.095  1.00  4.85              
ATOM   2162  CA  GLU A 132      62.746  39.080  69.145  1.00  4.85              
ATOM   2163  HA  GLU A 132      63.696  38.543  69.089  1.00  4.85              
ATOM   2164  CB  GLU A 132      61.594  38.037  69.246  1.00  4.85              
ATOM   2165  HB1 GLU A 132      60.809  38.280  68.533  1.00  4.85              
ATOM   2166  HB2 GLU A 132      61.108  38.067  70.219  1.00  4.85              
ATOM   2167  CG  GLU A 132      62.056  36.595  68.974  1.00  4.85              
ATOM   2168  HG1 GLU A 132      61.239  35.914  69.225  1.00  4.85              
ATOM   2169  HG2 GLU A 132      62.905  36.354  69.618  1.00  4.85              
ATOM   2170  CD  GLU A 132      62.431  36.410  67.501  1.00  4.85              
ATOM   2171  OE1 GLU A 132      61.500  36.273  66.678  1.00  4.85              
ATOM   2172  OE2 GLU A 132      63.619  36.593  67.156  1.00  4.85              
ATOM   2173  C   GLU A 132      62.561  39.867  67.832  1.00  4.85              
ATOM   2174  O   GLU A 132      61.934  40.934  67.792  1.00  4.85              
ATOM   2175  N   GLY A 133      63.008  39.275  66.723  1.00  3.82              
ATOM   2176  H   GLY A 133      63.481  38.379  66.833  1.00  3.82              
ATOM   2177  CA  GLY A 133      62.678  39.682  65.363  1.00  3.82              
ATOM   2178  HA1 GLY A 133      63.201  39.018  64.676  1.00  3.82              
ATOM   2179  HA2 GLY A 133      63.033  40.700  65.204  1.00  3.82              
ATOM   2180  C   GLY A 133      61.178  39.636  65.014  1.00  3.82              
ATOM   2181  O   GLY A 133      60.641  40.587  64.414  1.00  3.82              
ATOM   2182  N   SER A 134      60.518  38.543  65.425  1.00  3.24              
ATOM   2183  H   SER A 134      61.062  37.821  65.896  1.00  3.24              
ATOM   2184  CA  SER A 134      59.126  38.192  65.132  1.00  3.24              
ATOM   2185  HA  SER A 134      59.114  37.860  64.094  1.00  3.24              
ATOM   2186  CB  SER A 134      58.641  36.985  65.943  1.00  3.24              
ATOM   2187  HB1 SER A 134      58.765  37.165  67.010  1.00  3.24              
ATOM   2188  HB2 SER A 134      59.232  36.112  65.665  1.00  3.24              
ATOM   2189  OG  SER A 134      57.279  36.728  65.648  1.00  3.24              
ATOM   2190  HG  SER A 134      57.062  35.846  65.963  1.00  3.24              
ATOM   2191  C   SER A 134      58.161  39.396  65.175  1.00  3.24              
ATOM   2192  O   SER A 134      57.623  39.773  64.123  1.00  3.24              
ATOM   2193  N   PRO A 135      57.977  40.087  66.321  1.00  2.97              
ATOM   2194  CD  PRO A 135      58.636  39.883  67.602  1.00  2.97              
ATOM   2195  HD1 PRO A 135      59.715  39.848  67.491  1.00  2.97              
ATOM   2196  HD2 PRO A 135      58.269  38.968  68.067  1.00  2.97              
ATOM   2197  CG  PRO A 135      58.250  41.079  68.466  1.00  2.97              
ATOM   2198  HG1 PRO A 135      58.933  41.908  68.269  1.00  2.97              
ATOM   2199  HG2 PRO A 135      58.245  40.827  69.526  1.00  2.97              
ATOM   2200  CB  PRO A 135      56.854  41.419  67.949  1.00  2.97              
ATOM   2201  HB1 PRO A 135      56.597  42.463  68.133  1.00  2.97              
ATOM   2202  HB2 PRO A 135      56.124  40.764  68.428  1.00  2.97              
ATOM   2203  CA  PRO A 135      56.924  41.086  66.454  1.00  2.97              
ATOM   2204  HA  PRO A 135      55.974  40.642  66.153  1.00  2.97              
ATOM   2205  C   PRO A 135      57.124  42.347  65.597  1.00  2.97              
ATOM   2206  O   PRO A 135      56.152  42.915  65.092  1.00  2.97              
ATOM   2207  N   HIS A 136      58.363  42.816  65.412  1.00  2.61              
ATOM   2208  H   HIS A 136      59.147  42.283  65.768  1.00  2.61              
ATOM   2209  CA  HIS A 136      58.601  44.023  64.602  1.00  2.61              
ATOM   2210  HA  HIS A 136      57.809  44.750  64.795  1.00  2.61              
ATOM   2211  CB  HIS A 136      59.932  44.676  65.004  1.00  2.61              
ATOM   2212  HB1 HIS A 136      60.231  45.359  64.207  1.00  2.61              
ATOM   2213  HB2 HIS A 136      60.704  43.910  65.087  1.00  2.61              
ATOM   2214  CG  HIS A 136      59.894  45.484  66.288  1.00  2.61              
ATOM   2215  ND1 HIS A 136      60.678  46.609  66.529  1.00  2.61              
ATOM   2216  CE1 HIS A 136      60.405  47.023  67.770  1.00  2.61              
ATOM   2217  HE1 HIS A 136      60.886  47.864  68.253  1.00  2.61              
ATOM   2218  NE2 HIS A 136      59.477  46.226  68.325  1.00  2.61              
ATOM   2219  HE2 HIS A 136      59.186  46.275  69.294  1.00  2.61              
ATOM   2220  CD2 HIS A 136      59.144  45.248  67.408  1.00  2.61              
ATOM   2221  HD2 HIS A 136      58.459  44.425  67.555  1.00  2.61              
ATOM   2222  C   HIS A 136      58.522  43.752  63.101  1.00  2.61              
ATOM   2223  O   HIS A 136      57.954  44.570  62.365  1.00  2.61              
ATOM   2224  N   VAL A 137      59.010  42.585  62.660  1.00  2.73              
ATOM   2225  H   VAL A 137      59.408  41.931  63.330  1.00  2.73              
ATOM   2226  CA  VAL A 137      58.846  42.143  61.260  1.00  2.73              
ATOM   2227  HA  VAL A 137      59.258  42.897  60.590  1.00  2.73              
ATOM   2228  CB  VAL A 137      59.630  40.823  61.071  1.00  2.73              
ATOM   2229  HB  VAL A 137      59.380  40.142  61.886  1.00  2.73              
ATOM   2230  CG1 VAL A 137      59.337  40.083  59.759  1.00  2.73              
ATOM   2231 1HG1 VAL A 137      58.313  39.713  59.772  1.00  2.73              
ATOM   2232 2HG1 VAL A 137      59.487  40.737  58.906  1.00  2.73              
ATOM   2233 3HG1 VAL A 137      59.993  39.219  59.667  1.00  2.73              
ATOM   2234  CG2 VAL A 137      61.138  41.110  61.132  1.00  2.73              
ATOM   2235 1HG2 VAL A 137      61.405  41.845  60.379  1.00  2.73              
ATOM   2236 2HG2 VAL A 137      61.403  41.499  62.113  1.00  2.73              
ATOM   2237 3HG2 VAL A 137      61.702  40.191  60.970  1.00  2.73              
ATOM   2238  C   VAL A 137      57.370  41.986  60.897  1.00  2.73              
ATOM   2239  O   VAL A 137      56.932  42.522  59.873  1.00  2.73              
ATOM   2240  N   GLU A 138      56.574  41.329  61.747  1.00  2.82              
ATOM   2241  H   GLU A 138      56.969  40.879  62.571  1.00  2.82              
ATOM   2242  CA  GLU A 138      55.122  41.245  61.525  1.00  2.82              
ATOM   2243  HA  GLU A 138      54.965  40.868  60.517  1.00  2.82              
ATOM   2244  CB  GLU A 138      54.481  40.224  62.484  1.00  2.82              
ATOM   2245  HB1 GLU A 138      54.660  40.547  63.511  1.00  2.82              
ATOM   2246  HB2 GLU A 138      54.981  39.264  62.348  1.00  2.82              
ATOM   2247  CG  GLU A 138      52.960  40.016  62.295  1.00  2.82              
ATOM   2248  HG1 GLU A 138      52.441  40.927  62.603  1.00  2.82              
ATOM   2249  HG2 GLU A 138      52.641  39.224  62.976  1.00  2.82              
ATOM   2250  CD  GLU A 138      52.529  39.636  60.864  1.00  2.82              
ATOM   2251  OE1 GLU A 138      53.309  38.969  60.147  1.00  2.82              
ATOM   2252  OE2 GLU A 138      51.412  39.998  60.434  1.00  2.82              
ATOM   2253  C   GLU A 138      54.413  42.601  61.597  1.00  2.82              
ATOM   2254  O   GLU A 138      53.465  42.801  60.856  1.00  2.82              
ATOM   2255  N   GLY A 139      54.882  43.572  62.387  1.00  2.70              
ATOM   2256  H   GLY A 139      55.609  43.357  63.059  1.00  2.70              
ATOM   2257  CA  GLY A 139      54.320  44.930  62.321  1.00  2.70              
ATOM   2258  HA1 GLY A 139      54.779  45.531  63.105  1.00  2.70              
ATOM   2259  HA2 GLY A 139      53.247  44.882  62.509  1.00  2.70              
ATOM   2260  C   GLY A 139      54.544  45.640  60.986  1.00  2.70              
ATOM   2261  O   GLY A 139      53.619  46.235  60.427  1.00  2.70              
ATOM   2262  N   LEU A 140      55.761  45.552  60.439  1.00  2.65              
ATOM   2263  H   LEU A 140      56.477  45.027  60.932  1.00  2.65              
ATOM   2264  CA  LEU A 140      56.051  46.103  59.102  1.00  2.65              
ATOM   2265  HA  LEU A 140      55.795  47.161  59.093  1.00  2.65              
ATOM   2266  CB  LEU A 140      57.559  45.943  58.822  1.00  2.65              
ATOM   2267  HB1 LEU A 140      57.749  46.084  57.758  1.00  2.65              
ATOM   2268  HB2 LEU A 140      57.851  44.923  59.074  1.00  2.65              
ATOM   2269  CG  LEU A 140      58.439  46.932  59.610  1.00  2.65              
ATOM   2270  HG  LEU A 140      58.102  46.989  60.645  1.00  2.65              
ATOM   2271  CD1 LEU A 140      59.898  46.472  59.609  1.00  2.65              
ATOM   2272 1HD1 LEU A 140      60.497  47.159  60.209  1.00  2.65              
ATOM   2273 2HD1 LEU A 140      59.966  45.481  60.054  1.00  2.65              
ATOM   2274 3HD1 LEU A 140      60.284  46.451  58.589  1.00  2.65              
ATOM   2275  CD2 LEU A 140      58.392  48.328  58.988  1.00  2.65              
ATOM   2276 1HD2 LEU A 140      59.047  48.993  59.542  1.00  2.65              
ATOM   2277 2HD2 LEU A 140      58.724  48.288  57.951  1.00  2.65              
ATOM   2278 3HD2 LEU A 140      57.379  48.724  59.032  1.00  2.65              
ATOM   2279  C   LEU A 140      55.209  45.442  58.006  1.00  2.65              
ATOM   2280  O   LEU A 140      54.662  46.141  57.143  1.00  2.65              
ATOM   2281  N   ARG A 141      55.075  44.111  58.070  1.00  2.80              
ATOM   2282  H   ARG A 141      55.568  43.631  58.819  1.00  2.80              
ATOM   2283  CA  ARG A 141      54.167  43.337  57.209  1.00  2.80              
ATOM   2284  HA  ARG A 141      54.419  43.493  56.161  1.00  2.80              
ATOM   2285  CB  ARG A 141      54.314  41.837  57.535  1.00  2.80              
ATOM   2286  HB1 ARG A 141      53.439  41.294  57.171  1.00  2.80              
ATOM   2287  HB2 ARG A 141      54.349  41.716  58.615  1.00  2.80              
ATOM   2288  CG  ARG A 141      55.562  41.212  56.889  1.00  2.80              
ATOM   2289  HG1 ARG A 141      56.319  41.985  56.750  1.00  2.80              
ATOM   2290  HG2 ARG A 141      55.295  40.830  55.902  1.00  2.80              
ATOM   2291  CD  ARG A 141      56.212  40.089  57.712  1.00  2.80              
ATOM   2292  HD1 ARG A 141      56.672  40.537  58.585  1.00  2.80              
ATOM   2293  HD2 ARG A 141      57.008  39.649  57.111  1.00  2.80              
ATOM   2294  NE  ARG A 141      55.275  39.050  58.179  1.00  2.80              
ATOM   2295  HE  ARG A 141      54.476  39.340  58.738  1.00  2.80              
ATOM   2296  CZ  ARG A 141      55.384  37.745  58.067  1.00  2.80              
ATOM   2297  NH1 ARG A 141      54.468  36.987  58.578  1.00  2.80              
ATOM   2298 1HH1 ARG A 141      53.732  37.460  59.107  1.00  2.80              
ATOM   2299 2HH1 ARG A 141      54.487  35.996  58.463  1.00  2.80              
ATOM   2300  NH2 ARG A 141      56.398  37.199  57.465  1.00  2.80              
ATOM   2301 1HH2 ARG A 141      57.073  37.812  57.057  1.00  2.80              
ATOM   2302 2HH2 ARG A 141      56.405  36.223  57.192  1.00  2.80              
ATOM   2303  C   ARG A 141      52.709  43.758  57.370  1.00  2.80              
ATOM   2304  O   ARG A 141      52.054  43.896  56.345  1.00  2.80              
ATOM   2305  N   ASP A 142      52.171  44.026  58.564  1.00  2.84              
ATOM   2306  H   ASP A 142      52.678  43.804  59.417  1.00  2.84              
ATOM   2307  CA  ASP A 142      50.770  44.444  58.627  1.00  2.84              
ATOM   2308  HA  ASP A 142      50.295  43.885  57.825  1.00  2.84              
ATOM   2309  CB  ASP A 142      49.952  44.025  59.856  1.00  2.84              
ATOM   2310  HB1 ASP A 142      50.095  44.757  60.654  1.00  2.84              
ATOM   2311  HB2 ASP A 142      50.300  43.056  60.214  1.00  2.84              
ATOM   2312  CG  ASP A 142      48.444  43.922  59.485  1.00  2.84              
ATOM   2313  OD1 ASP A 142      48.081  43.433  58.382  1.00  2.84              
ATOM   2314  OD2 ASP A 142      47.577  44.297  60.298  1.00  2.84              
ATOM   2315  C   ASP A 142      50.517  45.909  58.235  1.00  2.84              
ATOM   2316  O   ASP A 142      49.449  46.213  57.715  1.00  2.84              
ATOM   2317  N   LEU A 143      51.487  46.816  58.385  1.00  2.64              
ATOM   2318  H   LEU A 143      52.322  46.527  58.885  1.00  2.64              
ATOM   2319  CA  LEU A 143      51.440  48.165  57.783  1.00  2.64              
ATOM   2320  HA  LEU A 143      50.572  48.717  58.137  1.00  2.64              
ATOM   2321  CB  LEU A 143      52.731  48.917  58.169  1.00  2.64              
ATOM   2322  HB1 LEU A 143      52.926  49.704  57.437  1.00  2.64              
ATOM   2323  HB2 LEU A 143      53.567  48.221  58.114  1.00  2.64              
ATOM   2324  CG  LEU A 143      52.706  49.551  59.566  1.00  2.64              
ATOM   2325  HG  LEU A 143      52.232  48.873  60.272  1.00  2.64              
ATOM   2326  CD1 LEU A 143      54.137  49.834  60.028  1.00  2.64              
ATOM   2327 1HD1 LEU A 143      54.123  50.315  61.004  1.00  2.64              
ATOM   2328 2HD1 LEU A 143      54.676  48.893  60.118  1.00  2.64              
ATOM   2329 3HD1 LEU A 143      54.646  50.474  59.311  1.00  2.64              
ATOM   2330  CD2 LEU A 143      51.946  50.875  59.549  1.00  2.64              
ATOM   2331 1HD2 LEU A 143      52.075  51.371  60.505  1.00  2.64              
ATOM   2332 2HD2 LEU A 143      52.321  51.520  58.758  1.00  2.64              
ATOM   2333 3HD2 LEU A 143      50.884  50.677  59.392  1.00  2.64              
ATOM   2334  C   LEU A 143      51.340  48.115  56.243  1.00  2.64              
ATOM   2335  O   LEU A 143      50.478  48.719  55.569  1.00  2.64              
ATOM   2336  N   ARG A 144      52.245  47.301  55.701  1.00  2.84              
ATOM   2337  H   ARG A 144      52.924  46.880  56.330  1.00  2.84              
ATOM   2338  CA  ARG A 144      52.312  46.962  54.293  1.00  2.84              
ATOM   2339  HA  ARG A 144      52.533  47.880  53.747  1.00  2.84              
ATOM   2340  CB  ARG A 144      53.481  45.966  54.144  1.00  2.84              
ATOM   2341  HB1 ARG A 144      53.364  45.138  54.829  1.00  2.84              
ATOM   2342  HB2 ARG A 144      54.400  46.477  54.435  1.00  2.84              
ATOM   2343  CG  ARG A 144      53.674  45.366  52.750  1.00  2.84              
ATOM   2344  HG1 ARG A 144      52.901  44.626  52.569  1.00  2.84              
ATOM   2345  HG2 ARG A 144      54.637  44.858  52.701  1.00  2.84              
ATOM   2346  CD  ARG A 144      53.619  46.455  51.689  1.00  2.84              
ATOM   2347  HD1 ARG A 144      52.593  46.804  51.585  1.00  2.84              
ATOM   2348  HD2 ARG A 144      53.928  46.060  50.725  1.00  2.84              
ATOM   2349  NE  ARG A 144      54.512  47.566  52.030  1.00  2.84              
ATOM   2350  HE  ARG A 144      55.329  47.356  52.572  1.00  2.84              
ATOM   2351  CZ  ARG A 144      54.475  48.703  51.400  1.00  2.84              
ATOM   2352  NH1 ARG A 144      55.603  49.342  51.254  1.00  2.84              
ATOM   2353 1HH1 ARG A 144      56.451  48.951  51.640  1.00  2.84              
ATOM   2354 2HH1 ARG A 144      55.692  50.040  50.526  1.00  2.84              
ATOM   2355  NH2 ARG A 144      53.358  49.115  50.858  1.00  2.84              
ATOM   2356 1HH2 ARG A 144      52.511  48.643  51.128  1.00  2.84              
ATOM   2357 2HH2 ARG A 144      53.289  49.860  50.180  1.00  2.84              
ATOM   2358  C   ARG A 144      50.975  46.455  53.759  1.00  2.84              
ATOM   2359  O   ARG A 144      50.408  47.101  52.882  1.00  2.84              
ATOM   2360  N   ARG A 145      50.441  45.378  54.343  1.00  3.04              
ATOM   2361  H   ARG A 145      51.020  44.892  55.023  1.00  3.04              
ATOM   2362  CA  ARG A 145      49.106  44.821  54.061  1.00  3.04              
ATOM   2363  HA  ARG A 145      49.023  44.597  52.995  1.00  3.04              
ATOM   2364  CB  ARG A 145      48.918  43.504  54.838  1.00  3.04              
ATOM   2365  HB1 ARG A 145      47.894  43.156  54.696  1.00  3.04              
ATOM   2366  HB2 ARG A 145      49.056  43.727  55.895  1.00  3.04              
ATOM   2367  CG  ARG A 145      49.853  42.349  54.429  1.00  3.04              
ATOM   2368  HG1 ARG A 145      50.890  42.626  54.594  1.00  3.04              
ATOM   2369  HG2 ARG A 145      49.733  42.156  53.363  1.00  3.04              
ATOM   2370  CD  ARG A 145      49.559  41.042  55.194  1.00  3.04              
ATOM   2371  HD1 ARG A 145      50.407  40.367  55.062  1.00  3.04              
ATOM   2372  HD2 ARG A 145      48.691  40.569  54.731  1.00  3.04              
ATOM   2373  NE  ARG A 145      49.265  41.259  56.632  1.00  3.04              
ATOM   2374  HE  ARG A 145      48.617  42.001  56.866  1.00  3.04              
ATOM   2375  CZ  ARG A 145      49.761  40.641  57.686  1.00  3.04              
ATOM   2376  NH1 ARG A 145      49.317  40.955  58.859  1.00  3.04              
ATOM   2377 1HH1 ARG A 145      48.650  41.709  58.947  1.00  3.04              
ATOM   2378 2HH1 ARG A 145      49.856  40.623  59.658  1.00  3.04              
ATOM   2379  NH2 ARG A 145      50.696  39.743  57.656  1.00  3.04              
ATOM   2380 1HH2 ARG A 145      51.038  39.372  56.787  1.00  3.04              
ATOM   2381 2HH2 ARG A 145      51.102  39.492  58.557  1.00  3.04              
ATOM   2382  C   ARG A 145      47.938  45.752  54.402  1.00  3.04              
ATOM   2383  O   ARG A 145      46.794  45.445  54.064  1.00  3.04              
ATOM   2384  N   ALA A 146      48.159  46.851  55.115  1.00  2.99              
ATOM   2385  H   ALA A 146      49.077  47.022  55.499  1.00  2.99              
ATOM   2386  CA  ALA A 146      47.140  47.865  55.337  1.00  2.99              
ATOM   2387  HA  ALA A 146      46.161  47.393  55.365  1.00  2.99              
ATOM   2388  CB  ALA A 146      47.361  48.539  56.695  1.00  2.99              
ATOM   2389  HB1 ALA A 146      46.516  49.188  56.928  1.00  2.99              
ATOM   2390  HB2 ALA A 146      47.454  47.776  57.464  1.00  2.99              
ATOM   2391  HB3 ALA A 146      48.268  49.140  56.685  1.00  2.99              
ATOM   2392  C   ALA A 146      47.072  48.890  54.215  1.00  2.99              
ATOM   2393  O   ALA A 146      46.038  49.534  54.038  1.00  2.99              
ATOM   2394  N   GLY A 147      48.163  49.018  53.463  1.00  2.95              
ATOM   2395  H   GLY A 147      48.949  48.404  53.640  1.00  2.95              
ATOM   2396  CA  GLY A 147      48.240  49.916  52.317  1.00  2.95              
ATOM   2397  HA1 GLY A 147      47.255  50.247  51.990  1.00  2.95              
ATOM   2398  HA2 GLY A 147      48.722  49.381  51.529  1.00  2.95              
ATOM   2399  C   GLY A 147      49.129  51.112  52.568  1.00  2.95              
ATOM   2400  O   GLY A 147      49.031  52.124  51.877  1.00  2.95              
ATOM   2401  N   VAL A 148      49.995  50.991  53.574  1.00  2.82              
ATOM   2402  H   VAL A 148      50.036  50.116  54.085  1.00  2.82              
ATOM   2403  CA  VAL A 148      50.995  52.003  53.871  1.00  2.82              
ATOM   2404  HA  VAL A 148      50.619  52.985  53.581  1.00  2.82              
ATOM   2405  CB  VAL A 148      51.289  52.028  55.389  1.00  2.82              
ATOM   2406  HB  VAL A 148      51.767  51.093  55.681  1.00  2.82              
ATOM   2407  CG1 VAL A 148      52.230  53.178  55.741  1.00  2.82              
ATOM   2408 1HG1 VAL A 148      52.472  53.151  56.802  1.00  2.82              
ATOM   2409 2HG1 VAL A 148      53.148  53.084  55.169  1.00  2.82              
ATOM   2410 3HG1 VAL A 148      51.767  54.133  55.515  1.00  2.82              
ATOM   2411  CG2 VAL A 148      50.036  52.222  56.255  1.00  2.82              
ATOM   2412 1HG2 VAL A 148      50.310  52.266  57.308  1.00  2.82              
ATOM   2413 2HG2 VAL A 148      49.527  53.144  55.981  1.00  2.82              
ATOM   2414 3HG2 VAL A 148      49.362  51.377  56.125  1.00  2.82              
ATOM   2415  C   VAL A 148      52.262  51.704  53.114  1.00  2.82              
ATOM   2416  O   VAL A 148      52.773  50.587  53.182  1.00  2.82              
ATOM   2417  N   GLN A 149      52.772  52.702  52.391  1.00  2.57              
ATOM   2418  H   GLN A 149      52.358  53.625  52.467  1.00  2.57              
ATOM   2419  CA  GLN A 149      54.018  52.519  51.634  1.00  2.57              
ATOM   2420  HA  GLN A 149      54.051  51.520  51.216  1.00  2.57              
ATOM   2421  CB  GLN A 149      53.956  53.531  50.479  1.00  2.57              
ATOM   2422  HB1 GLN A 149      54.002  54.540  50.881  1.00  2.57              
ATOM   2423  HB2 GLN A 149      52.985  53.417  49.992  1.00  2.57              
ATOM   2424  CG  GLN A 149      55.013  53.340  49.388  1.00  2.57              
ATOM   2425  HG1 GLN A 149      54.663  53.813  48.471  1.00  2.57              
ATOM   2426  HG2 GLN A 149      55.121  52.279  49.181  1.00  2.57              
ATOM   2427  CD  GLN A 149      56.358  53.955  49.737  1.00  2.57              
ATOM   2428  OE1 GLN A 149      56.451  55.104  50.148  1.00  2.57              
ATOM   2429  NE2 GLN A 149      57.449  53.259  49.529  1.00  2.57              
ATOM   2430 1HE2 GLN A 149      57.376  52.365  49.057  1.00  2.57              
ATOM   2431 2HE2 GLN A 149      58.328  53.675  49.772  1.00  2.57              
ATOM   2432  C   GLN A 149      55.180  52.720  52.609  1.00  2.57              
ATOM   2433  O   GLN A 149      55.145  53.617  53.439  1.00  2.57              
ATOM   2434  N   VAL A 150      56.182  51.846  52.551  1.00  2.20              
ATOM   2435  H   VAL A 150      56.165  51.147  51.827  1.00  2.20              
ATOM   2436  CA  VAL A 150      57.245  51.721  53.554  1.00  2.20              
ATOM   2437  HA  VAL A 150      57.313  52.650  54.119  1.00  2.20              
ATOM   2438  CB  VAL A 150      56.998  50.559  54.549  1.00  2.20              
ATOM   2439  HB  VAL A 150      57.165  49.608  54.042  1.00  2.20              
ATOM   2440  CG1 VAL A 150      57.975  50.647  55.728  1.00  2.20              
ATOM   2441 1HG1 VAL A 150      57.773  49.848  56.438  1.00  2.20              
ATOM   2442 2HG1 VAL A 150      59.001  50.538  55.377  1.00  2.20              
ATOM   2443 3HG1 VAL A 150      57.873  51.606  56.232  1.00  2.20              
ATOM   2444  CG2 VAL A 150      55.573  50.517  55.110  1.00  2.20              
ATOM   2445 1HG2 VAL A 150      55.508  49.830  55.954  1.00  2.20              
ATOM   2446 2HG2 VAL A 150      55.267  51.511  55.428  1.00  2.20              
ATOM   2447 3HG2 VAL A 150      54.896  50.165  54.338  1.00  2.20              
ATOM   2448  C   VAL A 150      58.548  51.484  52.828  1.00  2.20              
ATOM   2449  O   VAL A 150      58.669  50.528  52.058  1.00  2.20              
ATOM   2450  N   LYS A 151      59.498  52.377  53.078  1.00  2.19              
ATOM   2451  H   LYS A 151      59.268  53.144  53.704  1.00  2.19              
ATOM   2452  CA  LYS A 151      60.795  52.451  52.404  1.00  2.19              
ATOM   2453  HA  LYS A 151      61.025  51.518  51.889  1.00  2.19              
ATOM   2454  CB  LYS A 151      60.640  53.605  51.392  1.00  2.19              
ATOM   2455  HB1 LYS A 151      60.250  54.468  51.938  1.00  2.19              
ATOM   2456  HB2 LYS A 151      59.891  53.313  50.658  1.00  2.19              
ATOM   2457  CG  LYS A 151      61.891  54.064  50.631  1.00  2.19              
ATOM   2458  HG1 LYS A 151      62.254  53.267  49.981  1.00  2.19              
ATOM   2459  HG2 LYS A 151      62.670  54.332  51.340  1.00  2.19              
ATOM   2460  CD  LYS A 151      61.564  55.316  49.806  1.00  2.19              
ATOM   2461  HD1 LYS A 151      60.951  55.987  50.411  1.00  2.19              
ATOM   2462  HD2 LYS A 151      61.012  55.042  48.906  1.00  2.19              
ATOM   2463  CE  LYS A 151      62.857  56.048  49.447  1.00  2.19              
ATOM   2464  HE1 LYS A 151      63.418  55.494  48.690  1.00  2.19              
ATOM   2465  HE2 LYS A 151      63.473  56.108  50.349  1.00  2.19              
ATOM   2466  NZ  LYS A 151      62.578  57.427  48.998  1.00  2.19              
ATOM   2467  HZ1 LYS A 151      62.292  57.493  48.038  1.00  2.19              
ATOM   2468  HZ2 LYS A 151      61.893  57.857  49.605  1.00  2.19              
ATOM   2469  HZ3 LYS A 151      63.395  58.021  49.165  1.00  2.19              
ATOM   2470  C   LYS A 151      61.878  52.746  53.456  1.00  2.19              
ATOM   2471  O   LYS A 151      61.579  53.188  54.571  1.00  2.19              
ATOM   2472  N   VAL A 152      63.145  52.518  53.097  1.00  2.18              
ATOM   2473  H   VAL A 152      63.328  52.117  52.192  1.00  2.18              
ATOM   2474  CA  VAL A 152      64.291  53.025  53.880  1.00  2.18              
ATOM   2475  HA  VAL A 152      64.069  52.799  54.923  1.00  2.18              
ATOM   2476  CB  VAL A 152      65.596  52.254  53.590  1.00  2.18              
ATOM   2477  HB  VAL A 152      65.995  52.537  52.616  1.00  2.18              
ATOM   2478  CG1 VAL A 152      66.671  52.441  54.676  1.00  2.18              
ATOM   2479 1HG1 VAL A 152      67.528  51.815  54.444  1.00  2.18              
ATOM   2480 2HG1 VAL A 152      67.057  53.455  54.722  1.00  2.18              
ATOM   2481 3HG1 VAL A 152      66.272  52.166  55.654  1.00  2.18              
ATOM   2482  CG2 VAL A 152      65.280  50.748  53.604  1.00  2.18              
ATOM   2483 1HG2 VAL A 152      66.208  50.189  53.622  1.00  2.18              
ATOM   2484 2HG2 VAL A 152      64.705  50.482  54.493  1.00  2.18              
ATOM   2485 3HG2 VAL A 152      64.731  50.465  52.707  1.00  2.18              
ATOM   2486  C   VAL A 152      64.338  54.571  53.845  1.00  2.18              
ATOM   2487  O   VAL A 152      63.314  55.245  53.713  1.00  2.18              
ATOM   2488  N   MET A 153      65.512  55.165  53.950  1.00  2.28              
ATOM   2489  H   MET A 153      66.291  54.603  54.266  1.00  2.28              
ATOM   2490  CA  MET A 153      65.820  56.508  53.483  1.00  2.28              
ATOM   2491  HA  MET A 153      65.039  56.877  52.817  1.00  2.28              
ATOM   2492  CB  MET A 153      65.989  57.475  54.664  1.00  2.28              
ATOM   2493  HB1 MET A 153      66.528  58.359  54.322  1.00  2.28              
ATOM   2494  HB2 MET A 153      66.574  56.995  55.448  1.00  2.28              
ATOM   2495  CG  MET A 153      64.640  57.917  55.235  1.00  2.28              
ATOM   2496  HG1 MET A 153      64.069  57.026  55.488  1.00  2.28              
ATOM   2497  HG2 MET A 153      64.097  58.459  54.461  1.00  2.28              
ATOM   2498  SD  MET A 153      64.727  58.953  56.722  1.00  2.28              
ATOM   2499  CE  MET A 153      65.428  60.482  56.041  1.00  2.28              
ATOM   2500  HE1 MET A 153      66.397  60.277  55.592  1.00  2.28              
ATOM   2501  HE2 MET A 153      64.766  60.890  55.279  1.00  2.28              
ATOM   2502  HE3 MET A 153      65.546  61.214  56.842  1.00  2.28              
ATOM   2503  C   MET A 153      67.133  56.371  52.706  1.00  2.28              
ATOM   2504  O   MET A 153      68.081  55.720  53.145  1.00  2.28              
ATOM   2505  N   SER A 154      67.156  56.924  51.509  1.00  2.66              
ATOM   2506  H   SER A 154      66.325  57.419  51.211  1.00  2.66              
ATOM   2507  CA  SER A 154      68.334  57.005  50.654  1.00  2.66              
ATOM   2508  HA  SER A 154      69.063  56.244  50.932  1.00  2.66              
ATOM   2509  CB  SER A 154      67.878  56.757  49.209  1.00  2.66              
ATOM   2510  HB1 SER A 154      67.370  55.794  49.150  1.00  2.66              
ATOM   2511  HB2 SER A 154      68.747  56.728  48.550  1.00  2.66              
ATOM   2512  OG  SER A 154      66.992  57.778  48.775  1.00  2.66              
ATOM   2513  HG  SER A 154      66.223  57.778  49.373  1.00  2.66              
ATOM   2514  C   SER A 154      68.989  58.388  50.755  1.00  2.66              
ATOM   2515  O   SER A 154      68.408  59.308  51.331  1.00  2.66              
ATOM   2516  N   TYR A 155      70.148  58.597  50.116  1.00  2.61              
ATOM   2517  H   TYR A 155      70.618  57.805  49.702  1.00  2.61              
ATOM   2518  CA  TYR A 155      70.802  59.918  50.058  1.00  2.61              
ATOM   2519  HA  TYR A 155      71.210  60.164  51.033  1.00  2.61              
ATOM   2520  CB  TYR A 155      71.998  59.868  49.082  1.00  2.61              
ATOM   2521  HB1 TYR A 155      71.629  59.915  48.057  1.00  2.61              
ATOM   2522  HB2 TYR A 155      72.489  58.900  49.196  1.00  2.61              
ATOM   2523  CG  TYR A 155      73.059  60.954  49.269  1.00  2.61              
ATOM   2524  CD1 TYR A 155      74.367  60.588  49.650  1.00  2.61              
ATOM   2525  HD1 TYR A 155      74.622  59.548  49.791  1.00  2.61              
ATOM   2526  CE1 TYR A 155      75.358  61.573  49.835  1.00  2.61              
ATOM   2527  HE1 TYR A 155      76.362  61.296  50.118  1.00  2.61              
ATOM   2528  CZ  TYR A 155      75.050  62.936  49.658  1.00  2.61              
ATOM   2529  OH  TYR A 155      76.005  63.873  49.895  1.00  2.61              
ATOM   2530  HH  TYR A 155      75.689  64.767  49.747  1.00  2.61              
ATOM   2531  CE2 TYR A 155      73.750  63.309  49.252  1.00  2.61              
ATOM   2532  HE2 TYR A 155      73.510  64.351  49.101  1.00  2.61              
ATOM   2533  CD2 TYR A 155      72.769  62.318  49.039  1.00  2.61              
ATOM   2534  HD2 TYR A 155      71.789  62.623  48.705  1.00  2.61              
ATOM   2535  C   TYR A 155      69.843  61.063  49.671  1.00  2.61              
ATOM   2536  O   TYR A 155      69.887  62.131  50.277  1.00  2.61              
ATOM   2537  N   LYS A 156      68.947  60.846  48.698  1.00  2.62              
ATOM   2538  H   LYS A 156      68.905  59.930  48.276  1.00  2.62              
ATOM   2539  CA  LYS A 156      67.976  61.869  48.282  1.00  2.62              
ATOM   2540  HA  LYS A 156      68.515  62.799  48.091  1.00  2.62              
ATOM   2541  CB  LYS A 156      67.267  61.450  46.983  1.00  2.62              
ATOM   2542  HB1 LYS A 156      66.431  62.131  46.812  1.00  2.62              
ATOM   2543  HB2 LYS A 156      66.869  60.438  47.086  1.00  2.62              
ATOM   2544  CG  LYS A 156      68.212  61.530  45.772  1.00  2.62              
ATOM   2545  HG1 LYS A 156      68.999  60.782  45.871  1.00  2.62              
ATOM   2546  HG2 LYS A 156      68.671  62.520  45.749  1.00  2.62              
ATOM   2547  CD  LYS A 156      67.460  61.307  44.452  1.00  2.62              
ATOM   2548  HD1 LYS A 156      66.635  62.019  44.386  1.00  2.62              
ATOM   2549  HD2 LYS A 156      67.060  60.291  44.432  1.00  2.62              
ATOM   2550  CE  LYS A 156      68.413  61.520  43.267  1.00  2.62              
ATOM   2551  HE1 LYS A 156      69.224  60.788  43.336  1.00  2.62              
ATOM   2552  HE2 LYS A 156      68.858  62.517  43.357  1.00  2.62              
ATOM   2553  NZ  LYS A 156      67.715  61.398  41.962  1.00  2.62              
ATOM   2554  HZ1 LYS A 156      68.362  61.567  41.200  1.00  2.62              
ATOM   2555  HZ2 LYS A 156      67.324  60.472  41.848  1.00  2.62              
ATOM   2556  HZ3 LYS A 156      66.963  62.073  41.895  1.00  2.62              
ATOM   2557  C   LYS A 156      66.947  62.235  49.355  1.00  2.62              
ATOM   2558  O   LYS A 156      66.561  63.398  49.450  1.00  2.62              
ATOM   2559  N   ASP A 157      66.552  61.264  50.172  1.00  2.45              
ATOM   2560  H   ASP A 157      67.011  60.367  50.095  1.00  2.45              
ATOM   2561  CA  ASP A 157      65.634  61.477  51.295  1.00  2.45              
ATOM   2562  HA  ASP A 157      64.792  62.093  50.971  1.00  2.45              
ATOM   2563  CB  ASP A 157      65.092  60.130  51.796  1.00  2.45              
ATOM   2564  HB1 ASP A 157      64.367  60.309  52.590  1.00  2.45              
ATOM   2565  HB2 ASP A 157      65.910  59.554  52.230  1.00  2.45              
ATOM   2566  CG  ASP A 157      64.433  59.303  50.698  1.00  2.45              
ATOM   2567  OD1 ASP A 157      63.541  59.793  49.981  1.00  2.45              
ATOM   2568  OD2 ASP A 157      64.820  58.127  50.518  1.00  2.45              
ATOM   2569  C   ASP A 157      66.335  62.179  52.461  1.00  2.45              
ATOM   2570  O   ASP A 157      65.758  63.080  53.064  1.00  2.45              
ATOM   2571  N   TYR A 158      67.594  61.826  52.754  1.00  2.36              
ATOM   2572  H   TYR A 158      68.012  61.036  52.272  1.00  2.36              
ATOM   2573  CA  TYR A 158      68.388  62.560  53.742  1.00  2.36              
ATOM   2574  HA  TYR A 158      67.832  62.573  54.679  1.00  2.36              
ATOM   2575  CB  TYR A 158      69.731  61.844  54.000  1.00  2.36              
ATOM   2576  HB1 TYR A 158      70.285  62.426  54.737  1.00  2.36              
ATOM   2577  HB2 TYR A 158      70.313  61.855  53.078  1.00  2.36              
ATOM   2578  CG  TYR A 158      69.648  60.410  54.520  1.00  2.36              
ATOM   2579  CD1 TYR A 158      70.229  59.353  53.791  1.00  2.36              
ATOM   2580  HD1 TYR A 158      70.755  59.560  52.881  1.00  2.36              
ATOM   2581  CE1 TYR A 158      70.129  58.021  54.235  1.00  2.36              
ATOM   2582  HE1 TYR A 158      70.543  57.208  53.658  1.00  2.36              
ATOM   2583  CZ  TYR A 158      69.454  57.731  55.437  1.00  2.36              
ATOM   2584  OH  TYR A 158      69.358  56.439  55.858  1.00  2.36              
ATOM   2585  HH  TYR A 158      68.825  56.351  56.655  1.00  2.36              
ATOM   2586  CE2 TYR A 158      68.914  58.791  56.198  1.00  2.36              
ATOM   2587  HE2 TYR A 158      68.415  58.583  57.128  1.00  2.36              
ATOM   2588  CD2 TYR A 158      69.020  60.124  55.747  1.00  2.36              
ATOM   2589  HD2 TYR A 158      68.608  60.925  56.346  1.00  2.36              
ATOM   2590  C   TYR A 158      68.615  64.027  53.342  1.00  2.36              
ATOM   2591  O   TYR A 158      68.477  64.920  54.183  1.00  2.36              
ATOM   2592  N   PHE A 159      68.885  64.285  52.058  1.00  2.55              
ATOM   2593  H   PHE A 159      69.014  63.496  51.433  1.00  2.55              
ATOM   2594  CA  PHE A 159      68.974  65.637  51.501  1.00  2.55              
ATOM   2595  HA  PHE A 159      69.717  66.196  52.071  1.00  2.55              
ATOM   2596  CB  PHE A 159      69.446  65.577  50.040  1.00  2.55              
ATOM   2597  HB1 PHE A 159      68.820  64.877  49.486  1.00  2.55              
ATOM   2598  HB2 PHE A 159      70.470  65.201  50.012  1.00  2.55              
ATOM   2599  CG  PHE A 159      69.394  66.931  49.357  1.00  2.55              
ATOM   2600  CD1 PHE A 159      70.360  67.909  49.663  1.00  2.55              
ATOM   2601  HD1 PHE A 159      71.172  67.673  50.334  1.00  2.55              
ATOM   2602  CE1 PHE A 159      70.250  69.203  49.125  1.00  2.55              
ATOM   2603  HE1 PHE A 159      70.982  69.959  49.372  1.00  2.55              
ATOM   2604  CZ  PHE A 159      69.170  69.526  48.285  1.00  2.55              
ATOM   2605  HZ  PHE A 159      69.070  70.529  47.892  1.00  2.55              
ATOM   2606  CE2 PHE A 159      68.208  68.550  47.969  1.00  2.55              
ATOM   2607  HE2 PHE A 159      67.369  68.810  47.338  1.00  2.55              
ATOM   2608  CD2 PHE A 159      68.320  67.254  48.503  1.00  2.55              
ATOM   2609  HD2 PHE A 159      67.558  66.518  48.285  1.00  2.55              
ATOM   2610  C   PHE A 159      67.659  66.413  51.614  1.00  2.55              
ATOM   2611  O   PHE A 159      67.665  67.556  52.071  1.00  2.55              
ATOM   2612  N   TYR A 160      66.533  65.788  51.251  1.00  2.50              
ATOM   2613  H   TYR A 160      66.600  64.869  50.829  1.00  2.50              
ATOM   2614  CA  TYR A 160      65.206  66.383  51.401  1.00  2.50              
ATOM   2615  HA  TYR A 160      65.161  67.290  50.796  1.00  2.50              
ATOM   2616  CB  TYR A 160      64.137  65.410  50.888  1.00  2.50              
ATOM   2617  HB1 TYR A 160      64.229  64.456  51.406  1.00  2.50              
ATOM   2618  HB2 TYR A 160      64.301  65.227  49.825  1.00  2.50              
ATOM   2619  CG  TYR A 160      62.734  65.942  51.089  1.00  2.50              
ATOM   2620  CD1 TYR A 160      62.194  66.849  50.158  1.00  2.50              
ATOM   2621  HD1 TYR A 160      62.759  67.125  49.279  1.00  2.50              
ATOM   2622  CE1 TYR A 160      60.928  67.420  50.386  1.00  2.50              
ATOM   2623  HE1 TYR A 160      60.515  68.133  49.691  1.00  2.50              
ATOM   2624  CZ  TYR A 160      60.216  67.107  51.561  1.00  2.50              
ATOM   2625  OH  TYR A 160      59.010  67.680  51.797  1.00  2.50              
ATOM   2626  HH  TYR A 160      58.710  67.490  52.687  1.00  2.50              
ATOM   2627  CE2 TYR A 160      60.760  66.202  52.496  1.00  2.50              
ATOM   2628  HE2 TYR A 160      60.219  65.966  53.397  1.00  2.50              
ATOM   2629  CD2 TYR A 160      62.012  65.610  52.253  1.00  2.50              
ATOM   2630  HD2 TYR A 160      62.428  64.917  52.975  1.00  2.50              
ATOM   2631  C   TYR A 160      64.927  66.791  52.847  1.00  2.50              
ATOM   2632  O   TYR A 160      64.496  67.911  53.103  1.00  2.50              
ATOM   2633  N   CYS A 161      65.210  65.904  53.798  1.00  2.35              
ATOM   2634  H   CYS A 161      65.569  64.996  53.526  1.00  2.35              
ATOM   2635  CA  CYS A 161      64.942  66.166  55.204  1.00  2.35              
ATOM   2636  HA  CYS A 161      63.912  66.503  55.283  1.00  2.35              
ATOM   2637  CB  CYS A 161      65.118  64.871  56.006  1.00  2.35              
ATOM   2638  HB1 CYS A 161      64.974  65.085  57.067  1.00  2.35              
ATOM   2639  HB2 CYS A 161      66.117  64.457  55.851  1.00  2.35              
ATOM   2640  SG  CYS A 161      63.881  63.666  55.488  1.00  2.35              
ATOM   2641  HG  CYS A 161      64.427  63.404  54.290  1.00  2.35              
ATOM   2642  C   CYS A 161      65.828  67.264  55.786  1.00  2.35              
ATOM   2643  O   CYS A 161      65.349  68.059  56.593  1.00  2.35              
ATOM   2644  N   TRP A 162      67.095  67.333  55.356  1.00  2.41              
ATOM   2645  H   TRP A 162      67.443  66.613  54.734  1.00  2.41              
ATOM   2646  CA  TRP A 162      67.954  68.478  55.641  1.00  2.41              
ATOM   2647  HA  TRP A 162      68.078  68.566  56.718  1.00  2.41              
ATOM   2648  CB  TRP A 162      69.347  68.291  55.033  1.00  2.41              
ATOM   2649  HB1 TRP A 162      69.260  68.164  53.956  1.00  2.41              
ATOM   2650  HB2 TRP A 162      69.771  67.368  55.431  1.00  2.41              
ATOM   2651  CG  TRP A 162      70.322  69.405  55.297  1.00  2.41              
ATOM   2652  CD1 TRP A 162      70.376  70.595  54.651  1.00  2.41              
ATOM   2653  HD1 TRP A 162      69.684  70.916  53.883  1.00  2.41              
ATOM   2654  NE1 TRP A 162      71.438  71.342  55.127  1.00  2.41              
ATOM   2655  HE1 TRP A 162      71.617  72.309  54.854  1.00  2.41              
ATOM   2656  CE2 TRP A 162      72.148  70.649  56.085  1.00  2.41              
ATOM   2657  CZ2 TRP A 162      73.317  70.923  56.805  1.00  2.41              
ATOM   2658  HZ2 TRP A 162      73.851  71.840  56.636  1.00  2.41              
ATOM   2659  CH2 TRP A 162      73.774  69.999  57.759  1.00  2.41              
ATOM   2660  HH2 TRP A 162      74.670  70.208  58.327  1.00  2.41              
ATOM   2661  CZ3 TRP A 162      73.044  68.822  57.998  1.00  2.41              
ATOM   2662  HZ3 TRP A 162      73.374  68.127  58.759  1.00  2.41              
ATOM   2663  CE3 TRP A 162      71.875  68.554  57.261  1.00  2.41              
ATOM   2664  HE3 TRP A 162      71.306  67.662  57.458  1.00  2.41              
ATOM   2665  CD2 TRP A 162      71.416  69.438  56.263  1.00  2.41              
ATOM   2666  C   TRP A 162      67.293  69.767  55.155  1.00  2.41              
ATOM   2667  O   TRP A 162      66.955  70.636  55.950  1.00  2.41              
ATOM   2668  N   GLN A 163      67.029  69.856  53.854  1.00  2.56              
ATOM   2669  H   GLN A 163      67.268  69.067  53.260  1.00  2.56              
ATOM   2670  CA  GLN A 163      66.507  71.056  53.213  1.00  2.56              
ATOM   2671  HA  GLN A 163      67.209  71.867  53.405  1.00  2.56              
ATOM   2672  CB  GLN A 163      66.474  70.764  51.697  1.00  2.56              
ATOM   2673  HB1 GLN A 163      65.780  69.942  51.513  1.00  2.56              
ATOM   2674  HB2 GLN A 163      67.466  70.433  51.386  1.00  2.56              
ATOM   2675  CG  GLN A 163      66.068  71.940  50.796  1.00  2.56              
ATOM   2676  HG1 GLN A 163      65.043  72.241  51.013  1.00  2.56              
ATOM   2677  HG2 GLN A 163      66.100  71.611  49.757  1.00  2.56              
ATOM   2678  CD  GLN A 163      67.000  73.136  50.948  1.00  2.56              
ATOM   2679  OE1 GLN A 163      68.016  73.256  50.285  1.00  2.56              
ATOM   2680  NE2 GLN A 163      66.722  74.046  51.855  1.00  2.56              
ATOM   2681 1HE2 GLN A 163      65.921  73.916  52.468  1.00  2.56              
ATOM   2682 2HE2 GLN A 163      67.365  74.809  51.943  1.00  2.56              
ATOM   2683  C   GLN A 163      65.131  71.518  53.729  1.00  2.56              
ATOM   2684  O   GLN A 163      64.801  72.696  53.578  1.00  2.56              
ATOM   2685  N   THR A 164      64.343  70.603  54.307  1.00  2.57              
ATOM   2686  H   THR A 164      64.700  69.656  54.317  1.00  2.57              
ATOM   2687  CA  THR A 164      62.888  70.759  54.454  1.00  2.57              
ATOM   2688  HA  THR A 164      62.650  71.800  54.239  1.00  2.57              
ATOM   2689  CB  THR A 164      62.117  69.922  53.407  1.00  2.57              
ATOM   2690  HB  THR A 164      62.030  68.893  53.760  1.00  2.57              
ATOM   2691  CG2 THR A 164      60.719  70.461  53.102  1.00  2.57              
ATOM   2692 1HG2 THR A 164      60.333  69.995  52.197  1.00  2.57              
ATOM   2693 2HG2 THR A 164      60.042  70.230  53.924  1.00  2.57              
ATOM   2694 3HG2 THR A 164      60.760  71.538  52.952  1.00  2.57              
ATOM   2695  OG1 THR A 164      62.793  69.901  52.166  1.00  2.57              
ATOM   2696  HG1 THR A 164      63.411  69.160  52.221  1.00  2.57              
ATOM   2697  C   THR A 164      62.347  70.528  55.869  1.00  2.57              
ATOM   2698  O   THR A 164      61.171  70.786  56.125  1.00  2.57              
ATOM   2699  N   PHE A 165      63.195  70.130  56.824  1.00  2.37              
ATOM   2700  H   PHE A 165      64.136  69.862  56.569  1.00  2.37              
ATOM   2701  CA  PHE A 165      62.817  70.093  58.242  1.00  2.37              
ATOM   2702  HA  PHE A 165      61.954  70.742  58.392  1.00  2.37              
ATOM   2703  CB  PHE A 165      62.409  68.681  58.679  1.00  2.37              
ATOM   2704  HB1 PHE A 165      61.949  68.742  59.666  1.00  2.37              
ATOM   2705  HB2 PHE A 165      63.316  68.082  58.787  1.00  2.37              
ATOM   2706  CG  PHE A 165      61.452  67.952  57.765  1.00  2.37              
ATOM   2707  CD1 PHE A 165      61.937  66.873  57.011  1.00  2.37              
ATOM   2708  HD1 PHE A 165      62.965  66.576  57.121  1.00  2.37              
ATOM   2709  CE1 PHE A 165      61.083  66.156  56.164  1.00  2.37              
ATOM   2710  HE1 PHE A 165      61.462  65.325  55.587  1.00  2.37              
ATOM   2711  CZ  PHE A 165      59.722  66.487  56.122  1.00  2.37              
ATOM   2712  HZ  PHE A 165      59.066  65.899  55.510  1.00  2.37              
ATOM   2713  CE2 PHE A 165      59.217  67.548  56.893  1.00  2.37              
ATOM   2714  HE2 PHE A 165      58.162  67.787  56.864  1.00  2.37              
ATOM   2715  CD2 PHE A 165      60.087  68.294  57.709  1.00  2.37              
ATOM   2716  HD2 PHE A 165      59.708  69.123  58.292  1.00  2.37              
ATOM   2717  C   PHE A 165      63.887  70.596  59.206  1.00  2.37              
ATOM   2718  O   PHE A 165      63.571  70.746  60.386  1.00  2.37              
ATOM   2719  N   VAL A 166      65.122  70.861  58.760  1.00  2.48              
ATOM   2720  H   VAL A 166      65.334  70.778  57.774  1.00  2.48              
ATOM   2721  CA  VAL A 166      66.168  71.405  59.642  1.00  2.48              
ATOM   2722  HA  VAL A 166      65.865  71.205  60.668  1.00  2.48              
ATOM   2723  CB  VAL A 166      67.554  70.737  59.518  1.00  2.48              
ATOM   2724  HB  VAL A 166      68.066  70.924  60.463  1.00  2.48              
ATOM   2725  CG1 VAL A 166      67.436  69.222  59.421  1.00  2.48              
ATOM   2726 1HG1 VAL A 166      68.437  68.795  59.430  1.00  2.48              
ATOM   2727 2HG1 VAL A 166      66.871  68.853  60.275  1.00  2.48              
ATOM   2728 3HG1 VAL A 166      66.922  68.940  58.506  1.00  2.48              
ATOM   2729  CG2 VAL A 166      68.499  71.274  58.432  1.00  2.48              
ATOM   2730 1HG2 VAL A 166      69.314  71.817  58.906  1.00  2.48              
ATOM   2731 2HG2 VAL A 166      68.933  70.467  57.845  1.00  2.48              
ATOM   2732 3HG2 VAL A 166      67.983  71.958  57.761  1.00  2.48              
ATOM   2733  C   VAL A 166      66.304  72.917  59.542  1.00  2.48              
ATOM   2734  O   VAL A 166      65.865  73.541  58.579  1.00  2.48              
ATOM   2735  N   ALA A 167      66.934  73.496  60.558  1.00  2.62              
ATOM   2736  H   ALA A 167      67.203  72.915  61.343  1.00  2.62              
ATOM   2737  CA  ALA A 167      67.202  74.924  60.650  1.00  2.62              
ATOM   2738  HA  ALA A 167      66.492  75.453  60.013  1.00  2.62              
ATOM   2739  CB  ALA A 167      66.926  75.346  62.104  1.00  2.62              
ATOM   2740  HB1 ALA A 167      65.924  75.035  62.403  1.00  2.62              
ATOM   2741  HB2 ALA A 167      67.655  74.884  62.770  1.00  2.62              
ATOM   2742  HB3 ALA A 167      66.997  76.430  62.193  1.00  2.62              
ATOM   2743  C   ALA A 167      68.610  75.326  60.173  1.00  2.62              
ATOM   2744  O   ALA A 167      69.165  76.327  60.633  1.00  2.62              
ATOM   2745  N   HIS A 168      69.180  74.524  59.267  1.00  2.88              
ATOM   2746  CA  HIS A 168      70.498  74.514  58.639  1.00  2.88              
ATOM   2747  CB  HIS A 168      71.477  73.567  59.354  1.00  2.88              
ATOM   2748  CG  HIS A 168      72.642  74.185  60.102  1.00  2.88              
ATOM   2749  ND1 HIS A 168      73.991  73.969  59.806  1.00  2.88              
ATOM   2750  CE1 HIS A 168      74.682  74.631  60.740  1.00  2.88              
ATOM   2751  NE2 HIS A 168      73.843  75.180  61.636  1.00  2.88              
ATOM   2752  CD2 HIS A 168      72.546  74.920  61.251  1.00  2.88              
ATOM   2753  C   HIS A 168      71.138  75.762  58.061  1.00  2.88              
ATOM   2754  O   HIS A 168      72.055  75.607  57.278  1.00  2.88              
ATOM   2755  N   ARG A 169      70.700  76.980  58.390  1.00  3.07              
ATOM   2756  H   ARG A 169      69.945  76.976  59.068  1.00  3.07              
ATOM   2757  CA  ARG A 169      71.389  78.266  58.132  1.00  3.07              
ATOM   2758  HA  ARG A 169      70.620  79.038  58.122  1.00  3.07              
ATOM   2759  CB  ARG A 169      72.330  78.579  59.318  1.00  3.07              
ATOM   2760  HB1 ARG A 169      72.812  79.541  59.136  1.00  3.07              
ATOM   2761  HB2 ARG A 169      73.105  77.812  59.368  1.00  3.07              
ATOM   2762  CG  ARG A 169      71.610  78.670  60.674  1.00  3.07              
ATOM   2763  HG1 ARG A 169      71.223  77.692  60.954  1.00  3.07              
ATOM   2764  HG2 ARG A 169      70.776  79.369  60.589  1.00  3.07              
ATOM   2765  CD  ARG A 169      72.546  79.156  61.787  1.00  3.07              
ATOM   2766  HD1 ARG A 169      71.946  79.353  62.678  1.00  3.07              
ATOM   2767  HD2 ARG A 169      73.016  80.088  61.469  1.00  3.07              
ATOM   2768  NE  ARG A 169      73.565  78.141  62.113  1.00  3.07              
ATOM   2769  HE  ARG A 169      73.331  77.182  61.868  1.00  3.07              
ATOM   2770  CZ  ARG A 169      74.742  78.327  62.678  1.00  3.07              
ATOM   2771  NH1 ARG A 169      75.505  77.300  62.909  1.00  3.07              
ATOM   2772 1HH1 ARG A 169      75.163  76.391  62.618  1.00  3.07              
ATOM   2773 2HH1 ARG A 169      76.424  77.411  63.294  1.00  3.07              
ATOM   2774  NH2 ARG A 169      75.181  79.506  63.030  1.00  3.07              
ATOM   2775 1HH2 ARG A 169      74.595  80.305  62.870  1.00  3.07              
ATOM   2776 2HH2 ARG A 169      76.087  79.611  63.442  1.00  3.07              
ATOM   2777  C   ARG A 169      72.114  78.430  56.775  1.00  3.07              
ATOM   2778  O   ARG A 169      73.245  78.907  56.729  1.00  3.07              
ATOM   2779  N   LEU A 170      71.486  78.028  55.666  1.00  3.15              
ATOM   2780  H   LEU A 170      70.614  77.546  55.814  1.00  3.15              
ATOM   2781  CA  LEU A 170      72.087  77.956  54.315  1.00  3.15              
ATOM   2782  HA  LEU A 170      71.343  77.466  53.686  1.00  3.15              
ATOM   2783  CB  LEU A 170      72.306  79.365  53.714  1.00  3.15              
ATOM   2784  HB1 LEU A 170      72.664  79.246  52.691  1.00  3.15              
ATOM   2785  HB2 LEU A 170      73.092  79.869  54.277  1.00  3.15              
ATOM   2786  CG  LEU A 170      71.065  80.280  53.679  1.00  3.15              
ATOM   2787  HG  LEU A 170      70.745  80.497  54.699  1.00  3.15              
ATOM   2788  CD1 LEU A 170      71.429  81.601  53.000  1.00  3.15              
ATOM   2789 1HD1 LEU A 170      70.567  82.267  53.004  1.00  3.15              
ATOM   2790 2HD1 LEU A 170      72.241  82.080  53.546  1.00  3.15              
ATOM   2791 3HD1 LEU A 170      71.741  81.425  51.970  1.00  3.15              
ATOM   2792  CD2 LEU A 170      69.889  79.671  52.914  1.00  3.15              
ATOM   2793 1HD2 LEU A 170      69.075  80.394  52.855  1.00  3.15              
ATOM   2794 2HD2 LEU A 170      70.196  79.400  51.904  1.00  3.15              
ATOM   2795 3HD2 LEU A 170      69.517  78.790  53.436  1.00  3.15              
ATOM   2796  C   LEU A 170      73.323  77.035  54.184  1.00  3.15              
ATOM   2797  O   LEU A 170      73.976  77.011  53.136  1.00  3.15              
ATOM   2798  N   SER A 171      73.630  76.246  55.213  1.00  2.98              
ATOM   2799  H   SER A 171      73.058  76.350  56.043  1.00  2.98              
ATOM   2800  CA  SER A 171      74.435  75.024  55.174  1.00  2.98              
ATOM   2801  HA  SER A 171      75.403  75.288  54.751  1.00  2.98              
ATOM   2802  CB  SER A 171      74.692  74.506  56.589  1.00  2.98              
ATOM   2803  HB1 SER A 171      73.812  73.987  56.967  1.00  2.98              
ATOM   2804  HB2 SER A 171      74.923  75.343  57.251  1.00  2.98              
ATOM   2805  OG  SER A 171      75.793  73.623  56.563  1.00  2.98              
ATOM   2806  HG  SER A 171      75.921  73.313  57.468  1.00  2.98              
ATOM   2807  C   SER A 171      73.815  73.953  54.281  1.00  2.98              
ATOM   2808  O   SER A 171      72.622  73.959  53.974  1.00  2.98              
ATOM   2809  N   ARG A 172      74.653  73.018  53.837  1.00  2.83              
ATOM   2810  H   ARG A 172      75.572  72.985  54.265  1.00  2.83              
ATOM   2811  CA  ARG A 172      74.320  72.011  52.827  1.00  2.83              
ATOM   2812  HA  ARG A 172      73.240  71.991  52.675  1.00  2.83              
ATOM   2813  CB  ARG A 172      74.997  72.373  51.494  1.00  2.83              
ATOM   2814  HB1 ARG A 172      75.073  71.476  50.876  1.00  2.83              
ATOM   2815  HB2 ARG A 172      76.013  72.722  51.691  1.00  2.83              
ATOM   2816  CG  ARG A 172      74.197  73.430  50.704  1.00  2.83              
ATOM   2817  HG1 ARG A 172      73.427  73.885  51.328  1.00  2.83              
ATOM   2818  HG2 ARG A 172      73.690  72.927  49.880  1.00  2.83              
ATOM   2819  CD  ARG A 172      75.078  74.545  50.124  1.00  2.83              
ATOM   2820  HD1 ARG A 172      74.516  75.046  49.333  1.00  2.83              
ATOM   2821  HD2 ARG A 172      75.969  74.102  49.677  1.00  2.83              
ATOM   2822  NE  ARG A 172      75.420  75.547  51.154  1.00  2.83              
ATOM   2823  HE  ARG A 172      74.655  75.873  51.737  1.00  2.83              
ATOM   2824  CZ  ARG A 172      76.585  76.115  51.401  1.00  2.83              
ATOM   2825  NH1 ARG A 172      76.664  77.025  52.327  1.00  2.83              
ATOM   2826 1HH1 ARG A 172      75.802  77.300  52.788  1.00  2.83              
ATOM   2827 2HH1 ARG A 172      77.526  77.481  52.551  1.00  2.83              
ATOM   2828  NH2 ARG A 172      77.672  75.811  50.750  1.00  2.83              
ATOM   2829 1HH2 ARG A 172      77.617  75.114  50.033  1.00  2.83              
ATOM   2830 2HH2 ARG A 172      78.537  76.269  50.965  1.00  2.83              
ATOM   2831  C   ARG A 172      74.726  70.636  53.337  1.00  2.83              
ATOM   2832  O   ARG A 172      75.852  70.454  53.793  1.00  2.83              
ATOM   2833  N   PHE A 173      73.776  69.702  53.268  1.00  2.76              
ATOM   2834  H   PHE A 173      72.884  69.974  52.890  1.00  2.76              
ATOM   2835  CA  PHE A 173      73.852  68.364  53.851  1.00  2.76              
ATOM   2836  HA  PHE A 173      73.718  68.449  54.931  1.00  2.76              
ATOM   2837  CB  PHE A 173      72.702  67.500  53.294  1.00  2.76              
ATOM   2838  HB1 PHE A 173      72.711  67.575  52.206  1.00  2.76              
ATOM   2839  HB2 PHE A 173      71.751  67.900  53.634  1.00  2.76              
ATOM   2840  CG  PHE A 173      72.780  66.029  53.676  1.00  2.76              
ATOM   2841  CD1 PHE A 173      72.545  65.626  55.004  1.00  2.76              
ATOM   2842  HD1 PHE A 173      72.271  66.358  55.747  1.00  2.76              
ATOM   2843  CE1 PHE A 173      72.682  64.275  55.368  1.00  2.76              
ATOM   2844  HE1 PHE A 173      72.502  63.964  56.386  1.00  2.76              
ATOM   2845  CZ  PHE A 173      73.056  63.322  54.408  1.00  2.76              
ATOM   2846  HZ  PHE A 173      73.160  62.289  54.700  1.00  2.76              
ATOM   2847  CE2 PHE A 173      73.287  63.712  53.078  1.00  2.76              
ATOM   2848  HE2 PHE A 173      73.581  62.981  52.335  1.00  2.76              
ATOM   2849  CD2 PHE A 173      73.146  65.064  52.715  1.00  2.76              
ATOM   2850  HD2 PHE A 173      73.345  65.370  51.698  1.00  2.76              
ATOM   2851  C   PHE A 173      75.194  67.658  53.590  1.00  2.76              
ATOM   2852  O   PHE A 173      75.464  67.143  52.501  1.00  2.76              
ATOM   2853  N   LYS A 174      76.017  67.567  54.634  1.00  3.31              
ATOM   2854  H   LYS A 174      75.772  68.080  55.468  1.00  3.31              
ATOM   2855  CA  LYS A 174      77.196  66.706  54.657  1.00  3.31              
ATOM   2856  HA  LYS A 174      77.640  66.683  53.660  1.00  3.31              
ATOM   2857  CB  LYS A 174      78.217  67.314  55.636  1.00  3.31              
ATOM   2858  HB1 LYS A 174      77.797  67.284  56.643  1.00  3.31              
ATOM   2859  HB2 LYS A 174      78.402  68.359  55.376  1.00  3.31              
ATOM   2860  CG  LYS A 174      79.550  66.552  55.599  1.00  3.31              
ATOM   2861  HG1 LYS A 174      80.133  66.877  54.736  1.00  3.31              
ATOM   2862  HG2 LYS A 174      79.346  65.495  55.473  1.00  3.31              
ATOM   2863  CD  LYS A 174      80.372  66.746  56.882  1.00  3.31              
ATOM   2864  HD1 LYS A 174      79.719  66.719  57.756  1.00  3.31              
ATOM   2865  HD2 LYS A 174      80.860  67.721  56.846  1.00  3.31              
ATOM   2866  CE  LYS A 174      81.432  65.644  57.019  1.00  3.31              
ATOM   2867  HE1 LYS A 174      82.111  65.911  57.834  1.00  3.31              
ATOM   2868  HE2 LYS A 174      82.014  65.603  56.093  1.00  3.31              
ATOM   2869  NZ  LYS A 174      80.809  64.325  57.297  1.00  3.31              
ATOM   2870  HZ1 LYS A 174      81.493  63.584  57.292  1.00  3.31              
ATOM   2871  HZ2 LYS A 174      80.352  64.320  58.205  1.00  3.31              
ATOM   2872  HZ3 LYS A 174      80.100  64.095  56.601  1.00  3.31              
ATOM   2873  C   LYS A 174      76.810  65.278  55.054  1.00  3.31              
ATOM   2874  O   LYS A 174      76.504  65.020  56.218  1.00  3.31              
ATOM   2875  N   ALA A 175      76.917  64.351  54.103  1.00  2.88              
ATOM   2876  H   ALA A 175      77.104  64.659  53.162  1.00  2.88              
ATOM   2877  CA  ALA A 175      76.841  62.912  54.347  1.00  2.88              
ATOM   2878  HA  ALA A 175      75.850  62.693  54.746  1.00  2.88              
ATOM   2879  CB  ALA A 175      76.989  62.192  53.003  1.00  2.88              
ATOM   2880  HB1 ALA A 175      76.911  61.112  53.140  1.00  2.88              
ATOM   2881  HB2 ALA A 175      76.198  62.520  52.332  1.00  2.88              
ATOM   2882  HB3 ALA A 175      77.957  62.424  52.556  1.00  2.88              
ATOM   2883  C   ALA A 175      77.874  62.415  55.368  1.00  2.88              
ATOM   2884  O   ALA A 175      78.908  63.047  55.627  1.00  2.88              
ATOM   2885  N   TRP A 176      77.610  61.231  55.913  1.00  2.77              
ATOM   2886  H   TRP A 176      76.781  60.731  55.624  1.00  2.77              
ATOM   2887  CA  TRP A 176      78.432  60.621  56.944  1.00  2.77              
ATOM   2888  HA  TRP A 176      79.377  61.155  57.030  1.00  2.77              
ATOM   2889  CB  TRP A 176      77.727  60.727  58.301  1.00  2.77              
ATOM   2890  HB1 TRP A 176      78.255  60.101  59.021  1.00  2.77              
ATOM   2891  HB2 TRP A 176      76.706  60.351  58.218  1.00  2.77              
ATOM   2892  CG  TRP A 176      77.712  62.128  58.829  1.00  2.77              
ATOM   2893  CD1 TRP A 176      76.698  63.014  58.713  1.00  2.77              
ATOM   2894  HD1 TRP A 176      75.743  62.807  58.242  1.00  2.77              
ATOM   2895  NE1 TRP A 176      77.089  64.239  59.220  1.00  2.77              
ATOM   2896  HE1 TRP A 176      76.493  65.058  59.191  1.00  2.77              
ATOM   2897  CE2 TRP A 176      78.392  64.211  59.662  1.00  2.77              
ATOM   2898  CZ2 TRP A 176      79.250  65.185  60.190  1.00  2.77              
ATOM   2899  HZ2 TRP A 176      78.892  66.193  60.351  1.00  2.77              
ATOM   2900  CH2 TRP A 176      80.558  64.823  60.554  1.00  2.77              
ATOM   2901  HH2 TRP A 176      81.218  65.550  61.011  1.00  2.77              
ATOM   2902  CZ3 TRP A 176      80.995  63.499  60.366  1.00  2.77              
ATOM   2903  HZ3 TRP A 176      81.992  63.214  60.683  1.00  2.77              
ATOM   2904  CE3 TRP A 176      80.130  62.530  59.819  1.00  2.77              
ATOM   2905  HE3 TRP A 176      80.468  61.507  59.706  1.00  2.77              
ATOM   2906  CD2 TRP A 176      78.806  62.861  59.454  1.00  2.77              
ATOM   2907  C   TRP A 176      78.756  59.187  56.556  1.00  2.77              
ATOM   2908  O   TRP A 176      77.869  58.336  56.464  1.00  2.77              
ATOM   2909  N   GLU A 177      80.061  58.940  56.392  1.00  2.88              
ATOM   2910  H   GLU A 177      80.701  59.712  56.354  1.00  2.88              
ATOM   2911  CA  GLU A 177      80.633  57.595  56.460  1.00  2.88              
ATOM   2912  HA  GLU A 177      81.706  57.622  56.271  1.00  2.88              
ATOM   2913  CB  GLU A 177      80.388  57.170  57.942  1.00  2.88              
ATOM   2914  HB1 GLU A 177      79.311  57.092  58.088  1.00  2.88              
ATOM   2915  HB2 GLU A 177      80.724  57.994  58.576  1.00  2.88              
ATOM   2916  CG  GLU A 177      80.981  55.898  58.560  1.00  2.88              
ATOM   2917  HG1 GLU A 177      82.054  56.032  58.712  1.00  2.88              
ATOM   2918  HG2 GLU A 177      80.830  55.032  57.918  1.00  2.88              
ATOM   2919  CD  GLU A 177      80.258  55.678  59.901  1.00  2.88              
ATOM   2920  OE1 GLU A 177      79.218  54.976  59.939  1.00  2.88              
ATOM   2921  OE2 GLU A 177      80.625  56.327  60.901  1.00  2.88              
ATOM   2922  C   GLU A 177      79.981  56.686  55.401  1.00  2.88              
ATOM   2923  O   GLU A 177      79.755  57.107  54.267  1.00  2.88              
ATOM   2924  N   GLY A 178      79.609  55.461  55.763  1.00  3.09              
ATOM   2925  H   GLY A 178      79.779  55.169  56.715  1.00  3.09              
ATOM   2926  CA  GLY A 178      78.921  54.534  54.880  1.00  3.09              
ATOM   2927  HA1 GLY A 178      79.057  53.521  55.259  1.00  3.09              
ATOM   2928  HA2 GLY A 178      79.374  54.582  53.889  1.00  3.09              
ATOM   2929  C   GLY A 178      77.433  54.788  54.722  1.00  3.09              
ATOM   2930  O   GLY A 178      76.704  53.808  54.657  1.00  3.09              
ATOM   2931  N   LEU A 179      76.970  56.043  54.660  1.00  2.83              
ATOM   2932  H   LEU A 179      77.636  56.800  54.786  1.00  2.83              
ATOM   2933  CA  LEU A 179      75.550  56.384  54.472  1.00  2.83              
ATOM   2934  HA  LEU A 179      75.049  56.218  55.426  1.00  2.83              
ATOM   2935  CB  LEU A 179      75.449  57.881  54.099  1.00  2.83              
ATOM   2936  HB1 LEU A 179      75.685  57.993  53.040  1.00  2.83              
ATOM   2937  HB2 LEU A 179      76.195  58.454  54.645  1.00  2.83              
ATOM   2938  CG  LEU A 179      74.070  58.504  54.381  1.00  2.83              
ATOM   2939  HG  LEU A 179      73.285  57.814  54.070  1.00  2.83              
ATOM   2940  CD1 LEU A 179      73.914  58.825  55.871  1.00  2.83              
ATOM   2941 1HD1 LEU A 179      72.924  59.245  56.052  1.00  2.83              
ATOM   2942 2HD1 LEU A 179      74.006  57.914  56.463  1.00  2.83              
ATOM   2943 3HD1 LEU A 179      74.676  59.535  56.191  1.00  2.83              
ATOM   2944  CD2 LEU A 179      73.915  59.808  53.596  1.00  2.83              
ATOM   2945 1HD2 LEU A 179      72.931  60.234  53.791  1.00  2.83              
ATOM   2946 2HD2 LEU A 179      74.682  60.519  53.894  1.00  2.83              
ATOM   2947 3HD2 LEU A 179      74.000  59.614  52.526  1.00  2.83              
ATOM   2948  C   LEU A 179      74.856  55.509  53.416  1.00  2.83              
ATOM   2949  O   LEU A 179      73.837  54.876  53.698  1.00  2.83              
ATOM   2950  N   HIS A 180      75.460  55.420  52.225  1.00  2.86              
ATOM   2951  H   HIS A 180      76.309  55.951  52.094  1.00  2.86              
ATOM   2952  CA  HIS A 180      74.969  54.589  51.120  1.00  2.86              
ATOM   2953  HA  HIS A 180      73.919  54.827  50.935  1.00  2.86              
ATOM   2954  CB  HIS A 180      75.752  54.928  49.844  1.00  2.86              
ATOM   2955  HB1 HIS A 180      76.811  54.710  49.997  1.00  2.86              
ATOM   2956  HB2 HIS A 180      75.650  55.993  49.634  1.00  2.86              
ATOM   2957  CG  HIS A 180      75.265  54.166  48.636  1.00  2.86              
ATOM   2958  ND1 HIS A 180      73.981  54.247  48.096  1.00  2.86              
ATOM   2959  CE1 HIS A 180      73.962  53.386  47.068  1.00  2.86              
ATOM   2960  HE1 HIS A 180      73.105  53.213  46.431  1.00  2.86              
ATOM   2961  NE2 HIS A 180      75.153  52.778  46.939  1.00  2.86              
ATOM   2962  HE2 HIS A 180      75.385  52.094  46.232  1.00  2.86              
ATOM   2963  CD2 HIS A 180      75.991  53.259  47.921  1.00  2.86              
ATOM   2964  HD2 HIS A 180      77.018  52.978  48.102  1.00  2.86              
ATOM   2965  C   HIS A 180      75.036  53.090  51.423  1.00  2.86              
ATOM   2966  O   HIS A 180      74.081  52.368  51.157  1.00  2.86              
ATOM   2967  N   THR A 181      76.127  52.594  52.007  1.00  2.85              
ATOM   2968  H   THR A 181      76.888  53.215  52.247  1.00  2.85              
ATOM   2969  CA  THR A 181      76.307  51.157  52.276  1.00  2.85              
ATOM   2970  HA  THR A 181      76.132  50.619  51.345  1.00  2.85              
ATOM   2971  CB  THR A 181      77.741  50.865  52.747  1.00  2.85              
ATOM   2972  HB  THR A 181      77.812  51.076  53.815  1.00  2.85              
ATOM   2973  CG2 THR A 181      78.149  49.414  52.493  1.00  2.85              
ATOM   2974 1HG2 THR A 181      79.160  49.250  52.867  1.00  2.85              
ATOM   2975 2HG2 THR A 181      77.462  48.740  53.001  1.00  2.85              
ATOM   2976 3HG2 THR A 181      78.123  49.202  51.423  1.00  2.85              
ATOM   2977  OG1 THR A 181      78.684  51.677  52.088  1.00  2.85              
ATOM   2978  HG1 THR A 181      78.914  51.263  51.250  1.00  2.85              
ATOM   2979  C   THR A 181      75.316  50.610  53.311  1.00  2.85              
ATOM   2980  O   THR A 181      74.773  49.505  53.175  1.00  2.85              
ATOM   2981  N   ASN A 182      75.079  51.410  54.349  1.00  2.56              
ATOM   2982  H   ASN A 182      75.566  52.303  54.362  1.00  2.56              
ATOM   2983  CA  ASN A 182      74.083  51.195  55.382  1.00  2.56              
ATOM   2984  HA  ASN A 182      74.211  50.213  55.826  1.00  2.56              
ATOM   2985  CB  ASN A 182      74.239  52.279  56.464  1.00  2.56              
ATOM   2986  HB1 ASN A 182      73.410  52.207  57.167  1.00  2.56              
ATOM   2987  HB2 ASN A 182      74.178  53.253  55.980  1.00  2.56              
ATOM   2988  CG  ASN A 182      75.530  52.217  57.264  1.00  2.56              
ATOM   2989  OD1 ASN A 182      76.101  51.151  57.489  1.00  2.56              
ATOM   2990  ND2 ASN A 182      76.018  53.340  57.741  1.00  2.56              
ATOM   2991 1HD2 ASN A 182      75.498  54.200  57.587  1.00  2.56              
ATOM   2992 2HD2 ASN A 182      76.890  53.333  58.243  1.00  2.56              
ATOM   2993  C   ASN A 182      72.684  51.229  54.768  1.00  2.56              
ATOM   2994  O   ASN A 182      71.938  50.279  54.977  1.00  2.56              
ATOM   2995  N   TYR A 183      72.358  52.233  53.944  1.00  2.53              
ATOM   2996  H   TYR A 183      73.004  53.006  53.830  1.00  2.53              
ATOM   2997  CA  TYR A 183      71.102  52.270  53.180  1.00  2.53              
ATOM   2998  HA  TYR A 183      70.277  52.347  53.890  1.00  2.53              
ATOM   2999  CB  TYR A 183      71.058  53.537  52.297  1.00  2.53              
ATOM   3000  HB1 TYR A 183      72.074  53.805  52.015  1.00  2.53              
ATOM   3001  HB2 TYR A 183      70.675  54.362  52.898  1.00  2.53              
ATOM   3002  CG  TYR A 183      70.237  53.444  51.014  1.00  2.53              
ATOM   3003  CD1 TYR A 183      68.830  53.372  51.065  1.00  2.53              
ATOM   3004  HD1 TYR A 183      68.330  53.390  52.023  1.00  2.53              
ATOM   3005  CE1 TYR A 183      68.079  53.274  49.875  1.00  2.53              
ATOM   3006  HE1 TYR A 183      67.003  53.195  49.909  1.00  2.53              
ATOM   3007  CZ  TYR A 183      68.732  53.261  48.623  1.00  2.53              
ATOM   3008  OH  TYR A 183      68.006  53.223  47.473  1.00  2.53              
ATOM   3009  HH  TYR A 183      68.563  53.187  46.693  1.00  2.53              
ATOM   3010  CE2 TYR A 183      70.141  53.322  48.571  1.00  2.53              
ATOM   3011  HE2 TYR A 183      70.652  53.304  47.621  1.00  2.53              
ATOM   3012  CD2 TYR A 183      70.887  53.409  49.763  1.00  2.53              
ATOM   3013  HD2 TYR A 183      71.968  53.447  49.719  1.00  2.53              
ATOM   3014  C   TYR A 183      70.827  51.006  52.354  1.00  2.53              
ATOM   3015  O   TYR A 183      69.719  50.470  52.392  1.00  2.53              
ATOM   3016  N   VAL A 184      71.828  50.482  51.640  1.00  2.87              
ATOM   3017  H   VAL A 184      72.691  51.014  51.575  1.00  2.87              
ATOM   3018  CA  VAL A 184      71.680  49.249  50.850  1.00  2.87              
ATOM   3019  HA  VAL A 184      70.795  49.349  50.220  1.00  2.87              
ATOM   3020  CB  VAL A 184      72.896  49.046  49.920  1.00  2.87              
ATOM   3021  HB  VAL A 184      73.814  49.129  50.504  1.00  2.87              
ATOM   3022  CG1 VAL A 184      72.890  47.679  49.219  1.00  2.87              
ATOM   3023 1HG1 VAL A 184      73.718  47.628  48.511  1.00  2.87              
ATOM   3024 2HG1 VAL A 184      73.017  46.880  49.948  1.00  2.87              
ATOM   3025 3HG1 VAL A 184      71.948  47.543  48.685  1.00  2.87              
ATOM   3026  CG2 VAL A 184      72.912  50.111  48.816  1.00  2.87              
ATOM   3027 1HG2 VAL A 184      73.807  50.003  48.204  1.00  2.87              
ATOM   3028 2HG2 VAL A 184      72.029  50.016  48.183  1.00  2.87              
ATOM   3029 3HG2 VAL A 184      72.920  51.111  49.249  1.00  2.87              
ATOM   3030  C   VAL A 184      71.450  48.029  51.743  1.00  2.87              
ATOM   3031  O   VAL A 184      70.564  47.218  51.453  1.00  2.87              
ATOM   3032  N   ARG A 185      72.211  47.881  52.839  1.00  2.80              
ATOM   3033  H   ARG A 185      72.917  48.588  53.031  1.00  2.80              
ATOM   3034  CA  ARG A 185      72.012  46.759  53.783  1.00  2.80              
ATOM   3035  HA  ARG A 185      72.048  45.826  53.225  1.00  2.80              
ATOM   3036  CB  ARG A 185      73.146  46.744  54.829  1.00  2.80              
ATOM   3037  HB1 ARG A 185      72.841  46.111  55.665  1.00  2.80              
ATOM   3038  HB2 ARG A 185      73.320  47.754  55.204  1.00  2.80              
ATOM   3039  CG  ARG A 185      74.445  46.165  54.235  1.00  2.80              
ATOM   3040  HG1 ARG A 185      74.792  46.788  53.409  1.00  2.80              
ATOM   3041  HG2 ARG A 185      74.213  45.180  53.829  1.00  2.80              
ATOM   3042  CD  ARG A 185      75.577  45.982  55.266  1.00  2.80              
ATOM   3043  HD1 ARG A 185      76.127  45.079  54.991  1.00  2.80              
ATOM   3044  HD2 ARG A 185      75.158  45.806  56.258  1.00  2.80              
ATOM   3045  NE  ARG A 185      76.544  47.102  55.283  1.00  2.80              
ATOM   3046  HE  ARG A 185      77.321  47.027  54.647  1.00  2.80              
ATOM   3047  CZ  ARG A 185      76.524  48.181  56.045  1.00  2.80              
ATOM   3048  NH1 ARG A 185      77.437  49.100  55.942  1.00  2.80              
ATOM   3049 1HH1 ARG A 185      78.210  49.006  55.312  1.00  2.80              
ATOM   3050 2HH1 ARG A 185      77.336  49.941  56.500  1.00  2.80              
ATOM   3051  NH2 ARG A 185      75.612  48.407  56.943  1.00  2.80              
ATOM   3052 1HH2 ARG A 185      74.854  47.763  57.044  1.00  2.80              
ATOM   3053 2HH2 ARG A 185      75.621  49.311  57.398  1.00  2.80              
ATOM   3054  C   ARG A 185      70.626  46.769  54.435  1.00  2.80              
ATOM   3055  O   ARG A 185      69.969  45.728  54.498  1.00  2.80              
ATOM   3056  N   LEU A 186      70.159  47.943  54.850  1.00  2.69              
ATOM   3057  H   LEU A 186      70.760  48.755  54.739  1.00  2.69              
ATOM   3058  CA  LEU A 186      68.816  48.160  55.373  1.00  2.69              
ATOM   3059  HA  LEU A 186      68.653  47.522  56.241  1.00  2.69              
ATOM   3060  CB  LEU A 186      68.694  49.638  55.798  1.00  2.69              
ATOM   3061  HB1 LEU A 186      67.638  49.887  55.905  1.00  2.69              
ATOM   3062  HB2 LEU A 186      69.093  50.254  54.993  1.00  2.69              
ATOM   3063  CG  LEU A 186      69.411  50.018  57.108  1.00  2.69              
ATOM   3064  HG  LEU A 186      70.386  49.533  57.154  1.00  2.69              
ATOM   3065  CD1 LEU A 186      69.616  51.531  57.176  1.00  2.69              
ATOM   3066 1HD1 LEU A 186      70.098  51.799  58.115  1.00  2.69              
ATOM   3067 2HD1 LEU A 186      70.249  51.862  56.355  1.00  2.69              
ATOM   3068 3HD1 LEU A 186      68.658  52.047  57.113  1.00  2.69              
ATOM   3069  CD2 LEU A 186      68.585  49.597  58.328  1.00  2.69              
ATOM   3070 1HD2 LEU A 186      69.094  49.916  59.237  1.00  2.69              
ATOM   3071 2HD2 LEU A 186      67.602  50.067  58.282  1.00  2.69              
ATOM   3072 3HD2 LEU A 186      68.481  48.513  58.344  1.00  2.69              
ATOM   3073  C   LEU A 186      67.745  47.820  54.343  1.00  2.69              
ATOM   3074  O   LEU A 186      66.838  47.071  54.665  1.00  2.69              
ATOM   3075  N   SER A 187      67.883  48.283  53.099  1.00  2.78              
ATOM   3076  H   SER A 187      68.660  48.907  52.909  1.00  2.78              
ATOM   3077  CA  SER A 187      66.917  48.039  52.021  1.00  2.78              
ATOM   3078  HA  SER A 187      65.930  48.356  52.356  1.00  2.78              
ATOM   3079  CB  SER A 187      67.264  48.846  50.764  1.00  2.78              
ATOM   3080  HB1 SER A 187      66.550  48.598  49.976  1.00  2.78              
ATOM   3081  HB2 SER A 187      68.269  48.592  50.424  1.00  2.78              
ATOM   3082  OG  SER A 187      67.185  50.234  51.022  1.00  2.78              
ATOM   3083  HG  SER A 187      68.005  50.509  51.461  1.00  2.78              
ATOM   3084  C   SER A 187      66.794  46.566  51.671  1.00  2.78              
ATOM   3085  O   SER A 187      65.694  46.069  51.431  1.00  2.78              
ATOM   3086  N   ARG A 188      67.908  45.825  51.720  1.00  2.98              
ATOM   3087  H   ARG A 188      68.793  46.298  51.886  1.00  2.98              
ATOM   3088  CA  ARG A 188      67.885  44.363  51.620  1.00  2.98              
ATOM   3089  HA  ARG A 188      67.297  44.085  50.744  1.00  2.98              
ATOM   3090  CB  ARG A 188      69.320  43.834  51.438  1.00  2.98              
ATOM   3091  HB1 ARG A 188      69.308  42.746  51.523  1.00  2.98              
ATOM   3092  HB2 ARG A 188      69.955  44.232  52.231  1.00  2.98              
ATOM   3093  CG  ARG A 188      69.912  44.208  50.065  1.00  2.98              
ATOM   3094  HG1 ARG A 188      69.870  45.287  49.920  1.00  2.98              
ATOM   3095  HG2 ARG A 188      69.325  43.731  49.279  1.00  2.98              
ATOM   3096  CD  ARG A 188      71.373  43.747  49.956  1.00  2.98              
ATOM   3097  HD1 ARG A 188      71.395  42.662  50.073  1.00  2.98              
ATOM   3098  HD2 ARG A 188      71.943  44.200  50.769  1.00  2.98              
ATOM   3099  NE  ARG A 188      71.986  44.128  48.663  1.00  2.98              
ATOM   3100  HE  ARG A 188      71.526  44.856  48.140  1.00  2.98              
ATOM   3101  CZ  ARG A 188      73.090  43.617  48.138  1.00  2.98              
ATOM   3102  NH1 ARG A 188      73.557  44.045  46.995  1.00  2.98              
ATOM   3103 1HH1 ARG A 188      73.047  44.727  46.462  1.00  2.98              
ATOM   3104 2HH1 ARG A 188      74.395  43.647  46.604  1.00  2.98              
ATOM   3105  NH2 ARG A 188      73.766  42.678  48.742  1.00  2.98              
ATOM   3106 1HH2 ARG A 188      73.436  42.316  49.618  1.00  2.98              
ATOM   3107 2HH2 ARG A 188      74.590  42.290  48.315  1.00  2.98              
ATOM   3108  C   ARG A 188      67.181  43.707  52.804  1.00  2.98              
ATOM   3109  O   ARG A 188      66.435  42.752  52.579  1.00  2.98              
ATOM   3110  N   LYS A 189      67.365  44.213  54.037  1.00  2.83              
ATOM   3111  H   LYS A 189      68.025  44.973  54.162  1.00  2.83              
ATOM   3112  CA  LYS A 189      66.573  43.732  55.181  1.00  2.83              
ATOM   3113  HA  LYS A 189      66.666  42.646  55.145  1.00  2.83              
ATOM   3114  CB  LYS A 189      67.107  44.174  56.556  1.00  2.83              
ATOM   3115  HB1 LYS A 189      66.621  45.100  56.868  1.00  2.83              
ATOM   3116  HB2 LYS A 189      68.186  44.334  56.509  1.00  2.83              
ATOM   3117  CG  LYS A 189      66.811  43.033  57.555  1.00  2.83              
ATOM   3118  HG1 LYS A 189      67.423  42.169  57.289  1.00  2.83              
ATOM   3119  HG2 LYS A 189      65.766  42.742  57.451  1.00  2.83              
ATOM   3120  CD  LYS A 189      67.060  43.370  59.029  1.00  2.83              
ATOM   3121  HD1 LYS A 189      66.474  44.253  59.270  1.00  2.83              
ATOM   3122  HD2 LYS A 189      68.118  43.584  59.190  1.00  2.83              
ATOM   3123  CE  LYS A 189      66.616  42.172  59.895  1.00  2.83              
ATOM   3124  HE1 LYS A 189      67.300  41.338  59.710  1.00  2.83              
ATOM   3125  HE2 LYS A 189      65.620  41.856  59.569  1.00  2.83              
ATOM   3126  NZ  LYS A 189      66.567  42.478  61.349  1.00  2.83              
ATOM   3127  HZ1 LYS A 189      66.343  41.650  61.886  1.00  2.83              
ATOM   3128  HZ2 LYS A 189      67.445  42.845  61.689  1.00  2.83              
ATOM   3129  HZ3 LYS A 189      65.840  43.167  61.536  1.00  2.83              
ATOM   3130  C   LYS A 189      65.064  43.967  54.993  1.00  2.83              
ATOM   3131  O   LYS A 189      64.290  43.023  55.140  1.00  2.83              
ATOM   3132  N   LEU A 190      64.667  45.172  54.580  1.00  2.76              
ATOM   3133  H   LEU A 190      65.377  45.891  54.496  1.00  2.76              
ATOM   3134  CA  LEU A 190      63.287  45.548  54.300  1.00  2.76              
ATOM   3135  HA  LEU A 190      62.722  45.369  55.214  1.00  2.76              
ATOM   3136  CB  LEU A 190      63.190  47.049  53.974  1.00  2.76              
ATOM   3137  HB1 LEU A 190      63.745  47.245  53.056  1.00  2.76              
ATOM   3138  HB2 LEU A 190      63.666  47.607  54.778  1.00  2.76              
ATOM   3139  CG  LEU A 190      61.747  47.574  53.803  1.00  2.76              
ATOM   3140  HG  LEU A 190      61.276  47.076  52.956  1.00  2.76              
ATOM   3141  CD1 LEU A 190      60.866  47.386  55.042  1.00  2.76              
ATOM   3142 1HD1 LEU A 190      59.897  47.858  54.884  1.00  2.76              
ATOM   3143 2HD1 LEU A 190      60.702  46.325  55.225  1.00  2.76              
ATOM   3144 3HD1 LEU A 190      61.344  47.833  55.912  1.00  2.76              
ATOM   3145  CD2 LEU A 190      61.806  49.073  53.507  1.00  2.76              
ATOM   3146 1HD2 LEU A 190      60.798  49.447  53.340  1.00  2.76              
ATOM   3147 2HD2 LEU A 190      62.258  49.610  54.342  1.00  2.76              
ATOM   3148 3HD2 LEU A 190      62.392  49.246  52.605  1.00  2.76              
ATOM   3149  C   LEU A 190      62.645  44.676  53.211  1.00  2.76              
ATOM   3150  O   LEU A 190      61.529  44.198  53.407  1.00  2.76              
ATOM   3151  N   ASN A 191      63.350  44.378  52.116  1.00  2.97              
ATOM   3152  H   ASN A 191      64.221  44.867  51.944  1.00  2.97              
ATOM   3153  CA  ASN A 191      62.862  43.402  51.143  1.00  2.97              
ATOM   3154  HA  ASN A 191      61.840  43.691  50.889  1.00  2.97              
ATOM   3155  CB  ASN A 191      63.686  43.412  49.832  1.00  2.97              
ATOM   3156  HB1 ASN A 191      63.723  42.397  49.435  1.00  2.97              
ATOM   3157  HB2 ASN A 191      64.706  43.742  50.024  1.00  2.97              
ATOM   3158  CG  ASN A 191      63.067  44.282  48.737  1.00  2.97              
ATOM   3159  OD1 ASN A 191      62.102  44.998  48.927  1.00  2.97              
ATOM   3160  ND2 ASN A 191      63.575  44.258  47.524  1.00  2.97              
ATOM   3161 1HD2 ASN A 191      64.351  43.665  47.295  1.00  2.97              
ATOM   3162 2HD2 ASN A 191      63.175  44.913  46.875  1.00  2.97              
ATOM   3163  C   ASN A 191      62.689  41.986  51.734  1.00  2.97              
ATOM   3164  O   ASN A 191      61.629  41.369  51.603  1.00  2.97              
ATOM   3165  N   ARG A 192      63.696  41.504  52.474  1.00  3.06              
ATOM   3166  H   ARG A 192      64.515  42.098  52.573  1.00  3.06              
ATOM   3167  CA  ARG A 192      63.665  40.248  53.255  1.00  3.06              
ATOM   3168  HA  ARG A 192      63.277  39.448  52.624  1.00  3.06              
ATOM   3169  CB  ARG A 192      65.109  39.909  53.702  1.00  3.06              
ATOM   3170  HB1 ARG A 192      65.099  39.104  54.438  1.00  3.06              
ATOM   3171  HB2 ARG A 192      65.528  40.783  54.200  1.00  3.06              
ATOM   3172  CG  ARG A 192      66.055  39.493  52.562  1.00  3.06              
ATOM   3173  HG1 ARG A 192      67.081  39.716  52.860  1.00  3.06              
ATOM   3174  HG2 ARG A 192      65.836  40.084  51.673  1.00  3.06              
ATOM   3175  CD  ARG A 192      65.951  37.998  52.210  1.00  3.06              
ATOM   3176  HD1 ARG A 192      66.408  37.837  51.232  1.00  3.06              
ATOM   3177  HD2 ARG A 192      64.895  37.731  52.119  1.00  3.06              
ATOM   3178  NE  ARG A 192      66.602  37.113  53.210  1.00  3.06              
ATOM   3179  HE  ARG A 192      65.988  36.666  53.872  1.00  3.06              
ATOM   3180  CZ  ARG A 192      67.888  36.795  53.280  1.00  3.06              
ATOM   3181  NH1 ARG A 192      68.313  35.876  54.102  1.00  3.06              
ATOM   3182 1HH1 ARG A 192      67.655  35.365  54.666  1.00  3.06              
ATOM   3183 2HH1 ARG A 192      69.287  35.633  54.138  1.00  3.06              
ATOM   3184  NH2 ARG A 192      68.777  37.380  52.530  1.00  3.06              
ATOM   3185 1HH2 ARG A 192      68.459  38.079  51.884  1.00  3.06              
ATOM   3186 2HH2 ARG A 192      69.742  37.107  52.569  1.00  3.06              
ATOM   3187  C   ARG A 192      62.737  40.292  54.485  1.00  3.06              
ATOM   3188  O   ARG A 192      62.827  39.413  55.340  1.00  3.06              
ATOM   3189  N   ILE A 193      61.861  41.292  54.588  1.00  2.91              
ATOM   3190  H   ILE A 193      61.927  42.024  53.898  1.00  2.91              
ATOM   3191  CA  ILE A 193      60.866  41.450  55.656  1.00  2.91              
ATOM   3192  HA  ILE A 193      60.860  40.565  56.293  1.00  2.91              
ATOM   3193  CB  ILE A 193      61.241  42.679  56.514  1.00  2.91              
ATOM   3194  HB  ILE A 193      61.675  43.433  55.860  1.00  2.91              
ATOM   3195  CG2 ILE A 193      60.044  43.354  57.216  1.00  2.91              
ATOM   3196 1HG2 ILE A 193      59.500  42.644  57.834  1.00  2.91              
ATOM   3197 2HG2 ILE A 193      60.376  44.182  57.836  1.00  2.91              
ATOM   3198 3HG2 ILE A 193      59.367  43.775  56.476  1.00  2.91              
ATOM   3199  CG1 ILE A 193      62.325  42.228  57.508  1.00  2.91              
ATOM   3200 1HG1 ILE A 193      63.083  41.640  56.992  1.00  2.91              
ATOM   3201 2HG1 ILE A 193      61.877  41.584  58.262  1.00  2.91              
ATOM   3202  CD1 ILE A 193      63.040  43.398  58.174  1.00  2.91              
ATOM   3203  HD1 ILE A 193      63.806  43.003  58.838  1.00  2.91              
ATOM   3204  HD2 ILE A 193      63.506  44.035  57.425  1.00  2.91              
ATOM   3205  HD3 ILE A 193      62.336  43.995  58.747  1.00  2.91              
ATOM   3206  C   ILE A 193      59.459  41.568  55.083  1.00  2.91              
ATOM   3207  O   ILE A 193      58.536  40.941  55.596  1.00  2.91              
ATOM   3208  N   LEU A 194      59.301  42.306  53.984  1.00  3.02              
ATOM   3209  H   LEU A 194      60.083  42.853  53.643  1.00  3.02              
ATOM   3210  CA  LEU A 194      58.023  42.429  53.295  1.00  3.02              
ATOM   3211  HA  LEU A 194      57.230  42.328  54.037  1.00  3.02              
ATOM   3212  CB  LEU A 194      57.893  43.838  52.704  1.00  3.02              
ATOM   3213  HB1 LEU A 194      56.931  43.905  52.195  1.00  3.02              
ATOM   3214  HB2 LEU A 194      58.684  43.989  51.967  1.00  3.02              
ATOM   3215  CG  LEU A 194      57.976  44.954  53.771  1.00  3.02              
ATOM   3216  HG  LEU A 194      58.980  44.978  54.189  1.00  3.02              
ATOM   3217  CD1 LEU A 194      57.718  46.305  53.106  1.00  3.02              
ATOM   3218 1HD1 LEU A 194      58.470  46.470  52.332  1.00  3.02              
ATOM   3219 2HD1 LEU A 194      56.732  46.300  52.655  1.00  3.02              
ATOM   3220 3HD1 LEU A 194      57.797  47.103  53.844  1.00  3.02              
ATOM   3221  CD2 LEU A 194      56.985  44.803  54.933  1.00  3.02              
ATOM   3222 1HD2 LEU A 194      56.981  45.709  55.539  1.00  3.02              
ATOM   3223 2HD2 LEU A 194      55.985  44.615  54.554  1.00  3.02              
ATOM   3224 3HD2 LEU A 194      57.278  43.968  55.568  1.00  3.02              
ATOM   3225  C   LEU A 194      57.731  41.297  52.310  1.00  3.02              
ATOM   3226  O   LEU A 194      56.569  41.096  51.983  1.00  3.02              
ATOM   3227  N   GLN A 195      58.732  40.517  51.889  1.00  3.45              
ATOM   3228  H   GLN A 195      59.687  40.803  52.071  1.00  3.45              
ATOM   3229  CA  GLN A 195      58.505  39.280  51.133  1.00  3.45              
ATOM   3230  HA  GLN A 195      57.703  39.476  50.439  1.00  3.45              
ATOM   3231  CB  GLN A 195      59.766  39.004  50.290  1.00  3.45              
ATOM   3232  HB1 GLN A 195      60.650  38.981  50.925  1.00  3.45              
ATOM   3233  HB2 GLN A 195      59.905  39.850  49.616  1.00  3.45              
ATOM   3234  CG  GLN A 195      59.699  37.725  49.436  1.00  3.45              
ATOM   3235  HG1 GLN A 195      60.323  37.862  48.554  1.00  3.45              
ATOM   3236  HG2 GLN A 195      58.675  37.566  49.095  1.00  3.45              
ATOM   3237  CD  GLN A 195      60.204  36.476  50.156  1.00  3.45              
ATOM   3238  OE1 GLN A 195      61.034  36.521  51.050  1.00  3.45              
ATOM   3239  NE2 GLN A 195      59.742  35.302  49.788  1.00  3.45              
ATOM   3240 1HE2 GLN A 195      59.006  35.223  49.093  1.00  3.45              
ATOM   3241 2HE2 GLN A 195      60.112  34.501  50.267  1.00  3.45              
ATOM   3242  C   GLN A 195      58.032  38.049  51.957  1.00  3.45              
ATOM   3243  O   GLN A 195      57.034  37.417  51.588  1.00  3.45              
ATOM   3244  N   PRO A 196      58.695  37.663  53.068  1.00  4.43              
ATOM   3245  CD  PRO A 196      59.873  38.284  53.662  1.00  4.43              
ATOM   3246  HD1 PRO A 196      59.682  39.313  53.943  1.00  4.43              
ATOM   3247  HD2 PRO A 196      60.713  38.234  52.971  1.00  4.43              
ATOM   3248  CG  PRO A 196      60.203  37.461  54.904  1.00  4.43              
ATOM   3249  HG1 PRO A 196      59.596  37.795  55.747  1.00  4.43              
ATOM   3250  HG2 PRO A 196      61.262  37.485  55.150  1.00  4.43              
ATOM   3251  CB  PRO A 196      59.778  36.069  54.467  1.00  4.43              
ATOM   3252  HB1 PRO A 196      59.648  35.397  55.315  1.00  4.43              
ATOM   3253  HB2 PRO A 196      60.529  35.660  53.788  1.00  4.43              
ATOM   3254  CA  PRO A 196      58.488  36.349  53.684  1.00  4.43              
ATOM   3255  HA  PRO A 196      58.409  35.605  52.892  1.00  4.43              
ATOM   3256  C   PRO A 196      57.219  36.197  54.543  1.00  4.43              
ATOM   3257  O   PRO A 196      57.197  35.422  55.500  1.00  4.43              
ATOM   3258  N   CYS A 197      56.161  36.948  54.251  1.00  6.71              
ATOM   3259  H   CYS A 197      56.247  37.537  53.431  1.00  6.71              
ATOM   3260  CA  CYS A 197      54.805  36.497  54.565  1.00  6.71              
ATOM   3261  HA  CYS A 197      54.785  35.900  55.477  1.00  6.71              
ATOM   3262  CB  CYS A 197      53.933  37.760  54.760  1.00  6.71              
ATOM   3263  HB1 CYS A 197      53.599  38.160  53.800  1.00  6.71              
ATOM   3264  HB2 CYS A 197      54.519  38.531  55.259  1.00  6.71              
ATOM   3265  SG  CYS A 197      52.485  37.405  55.791  1.00  6.71              
ATOM   3266  HG  CYS A 197      51.926  36.483  54.969  1.00  6.71              
ATOM   3267  C   CYS A 197      54.371  35.593  53.421  1.00  6.71              
ATOM   3268  O   CYS A 197      54.410  34.368  53.509  1.00  6.71              
ATOM   3269  N   GLU A 198      54.182  36.219  52.269  1.00  7.80              
ATOM   3270  H   GLU A 198      54.363  37.209  52.219  1.00  7.80              
ATOM   3271  CA  GLU A 198      53.713  35.599  51.047  1.00  7.80              
ATOM   3272  HA  GLU A 198      54.092  34.578  51.000  1.00  7.80              
ATOM   3273  CB  GLU A 198      52.172  35.543  50.960  1.00  7.80              
ATOM   3274  HB1 GLU A 198      51.909  35.553  49.901  1.00  7.80              
ATOM   3275  HB2 GLU A 198      51.732  36.429  51.409  1.00  7.80              
ATOM   3276  CG  GLU A 198      51.533  34.270  51.560  1.00  7.80              
ATOM   3277  HG1 GLU A 198      52.146  33.407  51.286  1.00  7.80              
ATOM   3278  HG2 GLU A 198      50.564  34.136  51.073  1.00  7.80              
ATOM   3279  CD  GLU A 198      51.290  34.279  53.085  1.00  7.80              
ATOM   3280  OE1 GLU A 198      50.927  33.204  53.620  1.00  7.80              
ATOM   3281  OE2 GLU A 198      51.422  35.364  53.699  1.00  7.80              
ATOM   3282  C   GLU A 198      54.348  36.372  49.916  1.00  7.80              
ATOM   3283  O   GLU A 198      54.667  37.535  50.099  1.00  7.80              
ATOM   3284  N   THR A 199      54.576  35.764  48.754  1.00  8.80              
ATOM   3285  H   THR A 199      54.275  34.808  48.618  1.00  8.80              
ATOM   3286  CA  THR A 199      55.328  36.453  47.687  1.00  8.80              
ATOM   3287  HA  THR A 199      55.849  37.297  48.112  1.00  8.80              
ATOM   3288  CB  THR A 199      56.442  35.537  47.150  1.00  8.80              
ATOM   3289  HB  THR A 199      55.997  34.656  46.687  1.00  8.80              
ATOM   3290  CG2 THR A 199      57.418  36.189  46.170  1.00  8.80              
ATOM   3291 1HG2 THR A 199      57.791  37.127  46.582  1.00  8.80              
ATOM   3292 2HG2 THR A 199      58.254  35.515  45.983  1.00  8.80              
ATOM   3293 3HG2 THR A 199      56.922  36.382  45.219  1.00  8.80              
ATOM   3294  OG1 THR A 199      57.245  35.133  48.239  1.00  8.80              
ATOM   3295  HG1 THR A 199      56.647  35.007  48.984  1.00  8.80              
ATOM   3296  C   THR A 199      54.420  36.965  46.571  1.00  8.80              
ATOM   3297  O   THR A 199      54.850  37.768  45.752  1.00  8.80              
ATOM   3298  N   GLU A 200      53.145  36.585  46.592  1.00 10.18              
ATOM   3299  H   GLU A 200      52.858  35.878  47.247  1.00 10.18              
ATOM   3300  CA  GLU A 200      52.088  37.242  45.820  1.00 10.18              
ATOM   3301  HA  GLU A 200      52.529  37.917  45.089  1.00 10.18              
ATOM   3302  CB  GLU A 200      51.286  36.207  45.018  1.00 10.18              
ATOM   3303  HB1 GLU A 200      50.363  36.662  44.658  1.00 10.18              
ATOM   3304  HB2 GLU A 200      51.032  35.367  45.666  1.00 10.18              
ATOM   3305  CG  GLU A 200      52.097  35.726  43.803  1.00 10.18              
ATOM   3306  HG1 GLU A 200      53.094  35.415  44.128  1.00 10.18              
ATOM   3307  HG2 GLU A 200      52.223  36.557  43.104  1.00 10.18              
ATOM   3308  CD  GLU A 200      51.413  34.543  43.110  1.00 10.18              
ATOM   3309  OE1 GLU A 200      50.818  34.752  42.031  1.00 10.18              
ATOM   3310  OE2 GLU A 200      51.501  33.442  43.699  1.00 10.18              
ATOM   3311  C   GLU A 200      51.201  38.130  46.686  1.00 10.18              
ATOM   3312  O   GLU A 200      50.691  39.106  46.143  1.00 10.18              
ATOM   3313  N   ASP A 201      51.183  37.956  48.023  1.00 10.69              
ATOM   3314  H   ASP A 201      51.571  37.129  48.438  1.00 10.69              
ATOM   3315  CA  ASP A 201      51.077  39.156  48.861  1.00 10.69              
ATOM   3316  HA  ASP A 201      50.156  39.680  48.593  1.00 10.69              
ATOM   3317  CB  ASP A 201      51.023  38.919  50.380  1.00 10.69              
ATOM   3318  HB1 ASP A 201      51.976  38.503  50.705  1.00 10.69              
ATOM   3319  HB2 ASP A 201      50.231  38.202  50.602  1.00 10.69              
ATOM   3320  CG  ASP A 201      50.748  40.230  51.160  1.00 10.69              
ATOM   3321  OD1 ASP A 201      49.637  40.786  51.022  1.00 10.69              
ATOM   3322  OD2 ASP A 201      51.656  40.687  51.893  1.00 10.69              
ATOM   3323  C   ASP A 201      52.247  40.065  48.493  1.00 10.69              
ATOM   3324  O   ASP A 201      52.004  41.056  47.863  1.00 10.69              
ATOM   3325  N   LEU A 202      53.523  39.713  48.648  1.00 10.16              
ATOM   3326  H   LEU A 202      53.721  38.890  49.206  1.00 10.16              
ATOM   3327  CA  LEU A 202      54.658  40.581  48.296  1.00 10.16              
ATOM   3328  HA  LEU A 202      54.750  41.338  49.073  1.00 10.16              
ATOM   3329  CB  LEU A 202      55.985  39.815  48.283  1.00 10.16              
ATOM   3330  HB1 LEU A 202      55.882  39.020  47.568  1.00 10.16              
ATOM   3331  HB2 LEU A 202      56.090  39.372  49.266  1.00 10.16              
ATOM   3332  CG  LEU A 202      57.317  40.512  47.914  1.00 10.16              
ATOM   3333  HG  LEU A 202      58.094  39.837  48.257  1.00 10.16              
ATOM   3334  CD1 LEU A 202      57.588  40.662  46.413  1.00 10.16              
ATOM   3335 1HD1 LEU A 202      58.644  40.880  46.259  1.00 10.16              
ATOM   3336 2HD1 LEU A 202      57.341  39.734  45.899  1.00 10.16              
ATOM   3337 3HD1 LEU A 202      57.009  41.478  45.990  1.00 10.16              
ATOM   3338  CD2 LEU A 202      57.558  41.857  48.584  1.00 10.16              
ATOM   3339 1HD2 LEU A 202      58.599  42.153  48.461  1.00 10.16              
ATOM   3340 2HD2 LEU A 202      56.922  42.617  48.149  1.00 10.16              
ATOM   3341 3HD2 LEU A 202      57.331  41.783  49.643  1.00 10.16              
ATOM   3342  C   LEU A 202      54.527  41.289  46.968  1.00 10.16              
ATOM   3343  O   LEU A 202      54.886  42.443  46.894  1.00 10.16              
ATOM   3344  N   ARG A 203      54.040  40.652  45.912  1.00 11.14              
ATOM   3345  H   ARG A 203      53.794  39.677  46.015  1.00 11.14              
ATOM   3346  CA  ARG A 203      53.918  41.299  44.612  1.00 11.14              
ATOM   3347  HA  ARG A 203      54.728  42.006  44.494  1.00 11.14              
ATOM   3348  CB  ARG A 203      54.054  40.203  43.521  1.00 11.14              
ATOM   3349  HB1 ARG A 203      53.189  40.210  42.853  1.00 11.14              
ATOM   3350  HB2 ARG A 203      54.057  39.216  43.973  1.00 11.14              
ATOM   3351  CG  ARG A 203      55.329  40.338  42.681  1.00 11.14              
ATOM   3352  HG1 ARG A 203      55.552  39.375  42.219  1.00 11.14              
ATOM   3353  HG2 ARG A 203      56.165  40.613  43.326  1.00 11.14              
ATOM   3354  CD  ARG A 203      55.142  41.381  41.571  1.00 11.14              
ATOM   3355  HD1 ARG A 203      54.706  42.283  42.000  1.00 11.14              
ATOM   3356  HD2 ARG A 203      54.427  40.989  40.845  1.00 11.14              
ATOM   3357  NE  ARG A 203      56.420  41.684  40.890  1.00 11.14              
ATOM   3358  HE  ARG A 203      56.797  40.959  40.299  1.00 11.14              
ATOM   3359  CZ  ARG A 203      57.126  42.793  41.021  1.00 11.14              
ATOM   3360  NH1 ARG A 203      58.272  42.895  40.407  1.00 11.14              
ATOM   3361 1HH1 ARG A 203      58.829  43.726  40.493  1.00 11.14              
ATOM   3362 2HH1 ARG A 203      58.605  42.145  39.827  1.00 11.14              
ATOM   3363  NH2 ARG A 203      56.714  43.795  41.753  1.00 11.14              
ATOM   3364 1HH2 ARG A 203      57.290  44.608  41.902  1.00 11.14              
ATOM   3365 2HH2 ARG A 203      55.817  43.733  42.205  1.00 11.14              
ATOM   3366  C   ARG A 203      52.625  42.029  44.371  1.00 11.14              
ATOM   3367  O   ARG A 203      52.642  42.829  43.437  1.00 11.14              
ATOM   3368  N   ASP A 204      51.576  41.815  45.164  1.00 11.83              
ATOM   3369  H   ASP A 204      51.599  41.068  45.854  1.00 11.83              
ATOM   3370  CA  ASP A 204      50.354  42.609  45.065  1.00 11.83              
ATOM   3371  HA  ASP A 204      50.560  43.304  44.260  1.00 11.83              
ATOM   3372  CB  ASP A 204      49.126  41.807  44.606  1.00 11.83              
ATOM   3373  HB1 ASP A 204      48.606  41.397  45.473  1.00 11.83              
ATOM   3374  HB2 ASP A 204      49.451  40.980  43.972  1.00 11.83              
ATOM   3375  CG  ASP A 204      48.177  42.693  43.780  1.00 11.83              
ATOM   3376  OD1 ASP A 204      46.988  42.365  43.592  1.00 11.83              
ATOM   3377  OD2 ASP A 204      48.643  43.687  43.173  1.00 11.83              
ATOM   3378  C   ASP A 204      50.053  43.577  46.197  1.00 11.83              
ATOM   3379  O   ASP A 204      49.316  44.525  46.026  1.00 11.83              
ATOM   3380  N   VAL A 205      50.760  43.408  47.288  1.00 11.33              
ATOM   3381  H   VAL A 205      51.174  42.486  47.370  1.00 11.33              
ATOM   3382  CA  VAL A 205      51.211  44.351  48.293  1.00 11.33              
ATOM   3383  HA  VAL A 205      50.367  45.014  48.483  1.00 11.33              
ATOM   3384  CB  VAL A 205      51.505  43.569  49.597  1.00 11.33              
ATOM   3385  HB  VAL A 205      51.021  42.600  49.521  1.00 11.33              
ATOM   3386  CG1 VAL A 205      52.987  43.300  49.843  1.00 11.33              
ATOM   3387 1HG1 VAL A 205      53.101  42.547  50.625  1.00 11.33              
ATOM   3388 2HG1 VAL A 205      53.423  42.933  48.925  1.00 11.33              
ATOM   3389 3HG1 VAL A 205      53.505  44.199  50.122  1.00 11.33              
ATOM   3390  CG2 VAL A 205      50.862  44.202  50.821  1.00 11.33              
ATOM   3391 1HG2 VAL A 205      51.117  43.618  51.705  1.00 11.33              
ATOM   3392 2HG2 VAL A 205      51.169  45.238  50.919  1.00 11.33              
ATOM   3393 3HG2 VAL A 205      49.782  44.127  50.697  1.00 11.33              
ATOM   3394  C   VAL A 205      52.345  45.241  47.775  1.00 11.33              
ATOM   3395  O   VAL A 205      52.417  46.397  48.212  1.00 11.33              
ATOM   3396  N   PHE A 206      53.123  44.748  46.778  1.00 11.76              
ATOM   3397  H   PHE A 206      53.056  43.755  46.617  1.00 11.76              
ATOM   3398  CA  PHE A 206      54.023  45.522  45.904  1.00 11.76              
ATOM   3399  HA  PHE A 206      54.394  46.308  46.502  1.00 11.76              
ATOM   3400  CB  PHE A 206      55.246  44.800  45.312  1.00 11.76              
ATOM   3401  HB1 PHE A 206      54.897  44.016  44.653  1.00 11.76              
ATOM   3402  HB2 PHE A 206      55.779  44.380  46.156  1.00 11.76              
ATOM   3403  CG  PHE A 206      56.310  45.602  44.561  1.00 11.76              
ATOM   3404  CD1 PHE A 206      57.652  45.492  44.980  1.00 11.76              
ATOM   3405  HD1 PHE A 206      57.902  44.891  45.844  1.00 11.76              
ATOM   3406  CE1 PHE A 206      58.682  46.139  44.276  1.00 11.76              
ATOM   3407  HE1 PHE A 206      59.704  46.037  44.611  1.00 11.76              
ATOM   3408  CZ  PHE A 206      58.380  46.933  43.158  1.00 11.76              
ATOM   3409  HZ  PHE A 206      59.164  47.467  42.637  1.00 11.76              
ATOM   3410  CE2 PHE A 206      57.049  47.054  42.731  1.00 11.76              
ATOM   3411  HE2 PHE A 206      56.805  47.690  41.889  1.00 11.76              
ATOM   3412  CD2 PHE A 206      56.026  46.369  43.408  1.00 11.76              
ATOM   3413  HD2 PHE A 206      55.024  46.455  43.022  1.00 11.76              
ATOM   3414  C   PHE A 206      53.301  46.324  44.841  1.00 11.76              
ATOM   3415  O   PHE A 206      53.499  47.529  44.743  1.00 11.76              
ATOM   3416  N   ARG A 207      52.516  45.710  43.970  1.00 13.42              
ATOM   3417  H   ARG A 207      52.346  44.713  44.052  1.00 13.42              
ATOM   3418  CA  ARG A 207      51.888  46.469  42.898  1.00 13.42              
ATOM   3419  HA  ARG A 207      52.601  47.170  42.463  1.00 13.42              
ATOM   3420  CB  ARG A 207      51.433  45.466  41.816  1.00 13.42              
ATOM   3421  HB1 ARG A 207      50.808  44.713  42.293  1.00 13.42              
ATOM   3422  HB2 ARG A 207      52.309  44.949  41.421  1.00 13.42              
ATOM   3423  CG  ARG A 207      50.664  46.094  40.635  1.00 13.42              
ATOM   3424  HG1 ARG A 207      51.374  46.613  39.991  1.00 13.42              
ATOM   3425  HG2 ARG A 207      49.934  46.821  40.991  1.00 13.42              
ATOM   3426  CD  ARG A 207      49.910  45.039  39.810  1.00 13.42              
ATOM   3427  HD1 ARG A 207      50.603  44.247  39.520  1.00 13.42              
ATOM   3428  HD2 ARG A 207      49.537  45.517  38.904  1.00 13.42              
ATOM   3429  NE  ARG A 207      48.796  44.453  40.582  1.00 13.42              
ATOM   3430  HE  ARG A 207      49.008  44.121  41.524  1.00 13.42              
ATOM   3431  CZ  ARG A 207      47.518  44.339  40.281  1.00 13.42              
ATOM   3432  NH1 ARG A 207      46.697  43.820  41.142  1.00 13.42              
ATOM   3433 1HH1 ARG A 207      47.074  43.496  42.047  1.00 13.42              
ATOM   3434 2HH1 ARG A 207      45.723  43.694  40.978  1.00 13.42              
ATOM   3435  NH2 ARG A 207      47.045  44.736  39.133  1.00 13.42              
ATOM   3436 1HH2 ARG A 207      47.687  45.136  38.479  1.00 13.42              
ATOM   3437 2HH2 ARG A 207      46.068  44.642  38.942  1.00 13.42              
ATOM   3438  C   ARG A 207      50.725  47.306  43.413  1.00 13.42              
ATOM   3439  O   ARG A 207      50.845  48.534  43.468  1.00 13.42              
ATOM   3440  N   LEU A 208      49.649  46.652  43.873  1.00 14.00              
ATOM   3441  H   LEU A 208      49.639  45.636  43.865  1.00 14.00              
ATOM   3442  CA  LEU A 208      48.900  47.283  44.945  1.00 14.00              
ATOM   3443  HA  LEU A 208      48.771  48.332  44.680  1.00 14.00              
ATOM   3444  CB  LEU A 208      47.455  46.734  45.095  1.00 14.00              
ATOM   3445  HB1 LEU A 208      46.911  47.387  45.778  1.00 14.00              
ATOM   3446  HB2 LEU A 208      47.446  45.751  45.549  1.00 14.00              
ATOM   3447  CG  LEU A 208      46.653  46.636  43.783  1.00 14.00              
ATOM   3448  HG  LEU A 208      47.184  46.018  43.062  1.00 14.00              
ATOM   3449  CD1 LEU A 208      45.292  45.993  44.053  1.00 14.00              
ATOM   3450 1HD1 LEU A 208      44.712  45.939  43.134  1.00 14.00              
ATOM   3451 2HD1 LEU A 208      45.451  44.977  44.421  1.00 14.00              
ATOM   3452 3HD1 LEU A 208      44.745  46.560  44.805  1.00 14.00              
ATOM   3453  CD2 LEU A 208      46.399  48.011  43.154  1.00 14.00              
ATOM   3454 1HD2 LEU A 208      45.795  47.895  42.255  1.00 14.00              
ATOM   3455 2HD2 LEU A 208      45.873  48.654  43.858  1.00 14.00              
ATOM   3456 3HD2 LEU A 208      47.346  48.471  42.874  1.00 14.00              
ATOM   3457  C   LEU A 208      49.764  47.299  46.183  1.00 14.00              
ATOM   3458  O   LEU A 208      50.911  46.912  46.147  1.00 14.00              
ATOM   3459  N   PHE A 209      49.298  48.033  47.158  1.00 14.08              
ATOM   3460  H   PHE A 209      48.302  48.042  47.228  1.00 14.08              
ATOM   3461  CA  PHE A 209      50.013  48.928  48.047  1.00 14.08              
ATOM   3462  HA  PHE A 209      49.390  49.817  48.097  1.00 14.08              
ATOM   3463  CB  PHE A 209      49.912  48.299  49.442  1.00 14.08              
ATOM   3464  HB1 PHE A 209      50.278  49.014  50.175  1.00 14.08              
ATOM   3465  HB2 PHE A 209      50.561  47.428  49.483  1.00 14.08              
ATOM   3466  CG  PHE A 209      48.476  47.861  49.796  1.00 14.08              
ATOM   3467  CD1 PHE A 209      47.343  48.619  49.409  1.00 14.08              
ATOM   3468  HD1 PHE A 209      47.454  49.536  48.852  1.00 14.08              
ATOM   3469  CE1 PHE A 209      46.043  48.201  49.748  1.00 14.08              
ATOM   3470  HE1 PHE A 209      45.189  48.787  49.438  1.00 14.08              
ATOM   3471  CZ  PHE A 209      45.855  47.025  50.490  1.00 14.08              
ATOM   3472  HZ  PHE A 209      44.857  46.698  50.744  1.00 14.08              
ATOM   3473  CE2 PHE A 209      46.969  46.282  50.905  1.00 14.08              
ATOM   3474  HE2 PHE A 209      46.824  45.380  51.481  1.00 14.08              
ATOM   3475  CD2 PHE A 209      48.265  46.707  50.568  1.00 14.08              
ATOM   3476  HD2 PHE A 209      49.108  46.145  50.916  1.00 14.08              
ATOM   3477  C   PHE A 209      51.328  49.545  47.573  1.00 14.08              
ATOM   3478  O   PHE A 209      52.000  50.155  48.413  1.00 14.08              
ATOM   3479  N   GLY A 210      51.612  49.518  46.248  1.00 14.71              
ATOM   3480  H   GLY A 210      51.104  48.871  45.666  1.00 14.71              
ATOM   3481  CA  GLY A 210      52.696  50.212  45.585  1.00 14.71              
ATOM   3482  HA1 GLY A 210      52.454  51.271  45.494  1.00 14.71              
ATOM   3483  HA2 GLY A 210      52.886  49.791  44.598  1.00 14.71              
ATOM   3484  C   GLY A 210      53.938  50.070  46.475  1.00 14.71              
ATOM   3485  O   GLY A 210      54.472  51.093  46.883  1.00 14.71              
ATOM   3486  N   LEU A 211      54.278  48.837  46.903  1.00 14.96              
ATOM   3487  H   LEU A 211      53.703  48.081  46.547  1.00 14.96              
ATOM   3488  CA  LEU A 211      55.129  48.576  48.055  1.00 14.96              
ATOM   3489  HA  LEU A 211      54.549  48.856  48.903  1.00 14.96              
ATOM   3490  CB  LEU A 211      55.640  47.116  48.251  1.00 14.96              
ATOM   3491  HB1 LEU A 211      56.077  46.795  47.309  1.00 14.96              
ATOM   3492  HB2 LEU A 211      54.764  46.521  48.465  1.00 14.96              
ATOM   3493  CG  LEU A 211      56.665  46.671  49.328  1.00 14.96              
ATOM   3494  HG  LEU A 211      56.324  46.953  50.314  1.00 14.96              
ATOM   3495  CD1 LEU A 211      56.729  45.147  49.263  1.00 14.96              
ATOM   3496 1HD1 LEU A 211      57.427  44.755  49.998  1.00 14.96              
ATOM   3497 2HD1 LEU A 211      55.749  44.709  49.453  1.00 14.96              
ATOM   3498 3HD1 LEU A 211      57.062  44.839  48.274  1.00 14.96              
ATOM   3499  CD2 LEU A 211      58.114  47.143  49.162  1.00 14.96              
ATOM   3500 1HD2 LEU A 211      58.199  48.206  49.375  1.00 14.96              
ATOM   3501 2HD2 LEU A 211      58.764  46.624  49.869  1.00 14.96              
ATOM   3502 3HD2 LEU A 211      58.462  46.933  48.152  1.00 14.96              
ATOM   3503  C   LEU A 211      56.357  49.457  48.018  1.00 14.96              
ATOM   3504  O   LEU A 211      56.577  50.294  48.896  1.00 14.96              
ATOM   3505  N   LEU A 212      57.126  49.273  46.951  1.00 15.82              
ATOM   3506  H   LEU A 212      56.860  48.573  46.277  1.00 15.82              
ATOM   3507  CA  LEU A 212      58.067  50.288  46.587  1.00 15.82              
ATOM   3508  HA  LEU A 212      58.569  50.661  47.480  1.00 15.82              
ATOM   3509  CB  LEU A 212      59.147  49.760  45.609  1.00 15.82              
ATOM   3510  HB1 LEU A 212      59.707  50.628  45.255  1.00 15.82              
ATOM   3511  HB2 LEU A 212      58.657  49.317  44.741  1.00 15.82              
ATOM   3512  CG  LEU A 212      60.172  48.747  46.153  1.00 15.82              
ATOM   3513  HG  LEU A 212      59.671  47.799  46.334  1.00 15.82              
ATOM   3514  CD1 LEU A 212      61.286  48.530  45.120  1.00 15.82              
ATOM   3515 1HD1 LEU A 212      61.956  47.741  45.459  1.00 15.82              
ATOM   3516 2HD1 LEU A 212      60.862  48.242  44.160  1.00 15.82              
ATOM   3517 3HD1 LEU A 212      61.862  49.447  44.987  1.00 15.82              
ATOM   3518  CD2 LEU A 212      60.847  49.196  47.450  1.00 15.82              
ATOM   3519 1HD2 LEU A 212      61.603  48.466  47.743  1.00 15.82              
ATOM   3520 2HD2 LEU A 212      61.320  50.168  47.317  1.00 15.82              
ATOM   3521 3HD2 LEU A 212      60.114  49.252  48.252  1.00 15.82              
ATOM   3522  C   LEU A 212      57.354  51.488  45.959  1.00 15.82              
ATOM   3523  O   LEU A 212      57.422  52.605  46.467  1.00 15.82              
ATOM   3524  N   THR A 213      56.657  51.205  44.862  1.00 17.40              
ATOM   3525  H   THR A 213      56.731  50.255  44.535  1.00 17.40              
ATOM   3526  CA  THR A 213      55.602  51.982  44.206  1.00 17.40              
ATOM   3527  HA  THR A 213      54.812  52.265  44.904  1.00 17.40              
ATOM   3528  CB  THR A 213      56.139  53.281  43.569  1.00 17.40              
ATOM   3529  HB  THR A 213      57.114  53.095  43.118  1.00 17.40              
ATOM   3530  CG2 THR A 213      55.227  53.917  42.516  1.00 17.40              
ATOM   3531 1HG2 THR A 213      55.631  54.888  42.228  1.00 17.40              
ATOM   3532 2HG2 THR A 213      55.189  53.292  41.624  1.00 17.40              
ATOM   3533 3HG2 THR A 213      54.225  54.050  42.922  1.00 17.40              
ATOM   3534  OG1 THR A 213      56.267  54.260  44.578  1.00 17.40              
ATOM   3535  HG1 THR A 213      56.757  53.821  45.288  1.00 17.40              
ATOM   3536  C   THR A 213      54.976  51.094  43.124  1.00 17.40              
ATOM   3537  O   THR A 213      55.301  49.938  42.855  1.00 17.40              
TER
