# Supplementary material for: Ancestral reconstruction reveals catalytic inactivation of activation-induced cytidine deaminase concomitant with cold water adaption in the Gadiformes bony fish
Source: BMC Biol. 2022 Dec 27;20:293. doi: 10.1186/s12915-022-01489-8 (PMC9795746; doi:10.1186/s12915-022-01489-8)
Supplement: Supplementary file 3 — Additional file 3: Supplementary Data 2. Aligned nucleotide sequence of genes used in ancestral sequence reconstruction analyses. [file 12915_2022_1489_MOESM3_ESM.fas]

>Acanthochaenus_luetkenii
ATGATTACAAAACTA---------GACCGTGTGCTTTTGGCCAAGGAAACGTTCATCTTCCATTATGAGAACATGCGCTGGGCAAAAGGTCGGCATGAGACATACCTCTGCTTTGTAGTGAAGAGGCGGGTGGGGCCAGACTCCCTGTCCTTTGACTTTGGACACCTCCGCAAC------------------CGCACTGGCTGCCATGTAGAGCTGCTGTTCCTGCGCCACCTG------GGAACCTTGTGCCCTGGACTGTGGGGGTACGGAGGCGCTGGAGAG---AGGAGGCTCAGTTACTCCATCACCTGGTTCTGCTCCTGGTCCCCCTGCGCTGACTGCGCCTTCAGAGTGGCCCAGTTAATCGGCCGGACG---------CCCAACCTCCGCCTCAGGATCTTCGTCTCTCGCCTCTACTTCTGCGACCTGGAGGACAGCCGCGAGAGAGGGGGCCTGAGGTTGCTGAAGAAAGCTGGCGTGCAGATCACTGTCATGAGCTACAAAGACTTTTTCTATTGCTGGCAGACCTTTGTGGCTAATGGAGGGAGCAGCTTCAAGGCCTGGGACGAGATGCACCAAAACTCTGTTCGCCTGGCCAGC---------CAA---CTCAACCACATCCTGCAGCCATGTGATACAGAGGACTTAAGAGATGCATTCAAGCTTCTTGGTCTG------------------TGA
>Anabas_testudineus
ATGATTACAAAGCTA---------GACAGTGTGCTTTTGCCCCGAAAGAAGTTTATCTACCATTACAAGAATGTGCGCTGGGCGAGGGGTCGTCATGAAACATACCTCTGTTTCGTAGTGAAGAGGCGGGTGGGCCCAGACTCCTTGACCTTTGACTTTGGACACCTCCGCAAT------------------CGCAATGGCTGCCATGTGGAGATGCTGTTCTTGCGCTATCTG------GGAGCCTTATGTCCTGGTATTTGGGGGTACGGAGGTGCTGGAGAG---AAAAGGCTCAGTTACTCAATTACCTGGTTCTGTTCCTGGTCTCCTTGTGCCAACTGCTCCCTTAGGCTGACCCAGTTCCTCAGTCAGACC---------CCCAACCTCCGCCTCAGGATCTTTGTGTCCCGCCTTTACTTCTGTGACATGGAGGACAGCCGCGAGCGGGAGGGTCTGAGGATACTGAAAAATGCTGGCGTGCAGATCACAGTCATGACTTACAAAGACTTCTTCTATTGCTGGCAGACCTTTGTGGATCGTAAACAGAGCAGCTTCAAAGCGTGGGATGAGCTGCACCAAAACTCTGTTCGCCTCACCAGA---------AAA---CTCTACCGCATCCTTCAGCCCTGTGAAATAGAAGATTTAAGAGATGCCTTCAAGCTTCTTGGGCTG------------------TGA
>Antennarius_striatus
ATGATTACGAAGCTT---------GACAGCGTGCTTTTGCCCCGAAAAAAGTTCATCTACCATTATAAGAACATGCGCTGGGCGAGAGGCCGGTGTGAGACGTACCTCTGCTTTGTAGTGAAGAGACGAGAGGGGCCAGACACCTTAACTTTTGACTTTGGACACCTCCGTAAT------------------CGCAATGGCTGTCATGTGGAGCTACTTTTCTTACGCTATCTG------GGGGCCTTGTGCCCTGGATTGTGGGGCAGTGGGGGTACTGGGGAG---AAGAGGCTCAGTTACTCCATCACCTGGTTCTGCTCCTGGTCTCCCTGTGCCAACTGTTCCATCAGACAGTGTGAATTCCTGAGCCGAACG---------CCCAACCTTCGCCTCAGGATCTTTGTCTCTCGTTTGTACTTCTGCGACCTGGAGGATAGCCGTGAAAGGGAAGGCCTAAGAATGCTGAAGAAAGCCGGCGTGCAGATCTCAGTCATGAGTTACAAAGACTTCTTCTACTGCTGGCAGACCTTTGTGGCTAGTAAACAAAGTAGTTTCAAGGCTTGGGAAGAGCTGCATCAAAATTCAGTACGCCTTGCCAGA---------AAA---CTGAACCGCATCCTCCAGCCGTGTGAAGCTGAAGATTTAAGAGATGCCTTTAAGCTTCTTGGACTG------------------TGA
>Arctogadus_glacialis
ATGATTAGTAAGCTA---------GACAGTGTGCTCTTGGCCCAAAATAAATTCATCTACAATTACAAGAACATGCGATGGGCAAAAGGCCGCAACGAGACCTATCTCTGCTTCGTAATGAAGAGAAGGCTTGGACCTGATTCCCTCTCTTTCGACTTCGGACACCTACGCAAT------------------CGCACTGGCTGCCACGCAGAGCTGCTGTTCCTGAGCTACCTG------GGGGCGCTGTGCCCGGGCCTCTGGGGCTGCGCAGACGACAGAAAC---CGAAGACTGAGCTACTCCGTCACCTGGTTCTGCTCCTGGTCGCCCTGTGCCAACTGTGCGACCACGCTGACCCGGTTCCTGAGGCAGACA---------CCAAACCTGCGACTCAGGATCTTCGTGTCTCGCCTCTACTTTTGTGACCTGGAGGGCAGTCCGCATGTAGAGGGCTTGAGGGACCTGAGGAGGGCAGGGGTCCAGGTCAAAGTGATGAGCTACAAAGACTACTTCTACTGCTGGCAGACCTTTGTAGCTCACAGGCTGAGCCGCTTCAAGGCCTGGGAAGGGCTGCATACCAATTATGTGCGTCTGTCAAGA---------AAAAA?C?AAACCGCATCCTCCAGCCATGTGAAACAGAAGATTTAAGAGATGTTTTCAGACTTTTTGGACTGTTAACC------------TGA
>Astyanax_mexicanus
ATGACGAGCAAGCTG---------GACAGCATTCTGCTCACCCAGAAGAAGTTTATCTATCACTACAAGAACGTGCGCTGGGCTCGTGGGAGGCATGAGACTTACCTCTGCTTCGTGGTGAAGAGGCGAATCGGACCAAACTCGCTGTCCTTCGACTTCGGGCACCTGCGCAAC------------------CGCTCCGGCTGCCACGTGGAGCTCCTCTTCCTGCGCTACCTG------GGGGCACTGTGCCCGGGCCTGGGGGGTCTGGGTGTGGACGGAGTG------AAGGTGGGCTACGCTGTGACCTGGTTCTGCTCATGGTCGCCCTGCTCTAACTGCGCCCAGCGAATCGCCCACATCCTGTCCCAGACG---------CCCAGCCTGCGACTCCGCATCTTCGTCTCCCGCCTGTACTTCTGCGACAACGAGGACAGCCTGGAGCGGGAGGGGCTGCGGCACCTGCTGAGGGCAGGGGTGCAGATTACAGTCATGACGTATAAAGATTTTTTCTACTGTTGGCAGACGTTTGTGGCTCGCAGGGAGAGTCGCTTTAAAGCCTGGGACGGTCTTCACCAAAACTCTGTCAGACTGTCCCGC---------AAA---CTCAAACGCATCCTCCAGCCCTGTCAGACTGAAGATCTGAGGGACGTCTTCGCTCTGCTGGGTCTC------------------TGA
>Bathygadus_melanobranchus
ATGATTAGTAAGCTC---------GACAGTGTGCTTTTGGCCCAGAAAAAATTCATGTACAATTACAAGAACGTGCGCTGGGCAAAAGGCCGCCACGAGACCTACCTCTGCTTCGTAGTGAGGAGAAGGCTCGGACCAAATTCCCTGTCTTTTGACTTCGGACACCTACGCAAT------------------CGCACTGGCTGCCACGTAGAGCTGCTGTTTCTGAGCCACCTG------GGGGCGCTCTGCCCAGGCCTCTGGGGGTGCGTAGGTGATGACAAC---AGAAGACTCAGCTACTCGGTCACCTGGTTCTGCTCCTGGTCTCCCTGCGCCAACTGTGCGGCCACACTGGCCCGGTTCCTGAGGCAGACG---------CCCAACCTGCGCCTCAGGATCTTCGTGGCTCGCCTCTACTTCTGTGACCTGGAGGACAGTCCGAATATAGAGGGCTTGAGAGAGCTGAGGAGGGCAGGAGTCCAGGTCATCGTTATGAGCTACAAAGACTACTTCTACTGCTGGCAGACATTCGTAGCTCACAGGCTGAGCCGCTTCAAGGCCTGGGAAGGGCTGCATACCAATTCTGTCCGTCTGTCCAGA---------AAA---CTAAACCGCATCCTCCAGCCATGTGAAACAGAAGATTTAAGAGATGCTTTCAGAGTTATTGGGCTGTTAAGC------------TGA
>Benthosema_glaciale
ATGATTACTAAACTA---------GACAGTGTGCTTTTGGGTCAGAAGAAGTTCCTCTTCCACTATAAGAACGTGCGCTGGGCGTGGGGTCGAAATGAAACGTACCTCTGCTTTGTGGTGAAGAGGAGAGTAGGACCAAACTCCCTCTCCTTTGACTTTGGACATCTCCGCAAC------------------CGCTCCAGCTGCCACGCGGAGCTGCTGTTCCTTCGCCACCTG---GGGGGCGCCCTGTGCCCTGGTCTGTGGGGCTACGGAGGTGACGGGGGAGAGGGGAGGTTCAACTACTCGGTCACCTGGTTCTGCTCGTGGTCTCCGTGCGCCGACTGTTCTCTGAGACTGGCCCAGTTCCTCAGCCGGACC---------CCCAACCTGCGCCTCCGCATCTTCGTCTCTCGCCTCTACTTCTGTGACGCGGAGGACAGCCGGGAGAGGGAGGGTCTGAGGACGCTGAAAAGGGCAGGTGTACAGATCACCGTCATGAACTACAAAGACTACTACTATTGTTGGCAGACCTTTGTGGCTCACAGACAGAGCAGCTTCAAGGCCTGGGCTGATCTGCACCAGAACTCTGTCCGTCTGGCCAGG---------AAA---CTCCACCGCATCCTCCAGCCTTGTGAGACAGAGGATTTTAGAGACGCATTCAAGCTTCTTGGGTTG------------------TGA
>Beryx_splendens
ATGATTACAAAACTA---------GACAGTGTGCTTTTGGCCAAGAAAAAGTTCATCTACCATTACAAGAACATGCGCTGGGCAAAGGGCCGGCATGAGACATACCTCTGCTTTGTGGTGAAGAGGCGAGTGGGGCCAGACTCCCTGTCCTTCGACTTCGGACACCTCCGCAAC------------------CGCGCTGGCTGCCATGTAGAGCTGCTGTTCCTGCGCCACCTG------GGAGCCCTGTGCCCTGGACTGTGGGGGCATGGAGGCAGCGGAGAG---AGGAAGCTGAGTTACTCCATCACCTGGTTCTGCTCCTGGTCTCCCTGCGCTGACTGCTCCTTCAGACTGGCCCAGTTCCTCAACCGGACG---------CCCAACCTCCGCCTCAGGATCTTCGTCTCCCGCCTCTACTTCTGCGACCAGGAGGACAGCCGCGAGAGAGACGGCCTGAGGCTGCTGAAAAAGGCCGGCGTGAACATCACTGTCATGAGCTACAAAGACTTCTTCTACTGCTGGCAGACCTTTGTGGCTAACAGAACGAGCAGATTCAAGGCCTGGGATTTGCTGCACCAAAACTCTGTTCGCCTGGCCAGG---------AAA---CTCAACCGCATCCTCCAGCCTTATGAGATAGAAGATTTAAGAGATGCCTTCAGACTTCTTGGTTTT------------------TGA
>Boreogadus_saida
ATGATTAGGAAGCTA---------GACAGTGTGCTCTTGGCCCAGAATAAATTCATCTACAATTACAAGAACATGCGATGGGCAAAAGGCCGCAACGAGACCTATCTCTGCTTCGTAGTGAAGAGAAGGCTTGGACCTGATTCCCTCTCTTTCGACTTCGGACACCTACACAAT------------------CGCACTGGCTGCCACGCAGAGCTGCTGTTCCTGAGCTACCTG------GGGGCGCTGTGCCCGGGCCTCTGGGGCTGCGCAGACGACAGAAAC---CGAAGACTGAGCTACTCCGTCACCTGGTTCTGCTCCTGGTCGCCCTGTGCCAACTGTGCGACCACGCTGACCCGGTTCCTGAGGCAGACA---------CCAAACCTGCGACTCAGGATCTTCGTGTCTCGCCTCTACTTTTGTGACCTGGAGGGCAGTCCGCATGTAGAGGGCTTGAGGGACCCGAGGAGGGCAGGGGTCCAGGTCAAAGTGATGAGCTACAAAGACTACTTCTACTGCTGGCAGACCTTTGTAGCTCACAGGCTGAGCCGCTTCAAGGCCTGGGAAGGGCTGCATACCAATTATGTGC?TCTGTCAAGA---------AAA---CTAAACCGCATCCTCCAGCCATGTGAAACAGAAGATTTAAGAGATGTTTTCAGACTTTTTGGACTGTTAACC------------TGA
>Borostomias_antarcticus
ATGATCAGTAAACTA---------GACAGTGTTCTCCTGGCCCAGAAGAAGTTCCTCTTCCACTACAAGAACGTGCGCTGGGCCCGAGGACGACACGAGACGTACCTGTGCTTCGTGGTGAAGAGGAGGGTGGGACCCGACTCGCTTACCTTCGACTTCGGACACCTGCGCAAT------------------CGCACCGGCTGCCACGTTGAGCTGCTGTTCCTGCGCCATCTA------GGGGTGCTGTGTCCGGGCCTGTCGGCGTCTGGAGGTGCTGGAGGGGGCAGGGGGCTGAACTACTCCATCACCTGGTTCTGCTCATGGTCCCCCTGCTTCGACTGCTCGGCCCGGCTGGCCCAGTTCCTGAGACGGACC---------CCCAACCTCAGGCTCCGCCTCTTCGTCTCCCGCCTCTACTTCTGTGACCCGGAGGACCGCCACGAGAGAGAGGGGCTCCGGGCGCTGAAGAGAGCCGGAGTCCACATCACCGTCATGAGCTATAAAGATTATTTTTACTGCTGGCAGACGTTTGTAGCTCACAGACAGAGGGCCTTCAAAGCCTGGGAAGATCTTCAGCAGAACTCCGTCCGCCTGGCCAGG---------AAG---CTCAACAGCATCCTGCTGCCCTGTGAGACGGAGGATCTGAGAGACCCGTTCAGGCTGCTTGGACTG------------------TGA
>Brosme_brosme
ATGATGAGTAAGCTA---------GACAGTGTGCTCTTAGCCCAGAAGAAATTCATATACAATTACAAGAACCTGCGATGGGCAAAAGGCCGCAACGAGACCTACCTCTGCTTCGTAGTGAAGAGAAGGCTCGGACCTGATTCCCTGTCTTTCGACTTCGGACACCTACGCAAT------------------CGTACTGGCTGCCACGTAGAGCTGCTGTTTCTGAGCTACCTG------GGGGCGCTGTGCCCAGGCCTCTGGGGGTGCGGTGGCGACAGAAAC---CAAAGACTCAGCTACTCGGTCACCTGGTTCTGCTCCTGGTCTCCCTGTGCCAACTGTGCGGCCACGCTGGCCCGGTTCCTGAGGCACACG---------CCCAACCTGCGCCTCAGGATCTTCGTGGCTCGCCTCTACTTCTGTGACCTGGAGGGCAGTCCGCATATAGAGGGCTTGAGGGACCTGAGGAGAGCAGGGGTCCAGGTCAAAGTTATGAGCTACAAAGACTACTTCTACTGCTGGCAGACCTTCGTAGCTCACAGACTGAGCCGCTTCAAGGCCTGGGAAGGGCTGCATACCAATTCTGTCCGTCTGTCAAGA---------GCT---CTAAACCGCATCCTCCAGCCATGTGAAACAGAAGATTTAAGAGATCCTTTCAGACTTTTTGGACTGTTAACC------------TGA
>Brotula_barbata
ATGATTGCGAAACTA---------GACAGTGTACTTTTACCACGGAAAAAGTTCATCTACCATTTCAAGAACATGCGCTGGGCTAAGGGTCGGCATGAGACGTACCTGTGCTTTGTGGTGAAGAGGCGAGTAGGGCCGGACTCGCTGTCCTTTGACTTTGGACACCTCCGCAAT------------------CGCAATGGCTGCCACGTAGAGCTACTGTTCTTACGCTACCTA------GGAGCTTTATGCCCTGGACTGTGGGGCTGTGGGAATTCTGGACAG------AGGTTGTGTTACTCCATCACTTTGTTCTGCTCTTGGTCCCCCTGTGCCAACTGTTCCGAGAGACTGGCCAAGTTCCTCGGCCGGACA---------CCCAACCTTCGCCTCAGGATCTTTGTCTCTCGCCTCTACTTCTGCGACATGGAAGACAGCCGTGAAAGAGAGGGTCTGAGGATGCTGAAAAATGCTGGCGTAAACATCACAGTCATGAGCTACAAAGACTATTTCTATTGCTGGCAAACCTTTGTGGCTCGTGGCGCAAGCAACTTCAAAGCCTGGGATGGGCTGCAAGAGAATTCAATTCGCCTTGCCAGG---------AAA---CTCACCCACATCCTACAGCCAGGTGAGACGGAAGATTTAAGGGACGCATTCAAACTTCTGGGTATG------------------TGA
>Carapus_acus
ATGACTGCCAAGCTA---------GACAGGGTCCTTTTGCCACGGAAAAAGTTCCTCTTCCATTACAAGAACGTGCGCTGGGCGAAGGGCCGCCACGAGACGTACCTCTGCTTCGTGGTGAAGAGGCGAGTGGGTCCAGACTCCATGTCCTTTGACTTTGGACACCTCCGCAAT------------------CGCAGTGGCTGCCACGTAGAGCTCTTGTTCCTGCGCTACCTG------GGAGCTCTGTGTCCTGGACTGTGGGGGTATGAAGGTTCTGGACAG---AGGAGACTCAGCTACTCCATCACCTGGTTCTGCTCTTGGTCCCCGTGCGCCAACTGCTCGGAGCGACTCGCCCAGTTCCTCAATCGGACC---------CCCAACCTCCGCCTCAGGATCTTCGTCTCTCGCCTCTACTTCTGCGACCTGGAGGACAGCCGTGAGAGGGAGGGCCTGAGGACGCTGGAGAAAGCTGGCGTGCACATCACCATCATGAGCTACAAAGACTATTTCTACTGCTGGCAAACCTTTGTGGCTTGTGGAACTTCAAAATTCAAAGCCTGGGATGAGCTCCACCAAAACACCACTCGTCTCAAGAGA---------AAA---CTGAATCGGATCCTCCAGCCATGTGAGACAGAAGATTTAAGGGACGCATTCAAACTTCTAGGGTTGCTG---------------TGA
>Chaenocephalus_aceratus
ATGATCACAAAGCTT---------GACAGCATGCTTTTGCCTCGAAAAAAGTTCATCTACCATTACAAGAACATGCGCTGGGCAAGGGGCCGGTGTGAGACATACCTCTGCTTTGTAGTGAAGAGGCGGGTGGGACCAGACTCCTTAACCTTTGACTTCGGACACCTTCGCAAT------------------CGCAATGGCTGCCATGTAGAGATGCTGTTCCTGCGCTACCTG------GACGCCCTGTGCCCTGGTCTGTTGGGATGTGAAGGTACTGGAGAG---AAGAGGCTCAGTTACTCCATCACCTGGTTCTGCTCCTGGTCCCCCTGTGCAAACTGCTCCATCAGGCTGTCCCAGTTCCTCAGCCAGACG---------CCCAATCTTCGCCTCAGGATCTTCGTCTCTCGTCTTTACTTCTGTGACATGGAGAATAGCCCTGCAAGAGACGGCCTAATAATGCTGAAAAAAGCTGGCGTGCAGACTTCAGTCATGAGTTACAAAGACTTTTTCTATTGCTGGCATAACTTTGTGGATTGTAAACAGAGTAAATTCAAGCCATGGGAAGATCTGCACCAAAACTCTGTTCGCCTTGCCAGA---------AAA---CTCAAACGCATCCTTCAGCTGTGTGAAACTGAAGATTTGAGAGATGCCTTCAAGCTTCTTGGACTG------------------TAA
>Chatrabus_melanurus
ATGATTACAAAACTA---------GACAGTGTGCTTTTGCCACGGAAGAAGTTCATCTACCATTACAAGAACATGCGCTGGGCAAAGGGCCGGCACGAGACATACCTCTGCTTTGTGGTGAAGAGACGAATGGGGCCAGACTCCCTGTCCTTTGATTTCGGACACCTCCGCAAT------------------CGCAACGGCTGCCATGTAGAGCTGCTGTTCCTGCGTTACCTG------GGAGCCTTGTGCCCTGGTCTGTGGGGGTATGGAATTGCTGGAGAG---AGGAAGCTTAGTTACTCCGTCACCTGGTTCTGCTCCTGGTCCCCCTGTGTCAACTGCTCCCTCAGACTGACACAGTTCCTCATGCAGACG---------CCTAATCTTCGCCTCAGGATCTTCGTCTCTCGCCTTTACTTCTGTGATATGGAAGACAGCCGTGAGAGAGAAGGTCTGAGGATGCTGAAAAAAGCCGGCGTGCACATCACAGTGATGAGTTACAAAGACTTCTTCTACTGCTGGCAGACCTTTGTGGCTTGTAAAGAGAGCAAATTCAAGGCATGGGAGGCGCTGCACCAAAACTCTGTTCGTCTGGCTAGA---------AAG---CTCAACCGCATCCTCCAGCCCTGTGAGACAGAAGACTTCAGAGATGCCTTCAAGCTTCTTGGACTG------------------TGA
>Chromis_chromis
ATGATCACAAAACTC---------GACAGTGTGCTTTTGCCCCAGAAGAAGTTCATCTACCATTATAAGAACATGCGCTGGGCGAGAGGCCGCTGTGAGACGTACCTCTGCTTCGTGATTAAGAAAAGAGCCGGTCCAGATTCTATATCCTTCGACTTCGGACATCTACGGAAC------------------CGCAACGGCTGCCATGTAGAGCTGCTGTTCCTGCGCTACCTG------GGCGCCTTGTGTCCTGGTCTCTGGGGTTATGGACAG------------AACCGGATCAGCTACTCCATCACCTGGTTCTGCTCCTGGTCTCCCTGCGCTAACTGCTCCCTCAGACTGGCCCAGTTCCTGAACCAGACG---------CCCAACCTTCGTCTCCGGATCTTCGTCTCTCGGCTCTACTTCTGCGACATGGAGGACAGCCGGGAGAGGGAAGGTCTGAGGATCCTGAAGAAGGCCGGCGTTAACATCACCGTCATGAGCTACAAAGACTACTTCTACTGCTGGCAGACCTTCGTGGCTCGGAGGCTGAGTAAGTTCAAACCGTGGGACGGGCTGCAACAGAACTACGTCCGTCTGTCCAGA---------AAA---CTGAACCGCATCCTGCAGCCCTGTGAGACTGAAGACTTTCGAGACGCCTTCAGGCTCCTTGGACTC------------------TGA
>Cyttopsis_roseus
ATGATTACTAAACTA---------GACAGTGTGCTTCTGGCTCGGAAGACATTCATTTACCACTATAAGAACATGCGCTGGGCAAAAGGCCGGCATGAGACATACCTCTGCTTCGTCGTCAAGAGAAGAGTTGGACCCGATTCCTTGTCCTTTGACTTTGGACACCTTCGCAAT------------------CGGACTGGCTGCCATGTAGAGCTCCTGTTTCTACGTCACCTG------GGGGCCCTGTGCCCTGGACTGTGGGGACAAGGAGGCGCTGATGAA---AGAAGGCTCAGTTACTCGGTCACCTGGTTCTGCTCCTGGTCTCCCTGCGCCAACTGCTCCCTCAGACTGGTCCAATTCCTCGGGCAGACG---------CCCAACCTCCGTCTCAGGATCTTCGTCTCCCGTCTCTACTACTGTGACCTTGAAGACAGCCGCGAGAGAGAGGGCTTAAGAACCCTGAAAAGAGCCGGAGTCCAAATCACAGTCATGAGCTACAAAGACTATTTCTATTGCTGGCAGACGTTCGTGGCTCGCCGACAGACCCGCTTCAAGGCGTGGGATGAGCTGCACCAAAACTCAGTTCGTCTGGCCAGG---------AAA---CTAAACCGCATCCTCCAGCCTTGTGAAACGGAAGATTTAAGAGATGCTTTCAAACTTCTCGGGTTCTTG---------------TAA
>Danio_rerio
ATGATCTGCAAGCTG---------GACAGTGTGCTCATGACCCAGAAGAAATTCATCTTCCACTATAAGAATGTGCGCTGGGCTCGAGGGAGACACGAAACCTACCTTTGTTTTGTAGTAAAGCGACGCATCGGCCCTGATTCCCTCTCTTTTGACTTTGGACACCTGCGCAAT------------------CGCTCCGGATGCCATGTAGAGCTTCTCTTTCTGCGTCACTTG------GGTGCGTTGTGTCCGGGCCTGAGCGCTTCCAGTGTGGACGGTGCA------AGATTGTGTTACTCAGTGACCTGGTTCTGCTCCTGGTCGCCCTGCTCTAAATGCGCTCAACAGCTCGCCCACTTCCTGTCACAGACG---------CCCAATCTGAGGCTGAGGATCTTTGTGTCACGCCTGTACTTCTGTGATGAAGAGGACAGCGTGGAGAGAGAAGGTCTGCGACACCTGAAGAGGGCAGGAGTTCAGATCTCGGTCATGACTTATAAAGACTTTTTCTACTGCTGGCAAACGTTTGTTGCGAGGAGGGAGCGGAGTTTTAAAGCCTGGGATGGACTTCATGAAAACTCTGTCCGGCTTGTTCGG---------AAA---CTCAATCGGATTCTGCAGCCTTGCGAGACTGAGGATCTGAGGGATGTTTTTGCTCTTCTTGGGTTA------------------TGA
>Gadiculus_argenteus
ATGATTAGTAAGCTA---------GACAGTGTGCTCTTGGCCCAGAAGAAATTCATATACAATTACAATAACATGCGATGGGCAAAAGGCCGCAACGAGACCTACCTCTGCTTCGTCGTGAAGAGAAGGCTTGGACCTGACTCCCTCTCCTTCGACTTCGGACACCTACGCAAT------------------CGCACCGGCTGCCACGCAGAGGTGCTGTTCCTGAGCTACCTC------GGGGCACTGTGTCCGGGCCTCTGGGGCTGCGCAGGCGACAGAAGC---CTAAGACTGAGCTACTCCGTCACCTGGTTCTGCTCCTGGTCTCCCTGTGCCAACTGTGCGGCCACGCTGGCCCGGTTCCTGAGGCAGACG---------CCCAACCTGCGCCTCAGGATCTTCGTCGCTCGCCTCTACTTCTGTGACCTGGAGGGCAGTCCGCATGTGGAGGGCTTGAGGGACCTGAGGAGGGCAGGGGTCCAGGTCAAAGTTATGAGCTACAAAGACTACTTCTACTGCTGGCAGACCTTCGTAGCTCACAGGCTGAGCCGCTTCAAGGCCTGGGAAGGGCTGCATACCAATTCTGTGCGTCTGTCAAGG---------AAA---CTAAACCGCATCCTCCAGCCATGTGAAACAGAAGATTTAAGAGATGTTTTCAGACTTTTTGGACTGTTAACC------------TGA
>Gadus_morhua
ATGATTAGTAAGCTA---------GACAGTGTGCTCTTGGCCCAGAAAAAATTCATCTACAATTACAAGAACATGCGATGGGCAAAAGGCCGCAACGAGACCTATCTCTGCTTCGTAGTAAAGAGAAGGCTTGGACCTGATTCCCTCTCTTTTGACTTCGGACACCTACGCAAT------------------CGCACTGGCTGCCACGCAGAGCTGCTGTTTTTGAGCTACCTG------GGGGCGCTGTGCCCGGGCCTCTGGGGCTGCGCAGACGACAGAAAC---CGAAGACTGAGCTACTCCGTCACCTGGTTCTGCTCCTGGTCGCCCTGTGCCAACTGTGCGACCACGCTGACCCGGTTCCTGAGGCAGACA---------CCCAACCTGCGACTCAGGATCTTCGTGTCTCGCCTCTACTTCTGTGACCTGGAGGGCAGTCCGCATGTAGAGGGCTTGAGGGACCTGAGGAGGGCAGGGGTCCAGGTCAAAGTGATGAGCTACAAAGACTACTTCTACTGCTGGCAGACCTTTGTAGCTCACAGGCTGAGCCGCTTCAAGGCCTGGGAAGGGCTGCATACCAATTATGTGCGTCTGTCAAGA---------AAA---CTAAACCGCATCCTCCAGCCATGTGAAACAGAAGATTTAAGAGATGTTTTCAGACTTTTTGGACTGTTAACC------------TGA
>Lampetra_tridentata
ATGGCCAACGATGAGTACGTGAGAGTCGGCGATAAGTTGGACAGCTGCACGTTTAGGACGCAGTTTTTTAACTTTAAAAGATCCACGTCG---CATATATGCTGCGTTCTCTTTGAATTAAAACAGCAGGATAGCGTCGCT------------TTTTGGGGCTATGCTGTGAATAAACCACGGAGCAATGCAGACCTAGGAATTCACGCCGAAATTTTTTGCATTAAAAAAATC------AGAGAGTAC---------------------------CTGCACGAA---AACCCTGGAATATACACGATAAATTGGTACTCATCCTGGAGTTCGTGTGCAGATTGCGCTGAAGAGATCTTAACATGGTATAAGAAGGAGGTGATGAAGATGGGCCACACTTTGAATATCTGGGCTTGCAAACTCTATTTCGAGAACATT------ACGCGGAATCAAATTGGGTTGTGGAACCTCAGAAAAATCGGGGTTGGGTTGGAAATAATGCTTGGTGAACACTACCAATGGTGCTGGAACAACTACATCCAAACGTTGGACAGCAATTTGAATGAAAATAGATGGCTTCAGAAGACTTCGAATCGAGCTCTTACACGACAGAACGAG---TTGTCCATTATGATTCAG------------------------------GTAAAAAGACTCCACACCGCTAAGACTCCTGCTGTTTAG
>Gasterosteus_aculeatus
ATGATTGCAAAGCTT---------GACAGTGTGCTTCTGCCCCGAAAAAAGTTCATCTACCACTACACGAACATGCGCTGGGCGAGGGGCCGACACGAGACTTACCTCTGCTTTGTTGTGAAAAGGCGAGTGGGGCCGGATTCCTTGTCCTTCGACTTTGGACACCTGCGCAAT------------------CGCAGTGGCTGCCATGTCGAGTTGTTGTTCCTGCGCCACCTC------GGAGCCTTGTGCCCTGGTTTCTTGGGTTGTGGAGACACCGGAGGG---AGGAGGCTGAGTTACTCCATCACCTGGTTCTGCTCGTGGTCTCCCTGCGTAAACTGCTCCATCAGTCTGTCCCAGTTCCTCAGCCGGACG---------CCCAACCTCCGCCTCAGGATCTTCGTCTCTCGCCTTTACTTTTGTGACATGGAGAACAGTCGGGAAAGAGACGGCCTGAGAATGCTGAAAAAAGCTGGCGTGCAGGTCACAGTCATGAGTTACAAAGATTTCTTCTATTGCTGGCAGACTTTTGTAGATCGCAAACAAAGCCAGTTCAAGGCCTGGAAAGAGCTTCACCAAAACTCTGTTCGCCTTTCCAGA---------AAG---CTCAAGCGCATCCTCCAGCCTTGTGAAACAGAAGATTTAAGGGATGCCTTCAAGCTGCTTGGACTG------------------TGA
>Guentherus_altivela
ATGATTACTAAACTA---------GACAGCATACTTATGGCCCAGAAGAAGTTCATCTTCCACTATAAGAACATGCGATGGGCCAAGGGTCGAAATGAGACACACCTCTGCTTTGTGGTGAAGAGAAGGCTGGGACCAAACTCCCTGTCCTTTGACTTTGGACACCTGCGTAAT------------------CGCACTGGCTGCCATGTAGAGCTACTCTTCTTGCGCCACCTG------GGATTCCTGTGCCCTGGCTTGTGGGGGTACGGAGAGCCAGGTGAA---GGGAGGCTGAATTACTCTGTCACCTGGTTCTGCTCCTGGTCCCCCTGTGCAGATTGTTCCTTCACGCTGACCCACTTCCTCAGAGAGACT---------CCCAACCTCCGTCTTAGAATCTTTGTGTCTCGCCTCTACTTCTGTGACGAGGAGGACAGCAGTGCAAGGGAAGGCCTGCGAATGTTGAAGAAAGCCGGTGTGAACATCACTGTCATGAGCTACAAAGACTACTTCTATTGCTGGAAGACCTTTGTGGCTCACAGACAAAGGAACTTCAAGGCCTGGGATGGGCTAGACCAGAACTCTGTTCACCTAGCCAGG---------AAA---CTCAGCCACATCCTCCAGCCCTGGGAAACAGCAGATTTAAGAGATGCCTTTAAACTTCTTGGACTG------------------TGA
>Helostoma_temminckii
ATGATTACAAAGCTA---------GACAGTGTGCTTTTGCCCCGAAAAAAGTTCATCTACCATTACAAAAATGTGCGCTGGGCAAGGGGTCGGCATGAGACATACCTCTGTTTTGTAGTGAAGAGGCGGGTGGGCCCAGACTCCTTGACCTTTGACTTTGGGCATCTCCGCAAT------------------CGCAATGGTTGCCATGTAGAGATGCTGTTCTTGCGATATCTG------GGAGCTTTGTGCCCTGGACTTTGGGGGTGTGGAGGTACTGGAGAG---AGAAGGCTCAGTTACTCTATTACCTGGTTCTGCTCCTGGTCTCCTTGTTCTAACTGCTCCCTTAGACTGGCCCAGTTCCTCAGTCAGACC---------CCAAACCTCCGCCTCAGGATCTTTGTGTCTCGCCTATACTTCTGTGACATGGAGGACAGTCGCGAGAGGGAGGGTCTCAGGATCCTGAAAAACGCTGGAGTGCAGATCACAGTCATGAGTTACAAAGACTTCTTCTACTGCTGGCAGACATTTGTGGCACGTAAGCAGAGCAACTTCAAAGCATGGGAGGAGCTGCACCAAAACTCTGTTCGCCTTACCAGA---------AAA---CTCCATCGCATCCTTCAGCCTTGTGAAACAGAAGATTTAAGAGATGCTTTCAAGCTCCTTGGACTG------------------TGA
>Holocentrus_rufus
ATGATTACAAAACTA---------GACAGTGTGCTTTTGGCCAAGAAAAAGTTCATCTACCATTATAAGAACTTGCGCTGGGCAAAAGGCCGGCATGAGACATACCTCTGCTTTGTCGTGAAGAGGCGGGCGGGGCCGGACTCCATCGCCTTCGACTTTGGACACCTCCGCAAC------------------CGTGCTGGCTGCCATGTAGAGCTGCTATTCCTTCGCTACCTG------GGAGCCTTGTGCCCTGGACTGTGGGGCTACGGAGGAACTGGTGAG---AGGAAGATGAGCTACTCCATCACATGGTTCTGCTCCTGGTCTCCTTGTGCCAACTGCTCCTACAGACTCGCCCAGTTCCTCAACCGGACG---------CCCAACCTCCGCCTCAGGCTCTTCGTCGCTCGCCTCTATTTCTGTGACATCGAGGACAGCCGTGAGAGAGAGGGCCTGAGAATGCTGAAGAATGCCGGTGTGCACATCACTGTCATGAGCTACAAAGACTACTTCTACTGCTGGCAGACATTTGTGGCTCGTAAAACGAGCAACTTCAAGGCCTGGGATGGGCTGCACCAAAACTATGTTCGTCTGGCCAGG---------AAA---CTCAACCGCATCCTCCAGCCTTGTGAGACAGAAGATTTAAGAGATGCATTCAGGCTTCTTGGCTTG------------------TGA
>Laemonema_laureysi
ATGATTAGTAAGCTA---------GACAGTGTGCTCTTGGCCCAGAAGAAATTCATGTTCAATTACAAGAACATGCGCTGGGCAAGAGGCCGCAACGAGACCTACCTCTGCTTCGTAGTGAAGAGAAGGCTTGGACCCAATTCCCTGTCTTTCGACTTCGGACACCTACGCAAT------------------CGCACAGGCTGCCATGTAGAGCTGCTGTTTTTGAGCTATCTG------GGGGCACTGTGCCCAGGCCTGTGGGGGTGCAGAGGCGACGAAAAC---AGAAGACTCAGCTACTCGGTCACCTGGTTCTGCTCCTGGTCTCCATGTGCCAACTGTGCGGCCACGCTGGCCCGGTTCCTGAGGCAGACG---------CCCAACCTGCGCCTCAGGATCTTCGTGGCTCGCCTCTACTTCTGTGACCTGGAGGACAGTCCCCATATAGAGGGCTTGAGGGACCTGAGGAGAGCAGGGGTGCGGGTCACCGTTATGAGCTACAAAGACTACTTCTACTGCTGGCAGACCTTCGTAGCTCACAGGCTGAGCCGCTTCAAGGCCTGGGAAGGGCTGCATACCAATTCTGTCCGTCTGTCCAGA---------AAA---CTAAACCGCATCCTCCAGCCATGTGAAACAGAAGATTTAAGAGATGCTTTCAGACTTATTGGGCTGTTAACC------------TGA
>Lampris_guttauts
ATGATCAGCAAACTA---------GACAGTGTGCTTCTGACCCAGAAGAAGTTCCTCTACCATTATAAGAACGTGCGTTGGGCAAAAGGTCGGCATGAGACATATCTCTGCTTTGTGGTGAAGAGGAGGGTGGGACCGGACTCCATGTCCTTCGATTTTGGACACCTCCGCAAT------------------CGAGCTGGCTGCCATGTAGAGCTGCTGTTCCTGCGCTACCTG------GGGGCCCTGTGTCCTGGACTGTGGGGCTACGGGGACACCGGAGAC---AGGAGGCTCAGTTACTCGGTCACCTGGTTCTGCTCCTGGTCTCCCTGCGCCAACTGCTCCTTCAGACTGGCCCAGTTCCTCCAAAGGACG---------CCCAACTTCCGCCTCAGGCTCTTTGTCTCCCGTCTGTACTTCTGTGACATGGAGGACAGCAGTGAGAGGGACGGCCTGAGGTTGCTGAAAAACGCAGGGGTGCAGATCACCGTCATGAGCTACAAAGACTACTTCTATTGCTGGCAGACTTTTGTGGCTCACAGAAAGAGCAGTTTCAAGGCCTGGGATGGGCTGCACCAAAACACTGTTCGCTTGGCCCGG---------TTA---CTCAACCGCATCCTCCAGCCTTGTGAGGCAGAGGATTTGCGGGATGCGTTCAAACTTCTCGGGTTT------------------TGA
>Lamprogrammus_exutus
ATGATTGCAAAACTA---------GACAGTGTGCTTTTGCCCCGCAAAAAGTTCATCTTCCATTACAAGAACATGCGCTGGGCTAAGGGTCGGCACGAGACATACCTCTGCTTTGTAGTGAAGAGACGAGTGGGTCCAGACTCCCTGTCCTTTGACTTTGGACACCTCCGCAAT------------------CGCAATGGCTGCCATGTAGAGCTACTGTTCCTGCGCTACCTG------GGAGCTCTATGCCCTGGACTGTGGGGGTGTGGAGGTTCTGGTGAG---AGGAGACTCAGTTACTCCATCACCTGGTTCTGCTCTTGGTCCCCCTGTGCCAACTGCTCCCAGAGACTATCCCAATTCCTCAGCCAGACA---------CCCAACCTTCGCCTCAGGATCTTTGTCTCTCGCCTCTACTTCTGTGACATGGAGAACAGCCGTGAGAGAGAGGGCCTGAGGATGCTGAAAAATGCTGGTGTGCAAATCACAGTCATGAGCTACAAAGACTTTTTCTATTGCTGGCAAACCTTTGTGGCTTGTGGGAAAAGCAAATTCAAGGCCTGGGATGAGCTGCACCGAAACTCTGTTCGCCTCACCAGG---------AAA---CTGAACCGCATCCTCCAGCCATGGGAGACAGAAGATTTAAGAGATGCATTCAGACTTCTTGGATTT------------------TGA
>Lesueurigobius_cf_sanzoi
ATGATTACCAAGCTA---------GACAGTGTACTTTTACCAAAGAAGAAGTTTATCTTCCATTACAAGAACGTGCGCTGGGCGAAGGGTCGGCATGAGACGTACCTCTGCTTTGTGGTCAAGAGGCGCGTGGGGCCAAATTCTATGTCCTTTGACTTTGGACATCTTCGCAAT------------------CGCAGCGGCTGCCATGTGGAGATTCTGTTCCTGCGTTACCTT------GGTGCTCTGTGCCCTGGACTCTGGGGGGCTGGAGGCTCGGAGGAG---AGGCGACTGAGTTACTCCATCACTTGGTTCTGCTCCTGGTCTCCATGCGCCAACTGCTCCACGAAACTGTCGCAGTTCCTCGCCAAAACC---------CCAAACTTGCGTCTGCGGATATTTGTCTCACGCCTTTACTTCTGCGACCTGGAGGACAGCATAGAACGAGAGGGTCTGAGGATGCTAAAGAGAGCAGGCGTGCAGTTAACGGTCATGAAATACAAAGACTACTTTTACTGCTGGCACACGTTTGTGGCTCGAAACCAAAGCAACTTCAAGGCCTGGGAAGAGCTTCACCAAAACTCAGTGCGACTGACCAGG---------AAA---CTCAGTCGCATCCTTCAGCCATGTGAGACAGAGGATTTAAGAGATGCCTTCAGACTTCTTGGTTTG------------------TGA
>Lota_lota
ATGATAAGTAAGCTA---------GACAGTGTGCTCTTAGCCCAGAAGAAATTCATATACAATTACAAGAACATAAGATGGGCAAAAGGCCGCAACGAGACCTACCTCTGCTTCGTAGTGAAGAGAAGGCTTGGACCTGATTCCCTGTCTTTCGACTTCGGACACCTACGCAAT------------------CGCACTGGCTGCCACGTAGAGCTGCTGTTTCTGAGCTACCTG------GGGGCGCTGTGCCCGGGCCTCTGGGGGTGCGGAGGCGACAGAAAC---CGAAGACTCAGCTACTCGGTCACCTGGTTTTGCTCCTGGTCTCCCTGTGCCAACTGTGCGGCTACACTGGCCCGGTTCCTGAGGCAGACG---------CCCAACCTGCGCCTCAGGATCTTCGTGGCTCGCCTCTACTTCTGTGACCTGGAGGGCAGTCCGCATATAGAGGGCTTGAGGGACCTGAGGAGAGCCGGGGTCCAGGTCAAAGTTATGAGCTACAAAGACTACTTCTACTGCTGGCAGACCTTCGTAGCTCACAGGCTGAGCCGCTTCAAGGCATGGGAAGGGCTGCATACCAATTCGGTCCGTCTGTCAAGA---------AAA---CTAAACCGCATCCTCCAGCCATGTGAAACAGAAGATTTAAGAGATGCTTTCAGACTTTTTGGACTGCTAACC------------TGA
>Macrourus_berglax
ATGATTAGTAAGCTT---------GACAGCATACTCTTGGCCCAGAAGAAATTCAAGTACAATTACAATAACATGCGATGGGCAAAGGGCCGCAACGAGACCTACCTCTGCTTCGTAGTGAAGAGAAGGCTCGGACCCAATTCACTGTCCTTTGACTTCGGACACCTACGCAAT------------------CGTGCTGGCTGCCACGTAGAGCTGCTGTTTCTGAGCCACCTG------GGGGCGCTGTGCCCGGGCCTGTGGGGCTTTGGAGGGGCAGAAAAC---ATAAGACTCAGCTACTCGGTCACCTGGTTCTGCTCCTGGTCTCCCTGCGCCAACTGTGCGGCCACACTGGCCCGGTTCCTGAGGCAGACG---------CCCAACCTGCGCCTCAGGATCTTCGTGGCTCGCCTCTACTTCTGTGAACTGGCGGACAGTCCGCACTCAGAGGGCTTGAGGGAGCTGAGGAGAGCAGGGGTCCAGGTCAACGTTATGACCTACAAAGACTACTTCTACTGCTGGCAGACCTTCGTAGCTCACAGGCTGAGCCGCTTCAAGGCCTGGGAAGGGCTGCATACCAATTCTGTCCGTCTGTCCAGA---------AAA---CTAAACCTCATCCTCCAGCCATGTGAAACAGAAGATTTAAGAGACGCTTTCAGACTTATTGGCCTGTTAACC------------TGA
>Malacocephalus_occidentalis
ATGATTAGTAAGCTC---------GACAGCGTGCTCTTGGCCCAGAAGAAATTCATATACAATTACAAGAACATACGCTGGGCAAAGGGCCGCAACGAGACCTACCTCTGCTTCGTAGTGAAGAGAAGGCTTGGACCCAATTCACTGTCCTTCGACTTCGGACACCTACGCAAC------------------CGCACTGGCTGCCATGTAGAGCTGCTGTTTCTGAGCTACTTG------GGGGCGCTGTGCCCGGGCCTGTGGGGCTGTGGAGGTGCAGATAAC---AGAAGACTCAACTACTCGGTCACCTGGTTCTGCTCCTGGTCTCCCTGCGCCAACTGTGCGGCCACGCTGGCCCGGTTCCTGAGGCAGACG---------CCCAACCTGCGCCTCAGGATCTTTGTGGCTCGCCTCTACTTCTGCGACCTGGACGACAGTCCACACACAGAGGGCTTAAGGGAGCTGAGGAGAGCAGGGGTCCAGTTCACCGTAATGAGCTACAAAGACTACTTCTACTGCTGGCAGACCTTCGTAGCTCACAGGCTGAGCCGCTTCAAGGCCTGGGAAGGGCTGCATACCAATTCTGTCCGTCTGTCCAGA---------AAA---CTAAACCGCATCCTCCAGCCATGTGAAACAGAAGATTTAAGAGATGCTTTCAGACTTATTGGGCTGTTATCC------------TGA
>Melanogrammus_aeglefinus
ATGATTAGTAAGCTA---------GACAGTGTGCTCTTGGCCCAGAAGAAATTCATCTACAATTACAAGAACATGCGATGGGCAAAGGGCCGCAACGAGACCTATCTCTGCTTCGTAGTGAAGAGAAGGCTTGGACCTGATTCCCTCTCTTTCGACTTTGGACACCTACGCAAT------------------CGCACTGGCTGCCACGCAGAGCTGCTGTTCCTGAGCTACCTG------GGGGCACTGTGCCCAGGCCTCTGGGGCTGTGCAGGCGACAGAAAC---CGAAGACTGAGCTACTCCGTCACCTGGTTCTGCTCCTGGTCGCCCTGTGCCAACTGTGCGACCACGCTGACCCGGTTCCTGAGGCAGACG---------CCCAACCTGCGCCTCAGGATCTTCGTGTCTCGCCTCTACTTCTGTGACCTGGAGGGCAGTCCGCATGTAGAGGGCTTGAGGGATCTAAGGAGGGCAGGGGTCCAGGTCAAAGTGATGAGCTACAAAGACTACTTCTACTGCTGGCAGACCTTTGTAGCTCACAGGCTGAGCCGCTTCAAGGCCTGGGAAGGGCTGCATACCAATTATGTGCGTCTGTCAAGA---------AAA---CTAAACCGCATCCTCCAGCCATGTGAAACAGAAGATTTAAGAGATGTTTTCAGACTTTTTGGACTGTTAACC------------TGA
>Melanonus_zugmayeri
ATGATTAGTAACCTA---------GACAGTGTGCTCTTGGCCCAGAAGAAATTCATGTACAATTACAAGAACATGCATTGGGCAAAAGGCCGCAACGCGACCTACCTCTGCTTCGTAGTGAAGAGAAGGCTTGGACCCGATTCCCTGTCTTTCGACTTCGGACACCTACACAAT------------------CGCACTGGCTGCCACGCAGAGCTGCTGTTTCTCAGCCACCTG------GGGGCACTGTGCCCAGGCCTGTGGGG?TGCGGAGGCGACAAAAAC---AGAAGACTCAGCTATTCGGTTACCTGGTTCTGCTCCTGGTCTCCCTGTGCCAACTGTGCGGCCACGCTGGCCCGCTTTCTGAGGCAGACG---------CCCAACCTGCGCCTCAGGATCTTCGTGGCTCGCGTCTACTTCTGTGAACAGGAGGACAGTCCGCATATAGAGGGCTTGAGGGATCTGAGGAGAGCAGGGGTCCAGGTCACCGTTATGAGCTACAAAGACTACTTCTACTGCTGGCAGACCTTCGTAGCTCACAGGCTGAGCCGCTTCAAGACCTGGGAAGGGCTGCATACCAATTCTGTCCGTCTGTCCAGA---------AAA---CTAAACCGCATCCTCCAGCCATGTGAAACAGAAGATTTAAGAGATGCTTTCAGACTTATTGGACTGTTAACC------------TGA
>Merlangius_merlangus
ATGATTAGTAAGCTA---------GACAGTGTGCTCTTGGCCCAGAAGAAATTCATCTACAATTACAAGAACATGCGGTGGGCAAAAGGCCGCAACGAGACCTATCTCTGCTTCGTAGTGAAGAGAAGGCTTGGACCTGATTCCCTTTCTTTCGACTTCGGACACCTACGCAAT------------------CGCACTGGCTGCCACGCAGAGCTGCTGTTCCTGAGCTACCTG------GGGGCACTGTGCCCAGGCCTCTGGGGCTGCGCAGGCGACAGAAAC---CGAAGACTGAGCTACTCCGTCACCTGGTTCTGCTCCTGGTCGCCCTGTGCCAACTGTGCGACCACGCTGAGCCGGTTCCTGAGGCAGACG---------CCCAACCTGCGCCTCAGGATCTTCGTGTCTCGCCTCTACTTCTGTGACCTGGAGGGCAGTCCGCATGTAGAGGGCTTGAGGGACCTGAGGAGGGCAGGGGTCCAGGTCAAAGTGATGAGCTACAAAGACTACTTCTACTGCTGGCAGACCTTTGTAGCTCACAGGCTGAGCCGCTTCAAGGCCTGGGAAGGGCTGCATACCAATTATGTGCGTCTGTCAAGA---------AAA---CTAAACCGCATCCTCCAGCCATGTGAAACAGAAGATTTAAGAGATGTTTTCAGACTTTTTGGACTGTTAACC------------TGA
>Merluccius_merluccius
ATGATTAGTAAGCTC---------GACAGTGTGCTCTTGGCCCAGAAGAAATTCATGTACAATTACAAGAACATGCGCTGGGCAAAAGGCCGCAACCAGACCTACCTCTGCTTCGTAGTGAAGAGAAGGCTTGGACCCGATTCCCTGTCTTTCGACTTCGGACACCTACACAAT------------------CGCACTGGCTGCCACGCAGAGCTGCTGTTCCTGAGCCACCTA------GGGGCGCTGTGCCCGGGTCTGTGGGGGTGCGGAGGTGACGAAAAC---CGAAGACTCAGCTACTCGGTCACCTGGTTCTGCTCCTGGTCTCCCTGCGCCAACTGTGCGGCCACGCTGGCCCGGTTCCTGAGACTCACG---------CCCAACCTGCGCCTCAGGATCTTCGTGGCTCGCCTCTACTTCTGTGACGTGGAGGACAGTCCGCACAGGGAGGGCTTGAGGAACCTGAGGAGAGCAGGGGTCCTGGTCAACGTTATGAGCTACAAAGACTACTTCTACTGCTGGCAGACCTTCGTAGCTCACAGGCTGAGCCGCTTCAAGGCCTGGGAAGGGCTGCATACCAATTCTGTCCGTCTGTCCAGA---------ACA---CTAAACCGCATCCTCCAGCCATGTGAAACAGAAGATTTAAGAGACGCTTTCAGACTTATTGGGCTGTTAACC------------TGA
>Merluccius_polli
ATGATTAGTAAGCTC---------GACAGTGTGCTCTTGGCCCAGAAGAAATTCATGTACAATTACAAGAACATGCGCTGGGCAAAAGGCCGCAACCAGACCTACCTCTGCTTCGTAGTGAAGAGAAGGCTTGGACCCGATTCCCTGTCTTTCGACTTCGGACACCTACACAAT------------------CGCACAGGCTGCCACGCAGAGCTGCTGTTCCTGAGCCACCTA------GGGGCGCTGTGCCCGGGTCTGTGGGGGTGCGGAGGTGACGAAAAC---CGAAGACTCAGCTACTCTGTCACCTGGTTCTGCTCCTGGTCTCCCTGCGCCAACTGTGCGGCCACGCTGGCCCGGTTCCTGAGACTCACG---------CCCAACCTGCGCCTCAGGATCTTCGTGGCTCGCCTCTACTTCTGTGACGTGGAGGACAGTCCGCACAGGGAGGGCTTGAGGAACCTGAGGAGAGCAGGGGTCCTGGTCAACGTTATGAGCTACAAAGACTACTTCTACTGCTGGCAGACCTTCGTAGCTCACAGGCTGAGCCGCTTCAAGGCCTGGGAAGGGCTGCATACCAATTCTGTCCGTCTGTCCAGA---------ACA---CTAAACCGCATCCTCCAGCCATGTGAAACAGAAGATTTAAGAGACGCTTTCAGACTTATTGGGCTGTTAACC------------TGA
>Molva_molva
ATGATTAGTAAGCTA---------GACAGTGTGCTCTTAGCCCAGAAGAAATTCATATACAACTACAAGAACATGCGATGGGCAAAAGGCCGCAATGAGACCTACCTCTGCTTCGTAGTGAAGAGAAGGCTCGGACCTGATTCCCTGTCTTTCGACTTCGGACACCTACGCAAT------------------CGCACTGGCTGCCACGTAGAGCTGCTGTTTCTGAGCTACCTG------GGGGCGCTGTGCCCGGGCCTCTGGGGGTGCGGAGGCGACACTAAC---CGAAGACTCAGCTACTCGGTCACCTGGTTCTGCTCCTGGTCTCCCTGTGCCAACTGTGCGGCCACGCTGGCCCGGTTCCTGAGGCACACG---------CCCAACCTGCGCCTCAGGATCTTCGTGGCTCGCCTCTACTTCTGTGACCTGGAGGGCAGTCCGCATATAGAGGGCTTAAGGGACCTGAGGAGAGCAGGGGTCCAGGTCAAAGTTATGAGCTACAAAGACTACTTCTACTGCTGGCAGACCTTCGTAGCTCACAAGCTGAGCCGCTTCAAGGCCTGGGAAGGGCTGCATACCAATTATGTCCGTCTGTCAAGA---------AAA---CTAAACCGCATCCTCCAGCCATGTGAAACAGAAGATTTAAGAGATGCTTTCAGACTTTTTGGACTGTTAACC------------TGA
>Monocentris_japonica
ATGATTACAAAACTA---------GACAGTGTGCTTTTGGCGCAGAAAAAGTTCATCTACCATTATAAGAACATGCGCTGGGCAAGGGGTCGGCATGAGACATACCTCTGCTTTGTAGTGAAGAGGAGAGTGGGACCAGACTCCCTGTCCTTTGACTTTGGACACCTCCGCAAT------------------CGCTCTGGCTGCCATGTAGAGCTGCTGTTCCTGCGCCACCTG------GGAGCCTTGTGCCCTGGACTGTGGGGGTATGGAGGCACTGGTGAG---AGGAGGCTCAGTTACTCCATCACCTGGTTCTGCTCCTGGTCTCCCTGCGCTGACTGCTCCTTTAGATTGGTCCAGTTCCTCGGCCGGACG---------CCCAACCTCCGCCTCAGGATCTTCGTCTCTCGCCTCTACTTCTGTGACGTGGAGGACAGCCGCGAGAGACAGGGCCTGAGAATGCTGAAAAAAGCCGGCGTGCAAATCACTGTCATGAGCTACAAAGACTACTTCTATTGCTGGCAGACCTTCGTGGCTCACAGACAGAGCAGTTTCAAGGCCTGGGATGAGCTGCACCAAAACTCTGTTCGCCTGGCCAGG---------AAA---CTCAACCGCATCCTCCAGCCTTGTGAGACAGAAGATTTAAGAGATGCGTTCAAGCTTCTTGGGTTG------------------TGA
>Mora_moro
ATGATTAGTACACTA---------GACAGTGTGCTCTTGGCCCAGAAGAAATTCATGTACAATTACAAGAACATGCGTTGGGCAAAAGGCCGCAACGAGACCTACCTCTGCTTCGTAGTGAAGAGAAGGCTTGGACCCGATTCCCTGTCTTTCGACTTCGGACACCTACGCAAT------------------CGCACTGGCTGCCACGTAGAGCTGCTGTTTCTGAGCCACCTG------GGGGCACTGTGCCCAGGCCTGTGGGGGTGCGGAGGCGATGAAAAC---AGAAGACTCAGCTACTCGGTCACCTGGTTCTGCTCCTGGTCTCCCTGTGCCAACTGTGCGGCCACGCTGGCCCGGTTCCTGAGGCAGACG---------CCCAACCTGCGCCTCAGGATCTTCGTGGCTCGCCTCTATTTCTGTGACCTGGAGGACAGTCCGCATATAGAGGGCTTGAGGGACCTGAGGAGAGCAGGGGTGCAGGTCACTGTTATGAGCTACAAAGACTACTTCTACTGCTGGCAGACCTTCGTAGCTCACAGGCTGAGCCGCTTCAAGGCCTGGGAAGGGCTGCATACCAATTCTGTCCGTCTGTCCAGA---------AAA---CTAAACCGCATCCTCCAGCCATGTGAAACAGAAGATTTAAGAGATGCTTTCAGACTTATTGGGCTGTTAACC------------TGA
>Muraenolepis_marmoratus
ATGATTAGCAAACTA---------GACAGTGTGCTCTTGGGCCAGAAGAAATTCATATACAATTACAAGAACATGCGTTGGGCAAAAGGCCGCAACGAGACCTACCTCTGCTTCGTGGTGAAGAGAAGGCTCGGACCCGATTCCATGTCTTTCGACTTCGGGCACCTACGCAAT------------------CGCGCAGGCTGCCACGTGGAGCTGCTGTTTCTCAGCCACCTG------GGGGCGCTGTGCCCGGGTCTGTGGGGTTGCGGAGGCGACGAGAAC---AGACGGCTCAGCTACTCGGTCACCTGGTTCTGCTCCTGGTCCCCCTGTGCCAACTGTGCCGCCACGCTGGCCCGGCTCCTGAGGCAGACG---------CCCAACCTGCGCCTCAGGATCTTCGTGGCCCGCCTGTACTTCTGTGACCTGGAGGGCAGTCCGCACTCAGAGGGCCTGAGGGACCTGAGGAGGGCCGGGGTCCAGGTCAACGTTATGAGCTACAAAGACTACTTCTACTGCTGGCAGACCTTTGTAGCGCACAGGGTGAGCCGCTTCAAGGCCTGGGAAGGGCTGCATACCAATTCTGTCCGTCTGTCCAGA---------AAA---CTAAACCGCATCCTCCAGCCACGCGAAACAGACGATTTAAGAGATGCCTTCAGACTTATTGGTCTGTTAACC------------TAA
>Myoxocephalus_scorpius
ATGATTACAAAGCTA---------GACAGTGTGCTATTGCAGCAAAAAAAGTTCATCTACCATTACAAGAACATGCGCTGGGCAAGGGGCCGACATGAGACTTACCTCTGCTTTGTAGTGAAGAGGCGAGTGGGGCCAGACTCCTTATCCTTTGACTTTGGACACCTCCGCAAT------------------CGCACTGGCTGCCATGTAGAGCTGTTGTTCCTACGCTACCTG------GGAGCCTTGTGCCCTGGTTTGTGGGGTTACGGAGGCACTGGAGAG---AAGAGGCTCAGTTACTCCATCACCTGGTTCTGCTCCTGGTCTCCCTGCATAAACTGCTCCATCAGTTTGTCCCAGTTCCTCAACCGGACG---------CCCAACCTTCGCCTCAGGATCTTTGTCTCTCGTCTTTACTTCTGTGACAAGGAGAACAGCCGGGAAAGAGATGGCCTGAGAATGCTGAAAAATGCTGGCGTGCAGATCACAGTCATGAGTTACAAAGACTTCTTCTATTGCTGGCAGACATTTGTGGATCGCAAGAAAAGCAACTTCAAGGCCTGGGAAGAGCTGCACCAGAACTCTGTTCGCCTTGCCAGA---------AAA---CTCAACCGCATCCTCCAGCCTTGTGAAGCAGAAGATTTAAGGGATGCCTTCAAGCTTCTTGGACTG------------------TGA
>Myripristis_jacobus
ATGATTACAAAGCTA---------GACAGCATGCTTTTGGCCAAGAAAAAGTTCATTTACCATTATAAGAACATGCGCTGGGCTAAAGGTCGGCATGAGACATACCTGTGCTTTGTAGTGAAGAGACGAGTGGGGCCAGACTCCATGTCCTTTGACTTTGGACATCTCCGCAAT------------------CGTGCTGGCTGCCATGTAGAGCTGCTGTTCCTGCGCTACCTG------GGAGCGCTTTGCCCTGGACTGTGGGGGTGTGGAGGCAACACTGAG---AAGAAGCTCAGTTACTCCATCACCTGGTTCTGCTCCTGGTCTCCCTGCGCCGACTGCTCTTTCAGACTGGCCCAGTTCCTCAACCGGACG---------CCCAACCTCCGCCTCAGGATCTTTGTCTCTCGCCTCTATTTCTGCGACCTGGAGGACAGCCGTGAGAGAGAGGGCCTGAGGATGCTGAAAAAAGCCGGCGTGCAAATCACTGTTATGAGTTACAAAGATTACTTCTATTGCTGGCAGACATTTGTGGCACATAGAATGAGCAGCTTCAAGGCTTGGGATGGGCTGCACCAAAACTATGTTCGCCTGGCCAGG---------AAA---CTCAACCGCATCCTCCAGGCTAGTGAGACAGAAGATTTAAGAGATGCATTCAAGCTTCTTGGATTG------------------TGA
>Neoniphon_sammara
ATGATTACAAAGCTA---------GACAGTGTGCTTTTGGCCAAGAAAAAGTTCATCTACCATTATAAGAACTTGCGCTGGGCAAAAGGCCGGCATGAGACATACCTCTGCTTTGTCGTGAAGAGGCGGGTGGGGCCAGACTCCATTGCCTTCGACTTTGGACACCTCCGCAAT------------------CGTGCTGGCTGCCATGTAGAGCTGCTATTCCTTCGCTACCTG------GGAGCCTTGTGCCCTGGACTGTGGGGGTATGGAGGAACTGGGGAG---AGGAAGCTGAGTTACTCCATCACGTGGTTCTGCTCCTGGTCTCCCTGTGCCAACTGCTCCTTCAGACTCGCCCAGTTCCTCAACCGGACG---------CCCAACCTCCGCCTCAGGATCTTTGTCTCTCGCCTCTATTTCTGTGACGTGGAGGACAGCCGTGAGAGAGAGGGCCTGAGAATGCTGAAAAATGCCGGCGTGCACATCACTGTTATGAGCTACAAAGACTACTTCTACTGCTGGCAGACATTTGTGGCTCGTAAAACGAGCAGCTTCAAGGCTTGGGATGGGCTGCACCAAAACTATGTTCGCCTGGCCAGG---------AAA---CTCAACCGCATCCTCCAGCCTTGTGACACAGAAGATTTAAGAGATGCATTCAGGCTTCTTGGATTG------------------TGA
>Oreochromis_niloticus
ATGATTGCAAAGCTA---------GACAGTATGCTTTTGCCCAGAAAAAAGTTCCTCTATCATTACAAGAATGTGCGCTGGGCGAGGGGCCGGAATGAAACATACCTCTGTTTTGTAGTAAAAAGACGAGTAGGGCCTGACTCCTTGTCCTTTGACTTTGGACACCTCCGCAAT------------------CGCAATGGTTGCCACGTTGAGCTGCTGTTCCTGCGCCAACTT------GGTACATTATGCCCTGGCCTGTCTGGGTATGGATTTCATGGGGAG---AGGAGGGTCAGCTACTCCATCACCTGGTTCTGCTCCTGGTCTCCCTGTGCAAACTGCTCTTCCAGACTGGCCCAGTTCCTCAAACAGACA---------CCCAACCTTCGCCTCAGGATCTTTGTCTCTCGTCTTTACTTCTGTGACATGGAGGACAGTCGTGAAAGAGAGGGTCTCAGGCTGCTTAAAAAAGTCGGCGTGCACATCACAGTCATGAGTTACAAAGACTTCTTCTACTGCTGGGAGAATTTTGTGGCC---CAGCAAAGCAAATTTAAGGCCTGGGAAGGTCTGCATCAAAACACAGTACGCCTGGCCAGA---------AAA---CTCAACCGCATCCTCCAGCCCTGTGACACAGAAGATTTAAGAGATGCCTTCAAGCTTCTTGGACTG------------------TAA
>Oryzias_latipes
ATGATTACTAAGCTC---------GACAGTGTGCTTCTTCCCAAAAAAAAGTTCATCTATCATTACAAGAACATGCGCTGGGCAAGAGGCAGACATGAAACATACCTCTGCTTTGTGGTGAAAAGGAGAGTGGGCCCAGAATCTCTGTCCTTTGACTTCGGACATCTCCGCAAT------------------CGTAATGGCTGCCATGTGGAGCTGTTGTTCCTGCGCCACCTG------AGTGCATTGTGCCCTGGTTTATGGGGATATGGAGCAACCGGACAG---GGAAGGGTCAGCTACTCCATCACCTGGTTTTGCTCTTGGTCTCCTTGTGCTAACTGCTCTTTCAGACTAGCACAGTTTCTCAGCCAGACC---------CCCAACCTGCGCCTCAGGATTTTCGTCTCCCGTCTGTATTTCTGTGACTTGGAGGACAGCCGTGAAAGAGAAGGTTTAAGGATGCTGAAAAAAGTTGGCGTGCACATCACAGTCATGAGTTACAAAGATTACTTCTATTGCTGGCAGACCTTTGTGGCTCGGAAACAAAGCAAATTCAAACCCTGGGATGGGCTGCACCAAAACTCTGTTCGGCTTTCAAGA---------AAA---CTCAACCGCATCCTACAGCCATGTGAGACAGAAGATTTCAGAGATGCATTCAAGCTTCTTGGACTG------------------TGA
>Osmerus_eperlanus
ATGATCAGTACGCTA---------GACGGCGTGCTTCTGGCCCAGAAGAAGTTCATCTACCACTACAAGAACATGCGCTGGGCCAGAGGTCGACACGAGACCTACCTGTGCTTTGTGATCAAGAGGAGGGTTGGGCCCGACTCGCTCTCCTTTGACTTCGGACACCTGCGCAAT------------------CGCACCGGCTGCCATGTAGAGCTGCTGTTTCTACGCCACCTG------GGGGCTCTGTGTCCCGGCCTGTGGGGTACGGGTGGTGCCGGTGGTGGGGTGAGGTTGAGCTACTCCATCACCTGGTTCTGCTCCTGGTCTCCCTGCTCCGCCTGCTCCCACAGGCTGTCTGACTTCCTCAGCCGGACC---------CCCAACCTCCGCCTCCGGATCTTCGTGTCTCGTCTCTACTTCTGCGACCCGGAAGACAGCCTGGAGAGGGAGGGGCTCCGTATGCTGAAGAGAGCCGGAGTAAACATCACTGTCATGAGTTATAAAGACTATTTCTACTGCTGGGAGACTTTTGTAGCTCGCAGAAAGACAGGCTTCAAGGCCTGGGACGGGCTTCACCACAACTCGGTTCGCCTGGCCAGG---------AAG---CTCTACCGTATCCTACAGCCTTGTGAGACAGAAGATCTGAGAGATGCTTTCACGCTGCTGGGACTG------------------TGA
>Parablennius_parvicornis
ATGATTGCCAAGCTC---------GACAGTATGCTCCTGCCCAGAAAAAAGTTCATCTATCATTACAAGAACATGCGCTGGGCGAAGGGTCGGCATGAGACTTACCTCTGCTTCGTGGTGAAGCGGCGACTGGGCCCAGACTCTTTGTCCTTTGACTTCGGGCATCTCCGAAAT------------------CGCAATGGTTGCCATGTAGAGTTGCTGTTCCTGCGCCACCTG------GGGACTTTGTGCCCTGGTCTGTCGGGGTACGGAGTACATGGAGAA---AAAAGGCTTAGCTACTCCATCACCTGGTTCTGCTCCTGGTCTCCCTGTTCCAACTGTTCTCACCGACTAGCCCAGTTCCTGAGCCGAACG---------CCCAACATTCGACTCAGAATCTTTGTCTCCCGCCTGTACTTCTGCGACTTGGAGGACAGCCGCGAGAGAGAGGGTCTCCGGCTGCTGAAAAAAACTGGCGTGCATATCACGGTCATGAGCTACAAAGATTATTTCTATTGCTGGCAAACTTTTGTGGCAAGTAATCAGAGCAGGTTTAAGCCTTGGGATGAGCTGCAGCGAAACTCCATCCGCCTCACCAGA---------AAA---CTCAACCGCATCCTCCAGCCCTGCGAAACAGAAGATTTAAGAGATGCCTTCAAGCTTCTTGGACTC------------------TGA
>Parasudis_fraserbrunneri
ATGATTACTAATCTA---------GACAGTGTGCTTCTGGCCCAGAAGAAGTTCATCTACCATTACAAGAACATGCGGTGGGCAAGGGGCCGGCATGAGACTTATCTCTGCTTTGTAGTGAAGAGAAGGTTGGGTCCAGACTCCTTGTCCTTCGACTTTGGACACCTTCGCAAT------------------CGCTCTGGCTGCCATGTAGAGCTGCTTTTCCTGCGTCACCTG------GGCGCCCTTTGCCCTGGCCTGTGGGGATATGGAGGAGAG---------AAGAGGCTGAGCTACTCTGTCACCTGGTTCTGCTCCTGGTCGCCCTGCGCCGACTGCTCCACCAGACTGTCCCAGTTCCTCAGCAGGACG---------CCCAACCTCCGCCTGAGGATCTTCGTCTCGCGCCTCTACTTCTGCGACCTGGAGGACAGCCTCGCAAGAGAGGGCCTGAGGACACTGAAGAGAGTCGGCGTGCAGGTCACTGTCATGAGCTACAAAGACTACTTCTACTGCTGGCAGACCTTCGTGGCTCGCAGACAGAGCAGCTTCAAGGCTTGGGATGGGCTGCAGCAGAACTCTGTCCGCCTGGCCAGG---------AAA---CTCAACCGCATCCTCCAGCCTTGTGAGACAGAAGACTTACGAGATGCATTCAAGCTTCTTGGACTG------------------TGA
>Perca_fluviatilis
ATGATTACAAAGCTA---------GACAGTGTGCTTTTGCCCCGAAAAAAGTTCATCTACCATTACAAGAACATGCGCTGGGCAAGGGGTCGCCATGAGACATATCTCTGCTTTGTAGTGAAGAGGCGAGTGGGGCCAGACTCCTTATCCTTTGACTTTGGACACCTCCGCAAT------------------CGCAATGGCTGCCATGTAGAGCTGCTGTTCCTGCGCTACATT------GGAGCCTTGTGCCCTGGTTTGTGGGGATGCAGCGGTACTGGAGAG---AGGAGGCTCAGTTACTCCATCACCTGGTTCTGCTCCTGGTCTCCTTGTGCCAACTGCTCCATCAGACTGTCCCAGTTCCTCAGCCAGACG---------CCCAACCTTCGCCTAAGGATTTTCGTCTCTCGCCTTTACTTCTGTGACACGGAGAACAGCCCTGAAAGAGACGGCCTAAGAATGCTGAAAAAAGCTGGCGTGCAGATCACAGTCATGAGTTACAAAGACTTCTTTTATTGCTGGCAGACCTTTGTGGATCGTAAGCAAAGCAACTTCAAGGCCTGGGAAGAGCTGCACTCAAACTCTGTTCGCCTTTCCAGA---------AAA---CTCAACCGCATCCTCCAGCCTTTTGAAACAGAAGATTTAAGAGATGCCTTCAAGCTTCTTGGACTG------------------TGA
>Percopsis_transmontana
ATGATTACCAAGCTA---------GACAGTGTGCTTCTGGCGCAGAAGAAATTCATCTTCCACTACAAGAACATGCGCTGGGCAAGGGGTCGCCATGAGACATATCTCTGCTTTGTCATTAAGAGGAGAGTGGGGCCAAACTCCCTGTCCTTTGACTTTGGACACCTCCGCAAT------------------CGCTCCGGTTGCCATGTAGAGATCCTGTTCCTGCGCCACTTG------GGAGCGCTGTGCCCTGGACTGTGGGGAGAGGGGGGTACTGGTGAG---AGAAGATTAAGTTACTCCATCACCTGGTTCTGCTCCTGGTCTCCCTGTGCCAACTGCTCCCTCAGACTGGCCCAGATCCTCAGACAGCTG---------CCCAACCTCCGCCTGAGGATCTTTGTGTCCCGCCTCTACTTCTGTGACCTGGAGGACAGCAAAGAGAGAGATGGCCTCAGAATGCTGAAGAACGTGGGTGTGCAGATCACCGTCATGAGCTACAAAGACTATTTCTATTGCTGGCAGACCTTTGTAGCTCACAGAAAGAGTAACTTCAAAGCCTGGGACGGGCTGCACCAAAACTCTGTTCGCCTGGCTCGG---------AAA---CTCAACCGCATCCTCCAGCCTTGTGAGATAGAAGATTTAAGAGATGCCTTCAAACTTCTTGGGTTT------------------TGA
>Phycis_blennoides
ATGATTAGTAAGCTA---------GACAGTGTGCTCTTAGCCCAGAAGAAATTCATATACAATTACAAGAACATACGATGGGCAAAAGGCCGCAACGAGACCTACCTCTGCTTTGTAGTGAAGAGAAGGCTCGGACCCAATTCCCTGTCCTTCGACTTCGGTCACCTACGCAAT------------------CGCGCTGGCTGCCACGTAGAGCTGCTGTTTCTGAGCCACCTG------GGGGCGCTGTGCCCGGGCCTCTGGGGGTGCGTGGATGACAGCAAC---AGGAGACTGAGCTACTCGGTCACCTGGTTCTGCTCCTGGTCTCCCTGCGCCAACTGTGCGGCCACGCTGGCCCGGTTCCTACGGATGACA---------CCCAACCTGCGCCTCAGGATCTTCGTGGCTCGCCTCTACTTCTGTGACCTGGAGGACAGTCCGCATATTGAGGGCTTGAGGCACCTGAGGAGAGCAGGGGTTGAGGTCAAAGTTATGAGCTACAAAGACTACTTCTACTGTTGGCAGACCTTCGTAGCTCACAGGCTGAGTCGCTTCAAGGCCTGGGAAGGGCTGCATACCAATTCTGTCCGTCTGTCAAGA---------AAA---CTAAACCGCATCCTCCAGCCATGTGAAACAGAAGATTTAAGAGATGCTTTCAGACTTTTTGGACTGTTAACC------------TGA
>Phycis_phycis
ATGATTAGTAAGCTA---------GACAGTGTGCTCTTAGCCCAGAAGAAATTCCTATACAATTACAAGAACATACGATGGGCAAAAGGCCGCAACGAGACCTTCCTCTGCTTTGTAGTGAAGAGAAGGCTCGGACCCAATTCCTTGTCCTTCGACTTCGGTCACCTACGCAAT------------------CGCGCTGGCTGCCACGTAGAGCTGCTGTTTCTGAGCCACCTG------GGGGCGCTGTGCCCGGGCCTCTGGGGGTGCGTAGATGACAGCAAC---AGGAGACTGAGCTACTCGGTCACCTGGTTCTGCTCCTGGTCTCCATGCGCCAACTGTGCGGCCACGCTGGCCCGGTTCCTCAGGATGACG---------CCCAACCTGCGCCTCAGGATCTTCGTGGCTCGCCTCTACTTCTGTGACCTGGAAGACAGTCCGCATATTGAGGGCTTGAGGCACTTGAGGAGAGCGGGGGTCGAGGTCAAAGTTATGAGCTATAAAGACTACTTCTACTGCTGGCAGACCTTCGTAGCTCACAGGCTGAGTCGCTTCAAGGCCTGGGAAGGGCTGCATACCAATTCTGTCCGTCTGTCAAGA---------AAA---CTAAACCGCATCCTCCAGCCATGTGAAACAGAAGATTTAAGAGATGCTTTCAGACTTTTTGGACTGTTAACC------------TGA
>Poecilia_formosa
ATGATTACAAAGCTA---------GACAGGGCACTATTACCCAGAAAAAAATTCATCTATCATTACAAGAACTTGCGCTGGGCAAGAGGTCGATGTGAGACGTACCTCTGTTTTGTGGTGAAGAAGCGAGTGGGACCAGACTCCCTGTCCTTTGACTTTGGGCATCTCCGCAAC------------------CGCAACAACTGCCATGTGGAGCTGCTGTTCCTGCGCCACCTG------GGAGCGTTGTGCCCTGGCCTGTGGGGTTATGGAGTCACTGGTGAA---AGAAAAGTCAGCTACTCTGTCACCTGGTTTTGCTCCTGGTCTCCCTGTGCAAACTGCTCCATCCGACTGGCTCAGTTCCTCCACCAGACC---------CCCAACCTCCGCCTCAGGATCTTTGTATCCCGGCTTTATTTCTGCGACTTGGAGGACAGCCGTGAAAGAGAGGGACTTAGAATACTGAAAAAAGCTGGCGTGCACATCACAGTCATGAGTTACAAAGATTACTTTTACTGCTGGCAGACCTTTGTGGCAAAAAGCCAAAGCAAGTTCAAGCCGTGGGATGGGCTGCACCAAAACTATATCCGGCTGTCAAGG---------AAA---CTCAACCGCATTCTTCAGCCATGTGAGACAGAAGATTTAAGAGATGCCTTCAGGCTTCTTGGACTG------------------TGA
>Pollachius_virens
ATGATTAGTAAGCTA---------GACAGTGTGCTCTTGGCCCAGAAGAAATTCATCTACAATTACAAGAACATGCGATGGGCAAAAGGCCGCAACGAGACCTATCTCTGCTTCGTAGTGAAGAGAAGGCTTGGACCTGATTCCCTCTCTTTCGACTTCGGACACCTACGCAAT------------------CGCACTGGCTGCCACGCAGAGCTGCTGTTCCTGAGCTACCTG------GGGGCGCTGTGCCCAGGCCTCTGGGGCTGCGCAGACGACAGAAAC---CGAAGACTAATTTACTCCGTCACCTGGTTCTGCTCCTGGTCGCCCTGTGCCAACTGTGCGACCACGCTGGCCCGGTTCCTGAGGCAGACG---------CCCAACCTGCGCCTCAGGATCTTCGTGTCTCGCCTCTACTTCTGTGACCTGGAGGGCAGTCCGCATGTAGAGGGCTTGAGGGACCTGAGGAGGGCAGGGGTCCAGGTCAAAGTGATGAGCTACAAAGACTACTTCTACTGCTGGCAGACCTTTGTAGCTCACAGGCTGAGCCGCTTCAAGGCCTGGGAAGGGCTGCATACCAATTATGTGCGTCTGTCAAGA---------AAA---CTAAACCGCATCCTCCAGCCATGTGAAACAGAAGATTTAAGAGATGTTTTCGGACTTTTTGGACTGTTAACT------------TGA
>Polymixia_japonica
ATGATTACTAAACTA---------GACAGTGTGCTTTTGGCCCAGAAGAAATTCATCTACCATTATAAGAACATGCGCTGGGCGAAGGGTCGACACGAGACGTATCTCTGCTTTGTAGTCAAGAGGAGGGTGGGACCGGACTCCATGTCCTTTGATTTTGGACACCTACGCAAT------------------CGCTCTGGCTGCCATGTAGAGCTGCTGTTCCTGCGCCACCTG------GGGGCCTTGTGCCCTGGACTGTGGGGATACGGAGGTACTGGTGAG---AAGAGGCTCAGTTACTCCGTCACCTGGTTCTGCTCCTGGTCGCCCTGCTCCAACTGCTCCTACAGACTGGCCCAGTTCCTCAGCCAGACG---------CCCAACCTCCGCCTCAGGATCTTCGTCTCTCGACTTTACTTCTGCGACCTGGAGGACAGCCGGGAGCGAGACGGCCTCAGAATGCTCAAAAGGGCTGGAGTGCAAATCACAGTCATGACCTACAAAGACTACTTCTATTGCTGGCAGACCTTTGTGGCTCACAGAACAAGCAAGTTCAAGGCCTGGGATGAGCTGCACCGGAACTCTGTCCGCCTGTCCAGG---------ATA---CTCAACCGCATCCTCCAGCCTTGTGAGACAGAAGATTTAAGAGATGCCTTCAGACTTCTTGGGTTG------------------TGA
>Pseudochromis_fuscus
ATGATTGCAAAGCTT---------GACAGTGTGCTTTTGCCAAAAAAGAAATTCATCTTTCATTACAAGAACATGCGCTGGGCAAGGGGCCGACATGAGACATACCTCTGCTTTGTGGTGAAAAGGCGAAGGGGCCCAGACTCTCTGTCCTTTGACTTTGGACATCTCCGCAAT------------------CGCAACGGCTGCCATGTAGAGCTGCTATTCCTACGGTACCTG------GGAGCCTTGTGCCCTGGTCTGTGGGGGTATGGGGCTACTGGGGCG---AGCAGGCTCAGCTACTCCATCACGTGGTTCTGCTCCTGGTCTCCTTGTGCCAACTGCTCTTTCAGACTGGCCCAGTTCCTCAGCCAGACG---------CCCAATCTTCGCCTCAGGATCTTCGTCTCTCGCCTTTACTTTTGTGACATGGAGGACAGCCGTGAAAGAGAGGGTCTAAGGCAGCTGAAAAAAGCCGGAGTGCACATCACAGTCATGAGTTACAAAGACTACTTCTACTGCTGGCAGACCTTTGTGGCTCGTAATCAAAGCAAATTCAAGCCCTGGGATGAATTGCACCAAAACTCTGTCCGCCTGTCCAGA---------AAA---CTCAACCGCATCCTCCAGCCTTGTGAGACAGAAGATTTAAGAGATGCCTTCAAGCTTCTTGGACTG------------------TGA
>Rondeletia_loricata
ATGATTACAAAACTA---------GACAGTGTGCTTTTGGCCAAGAAAAAGTTCATCTACCATTATAAGAACATGCGCTGGGCAAGGGGTCGGCATGAGACATACCTCTGCTTTGTAGTGAAGAGGCGAGTGGGGCCAGACTCCCTGTCCTTCGACTTTGGACACCTCCGCAAC------------------CGCACTGGCTGCCATGTAGAGCTGCTGTTCCTGCGCCACCTG------GGAGCCTTGTGCCCTGGACTGTGGGGGCATGGAGGCACTGGAGAG---AGGAGGCTCAGTTACTCCATCACCTGGTTCTGCTCCTGGTCTCCCTGCGCTGACTGCTCCTTCAGACTGGCCCAGTTCCTCGGCCGGATG---------CCCAACCTCCGCCTCAGGATCTTCGTCTCTCGCCTCTACTTCTGCGACCTGGAGGACAGCCGCGAGAGAGAGGGCCTGAGGTTGCTGAAAAAAGCCGGCGTGCAGATCACTGTCATGAGCTACAAAGACTTCTTCTATTGCTGGCAGACCTTTGTGGCTCATAGAAATTGCAGCTTCAAGGCCTGGGATGAGATGCATCAAAACTCTGTTCGCCTGGCCAGG---------AAA---CTCAACCGCATCCTGCAGCCTTGTGAGACAGAAGATTTAAGAGATGCGTTCAAGCTTCTTGGGTTG------------------TGA
>Salmo_salar_1
ATGATCAACAAATTT---------GACAGTGTTCTGTTGGCCCAGAAGAAGTTTATCTACCACTATAAGAACATGCGCTGGGCCAAGGGCCGACACGAAACCTACCTGTGCTTCGTGGTCAAGAGGCGGGTGGGACCAAACTCACTCTCCTTCGACTTTGGACACCTGCGCAAC------------------CGGTCCGGCTGTCATGTTGAGCTGCTGTTCCTGCGCCTCTTGGAAGCAGGCGCCCTGTGTCCAGGCCTGTGGGGTTATGGAGCTCCAGACAGT---GTGGGACTGTGTTACTCTGTCACCTGGTTCTGTTCCTGGTCCCCCTGCTCAGACTGCTCCTACAGGCTGGCCCAGTTCCTCAGCCAGACC---------CCCAACCTCCGCCTCAGGATCTACGTCTCCAGGCTCTACTTCTGTGACCCGGAGGACAGCAGTGCTAGAGAGGGTCTCCGCATGCTGCAGAGAGCCGGGGTGCAGATCACTGTCATGAACTATGAAGACTATTTCTACTGTTGGCAGACCTTTGTGGCTTGCAGACAGCGTGTTTTTAAGGCCTGGGATGGACTGCATCAGAACTCTGTTCAACTGGCTAGG---------AAA---CTTAACGACATCCTCCAGCCTGGAGAGGCAGAAGATTGGGGAGATGCTTTCGAGCTACTTGGACTG------------------TGA
>Salmo_salar_2
ATGATCAACAAATTT---------GACAGTGTTCTGTTGGCCCAGAAGAAGTTTATCTACCACTATAAGAACATGCGCTGGGCCAAGGGCCGACACGAAACCTACCTGTGCTTCGTGGTCAAGAGGCGGGGGGGACCAAACTCACTCTCCTTCGACTTTGGACACCTGCGCAAC------------------CGGTCCGGCTGTCATGTTGAGTTGCTGTTCCTGCGCCTCCTGGAAGCAGGCGCCCTGTGTCCAGGCCTGTGGGGTTATGGAGCTCCAGACAGT---GTGGGACTGTGTTACTCTGTCACCTGGTTCTGTTCCTGGTCCCCCTGCTCAGACTGCTCCTACAGGCTGGCCCAGTTCCTCAGCCAGACC---------CCCAACCTCCGCCTCAGGATCTACGTCTCCAGGCTCTACTTCTGTGACCCGGAGGACAGCAGTGCTAGAGAGGGTCTCCGCATGCTGCAGAGAGCCGGGGTGCAGATCACTGTCATGAACTATGAAGACTATTTCTACTGTTGGCAGACTTTTGTAGCTTGCAGACAGCGTGTGTTTAAGGCCTGGGACGGACTGCATCAAAACTCTGTTCAACTGGCCAGG---------AAA---CTTAACGACATCCTCCAGCCTGGTGAGGCAGAAGATTGGGGAGATGCTTTCGAGCTACTTGGACTG------------------TGA
>Sebastes_norvegicus
ATGATTACAAAGCTA---------GACAGTGTGCTTTTGCCTCGAAAAAAGTTCATCTTCCATTACAAGAACATGCGCTGGGCAAGAGGCCGGCATGAGACATACCTCTGCTTCGTAGTGAAGAGGCGAGTGGGGCCAGACTCCTTAACCTTTGACTTTGGACACCTCCGCAAT------------------CGCAATGGCTGCCATGTAGAGCTGCTGTTCATGCGCTACCTG------GGAGCCTTGTGCCCTGGTTTGTGGGGGCAGGGAGTCCCCGGAGAG---AAGAGGCTCAGTTACTCCATCACCTGGTTTTGCTCCTGGTCTCCCTGCGTCAACTGCTCCGTCACACTGTCCCAGTTCCTCAGCAAAACG---------CCCAACCTTCGCCTCAGGATCTTCGTCTCTCGCCTTTACTTCTGTGACATGGAGAACAGCCGTGAAAGAGATGGACTAAGAATGCTGAAAAAAGCTGGCGTGCAGATCTCAGTCATGAGTTACAAAGACTACTTCTATTGCTGGCAGACCTTTGTGGATCGGAAGCAGAGCAAGTTCAAGGCCTGGGATGAGATGCACCAAAACTCTGTTCGCCTTACCAGA---------AAA---CTCAGCCGCATCCTCCAGCCTAGTGAAACAGAAGATTTAAGGGATGCCTTCAAGCTTCTTGGACTG------------------TGA
>Selene_dorsalis
ATGATTACTAAGCTA---------GACAGTGTGCTTTTGCCCCGCAAAAAGTTTATCTTCCATTACAAGAATGTGCGCTGGGCGAAGGGCCGGCATGAGACATACCTCTGCTTTGTTGTGAAGAGACGAGTGGGCCCAGACTCCATGACTTTTGACTTTGGACACCTCCGCAAT------------------CGTAATGGCTGCCATGTAGAGATTCTGTTCCTGCGTTACCTT------GGTGCCTTGTGTCCTGGTCTATGGGGTTATGGGGTTGGTGGAGAG---AAGAGACTCAGTTACTCCATCACCTGGTTCTGCTCCTGGTCTCCCTGTGCCAACTGCTCCAGCAGGCTGGCCCAGTTCTTAAAGCAGACG---------CCCAACCTTCGCCTAAGGATCTTCGTTTCACGCCTTTATTTCTGTGACTTGGAGGACAGCCAAGAGAGAGAGGGCCTGAGGATATTGAAAAAAGCTGGAGTGCACATAACAGTCATGACTTACAAAGACTTCTTCTATTGCTGGCAGACCTTTGTGGCTCGTAAACAGAGTAGCTTCAAAGCCTGGGATGAGCTGCACCAAAATTCTGTTCGTCTTGCTAGA---------AAA---CTTCAGCGTATCCTCCAGCCATGTGAAACAGAAGATTTGAGGGATGCCTTCAAACTTCTTGGACTG------------------TGA
>Spondyliosoma_cantharus
ATGATTACAAAGCTA---------GACAGTGTGCTTTTGCCTAAAAAAAAATTCATCTACCACTACAAGAATGTGCGCTGGGCAAGGGGCCGACATGAGACTTACCTGTGCTTTGTAGTGAAGAGGCGAGTGGGGCCAGACACCTTAACCTTTGACTTCGGACACCTCCGCAAT------------------CGCAACGGCATCCATGTCGAGTTGCTGTTCCTGCGCTATCTG------GGAGCCTTGTGCCCTGGTTTGTGGGGGTATGGAGGCACTGGAGAG---AAGAGGCTGAGTTACTCTATCACCTGGTTCTGCTCCTGGTCTCCCTGTGCCAACTGCTCACTCAGACTGTGCCAGTTCCTCAGCCAGACT---------CCCAACCTTCGCCTTAGGATCTTCGTCTCTCGCCTCTACTTCTGTGACATGGAGGACAGCCGTGAAAGAGAGGGCCTAAGAATGCTGAAAAAAGCCGGCGTGCAGATCACAGTCATGAGTTACAAAGACTTCTTCTATTGCTGGCAGACATTTGTGGCTCGTAGGGCGAGCCAATTCAAGGCCTGGGAAGAGCTGCAACGTAACTCTGTTCGCCTTACCAGA---------AAA---CTGAACCGCATCCTCCAGCCCTGTGAAACAGAAGATTTAAGAGATGCCTTTAAGCTTCTTGGACTG------------------TGA
>Stylephorus_chordatus
ATGATTGCAAAACTA---------GACAGTGTGCTTCTGGCCCGGAATAAATTCATCTACCATTATAAGAACATGCGCTGGGCGAAAGGGCGCAACGAGACCTACCTCTGCTTTGTAGTGAAGAGAAGGGTTGGACCTGATTCCCTGGCTTTCGACTTTGGACACCTCCGCAAT------------------CGTACCGGTTGCCACGTAGAGCTCCTGTTCCTGCGCCACCTG------GGGGCCCTGTGCCCTGGACTGTGGGGA---GGTGCTGCTGGTGAT---AAAAGGCTCAGCTATTCAGTCACCTGGTTCTGCTCTTGGTCTCCCTGTGCCAACTGTGCTTCCACGCTGGCCCAATTCCTGAGACAGACG---------CCAAACCTCCGTCTCAGGCTCTTTGTGGCTCGTCTCTACTTCTGTGACCTGGAGGATAGTCCTGACAGAGAGGGCCTACGGATTTTGAGAAGAGCTGGGGTGCATATCACAGTTATGAGATACAAAGACTACTTCTACTGCTGGCAGACCTTTGTGGCTCACAACCAGAGCCGCTTCAAAGCCTGGGAAGGACTGCACCCAAACTCTGTCCGTTTGTCCAGA---------ACA---TTAAACCGCATCCTCCAGCCTTGTGAAACAGAAGATTTAAGAGATGCTTTCAAACTCCTTGGATTG------------------TAA
>Symphodus_melops
ATGAATACAAAACTC---------GACAGCGTGCTTTTGCCACGAAAGAAGTTCATTTACCATTACAAGAACGTGCGCTGGGCAAGGGGCCGGCATGAGACATACCTTTGCTTTGTAATCAAGAGACGGGTGGGGCCGGACACCTTAACCTTTGATTTTGGACACCTCCGCAAT------------------CGCAATGGCTGCCATGTAGAGCTGCTGTTCCTGCGCTACCTG------GGGGCCTTGTGTCCTGGTTTATTGGGGTATGGAGGCGCCGGAGAG---AAGAGGCTCAGCTACTCTATCACCTGGTTCTGCTCCTGGTCTCCATGCTCCAACTGCTCCACAATACTTTGCCAGTTCCTCAGTAAGATG---------CCCAACCTTCGCCTCCGGCTCTTCGTCTCTCGCCTTTACTTCTGTGACATGGAGGATAGTCGTGAAAGAGAGGGCTTAAGAATGCTGAAAAAAGTCGGGGTGCAGATCACAATCATGAGTTACAAAGATTTCTTCTATTGTTGGCAGAAATTTGTGGCACGTAGGCAAAGCAACTTCAAGGCATGGGAAGAGCTGCACCAGAACTCTGTTCGTCTTTCCAGG---------AAA---CTCAACCGCATCCTACAGCCCTGTGAAACAGAAGACTTGAGAGATGCGTTCAAGCTTCTTGGACTT------------------TGA
>Takifugu_rubripes
ATGATCACCAAGCTA---------GACAGTATGCTTTTGCCAAGAAAGAAGTTCATCTACCATTACAAGAATGTGCGATGGGCACGGGGCCGGCACGAGACCTACCTCTGCTTTGTGGTGAAGAGGCGAGTGGGCCCAGACACGCTAACCTTTGACTTTGGACACCTCCGCAAT------------------CGCAGTGGCTGCCACGTAGAGCTGCTTTTCCTGCGTTACCTG------GGAGCCTTATGCCCTGGGTTGTGGGGTTACGGAGCCGCCGGAGAG---AAGAGGCTCAGTTACTCCGTTACCTGGTTCTGCTCCTGGTCTCCCTGTGTCAACTGCTCCATCCAACTCTGCCAGTTTCTCAATAACACC---------CCCAACCTTCGCCTCAGGATCTTTGTCTCTCGCCTTTACTTTTGTGACCTGGAGGACAGCCTTGAAAGAGAAGGCCTGAGGATGCTGACCAAAGCCGGCGTGAGGATCTCAGTGATGAGCTACAAAGACTATTTCTATTGCTGGCAGAAATTTGTGGATTGCAAAAAGAGCAACTTCAAGGCCTGGGAAGAGCTGCATCAAAACTCTGTACGCCTCACCCGC---------AAA---CTCAATCGCATTCTGCAGGCCTGGGATTTAGAAGACTTACGAGATGCTCTTAAGCTCCTCGGATTC------------------TGA
>Tetraodon_nigroviridis
ATGATTACCAAGCTA---------GACAGTATGCTTTTGCCAAGAAAAAAGTTCCTCTACCATTACAAGAACGTGCGATGGGCGCGGGGCCGACACGAGACCTACCTCTGCTTTGTTGTGAAGCGGAGAGTGGGCCCAGACACGCTAACCTTTGACTTCGGGCACCTCCGCAAT------------------CGCAACGGTTGCCACGTAGAGCTGCTCTTCCTGCGCTACCTG------GGGGCCCTGTGCCCGGGTTTGTGGGGTTATGGCGCTGCCGGGGAG---AAGAGGCTCAGTTACTCCATCACCTGGTTCTGCTCCTGGTCCCCCTGCGCCAACTGCTCCATCCAACTTTCCCAGTTTCTGAGGAACACG---------CCCAACCTTCGCCTCAGAATCTTTGTCTCCCGCCTTTACTTCTGTGACATGGAGGACAGCCTTGAACGGGAAGGCCTGAGGATGCTGTCCAGGGCCGGCGTGAGGATTTCAGTGATGAGCTACAAAGACTTTTTCTATTGCTGGCAGAAATTTGTGGATAGCAAAACGAGCAGCTTTAAAGCCTGGGAAGAGCTGCACCAGAACTCTGTACGCCTCACTCGA---------AAA---CTCAACCGCATTCTCCAGAGCTGGGATTTAGAAGATTTACGAGACGCCCTTAAGCTTCTTGGACTC------------------TAA
>Theragra_chalcogramma
ATGATTAGTAAGCTA---------GACAGTGTGCTCTTGGCCCAGAAAAAATTCATCTACAATTACAAGAACATGCGATGGGCAAAAGGCCGCAACGAGACCTATCTCTGCTTCGTAGTGAAGAGAAGGCTTGGACCTGATTCCCTCTCTTTCGACTTCGGACACCTACGCAAT------------------CGCACTGGCTGCCACGCAGAGCTGCTGTTCCTGAGCTACCTG------GGGGCGCTGTGCCCGGGCCTCTGGGGCTGCGCAGACGACAGAAAC---CGAAGACTGAGCTACTCCGTCACCTGGTTCTGCTCCTGGTCGCCCTGTGCCAACTGTGCGACCACGCTGACCCGGTTCCTGAGGCAGACA---------CCCAACCTGCGACTCAGGATCTTCGTGTCTCGCCTCTACTTCTGTGACCTGGAGGGCAGTCCGCATGTAGAGGGCTTGAGGGACCTGAGGAGGGCAGGGGTCCAGGTCAAAGTGATGAGCTACAAAGACTACTTCTACTGCTGGCAGACCTTTGTAGCTCACAGGCTGAGCCGCTTCAAGGCCTGGGAAGGGCTGCATACCAATTATGTGCGTCTGTCAAGA---------AAA---CTAAACCGCATCCTCCAGCCATGTGAAACAGAAGATTTAAGAGATGTTTTCAGACTTTTTGGACTGTTAACC------------TGA
>Thunnus_albacares
ATGATTACAAAACTA---------GACAGTGTGCTTTTGCCCCGGAAAAAGTTCATCTACCATTACAAGAACGTGCGCTGGGCAAGAGGACGGCATGAAACATACCTCTGCTTTGTAGTGAAGAGGCGAGTGGGGCCAGACTCTTTATCCTTTGACTTTGGACACCTGCGCAAT------------------CGCAATGGCTGCCATGTAGAGCTGCTGTTCCTGCGATATCTG------GGAGCCTTGTGCCCTGGTGTGTGGGGGTATGGAAATACTGGACAG------AGGATCAGTTACTCCATCACCTGGTTCTGCTCTTGGTCTCCCTGTGCCAACTGCTCTCGCAGACTGGCCCAGTTCCTCAGCCAGGTA---------CCCAACGTTCGCCTTAGGATCTTCGTATCACGCCTCTACTTTTGTGACTTGGAGGACAGCCGTGAGAGAGACGGCCTGAGGTTGCTAAAAAACGCCGGCGTGCAGATCACAGTCATGAGTTACAAAGACTTCTTCTACTGCTGGCAGACTTTTGTAGCTCGTAATCAGAGCAAATTCAAGGCCTGGGAAGAGCTGCACCGAAACTCTGTTCGCCTAACAAGA---------ACA---CTCAACCGCATACTCCAGCCCTGTGACATTGATGATTTAAGAGATGCCTTCAAGCTTCTTGGGCTG------------------TGA
>Trachyrincus_murrayi
ATGATTAGTAAGCTA---------GACAGTGTGCTCTTGGCCCAGAAGAAATTCATCTACAATTACAAGAACATGCGTTGGGCAAAAGGCCGCAACGAGACCTACCTATGCTTTGTGGTGAAGAGAAGGCTTGGACCTGATTCCCTGTCTTTCGACTTCGGACACCTACGCAAT------------------CGCCTTGGCTGCCACGTAGAGCTGCTGTTTCTGAGCCACCTG------GGGGCGCTGTGCCCGGGCCTGTGGGGGTGTGGAGGCGACGTAAAC---AGAAGACTCAGCTACTCGGTCACCTGGTTCTGCTCCTGGTCTCCCTGCGCCAACTGTGCGGCCACGCTGGCCCGGTTCCTGAGGCAGACG---------CCCAACCTGCGCCTCAGGATCTTCGTGGCTCGCCTCTACTTCTGTGACCTGGAGGACAGTCCGCATATAGAGGGCTTGAGGGATCTGAGGAGAGCAGGGGTCCAGGTCACCGTTATGAGCTACAAAGACTACTTCTACTGCTGGCAGACCTTCGTAGCTCACAGGCTGAGCCGCTTCAAGGCCTGGGAAGGGCTGCATACCAATTCTGTCCGTCTGTCCAGA---------AAA---CTAAACCGCATCCTCCAGCCATGTGAAACAGAAGATTTAAGAGATGCTTTCAGACTTATTGGACTGTTAACC------------TGA
>Trachyrincus_scabrus
ATGATAAGTAAGCTA---------GACAGTGTGCTCTTGGCTCAGAAGAAATTCATCTACAATTACAAGAACATGCGTTGGGCAAAAGGCCGGAATGAGACCTACCTATGCTTTGTGGTGAAGAGAAGGCTTGGACCTGATTCCCTGTCTTTCGACTTCGGACACCTACGCAAT------------------CGCCTTGGCTGCCACGTAGAGCTGCTGTTTCTGAGCCACCTG------GGGGCACTGTGCCCGGGCCTGTGGGGGTGCGGAGGCGACGAAAAC---AGAAGACTCAGCTACTCGGTCACCTGGTTCTGCTCCTGGTCTCCCTGCGCCAACTGTGCGGCCACACTGGCCCGGTTCCTGAGGCACACG---------CCCAACCTGCGCCTCAGGATCTTCGTGGCTCGCCTCTACTTCTGTGACCTGGAGGACAGTCCGCATATAGAGGGCTTGAGGGATCTGAGGAGAGCAGGGGTCCAGGTCACTGTTATGAGCTACAAAGACTACTTCTACTGCTGGCAGACCTTCGTAGCTCACAGGCTGAGCCGCTTCAAGGCCTGGGAAGGGCTGCATACCAATTCTGTCCGTCTGTCCAGA---------AAA---CTAAACCGCATCCTCCAGCCATGTGAAACAGAAGATTTAAGAGATGCTTTCAGACTTATTGGACTGTTAACC------------TGA
>Trisopterus_minutus
ATGATTAGTAAGCTA---------GACAGTGTGCTCTTGGCCCAGAAGAAATTTATATACAATTACAAGAACCTACGATGGGCAAAAGGACGCAACGAGACCTACCTCTGCTACGTAGTGAAGAGGAGGCTCGGACCTGATTCCCTCTCCTTCGACTTCGGACACCTACGCAAT------------------CGCACTGGCTGCCACGTAGAGCTGCTGTTCCTCAGCTACCTT------GGGGCACTATGCCCGGGCCTCTGGGGCTGCACCGATGACAGAAAC---CGAAGACTGAGCTACTCCGTCACCTGGTTCTGCTCCTGGTCTCCCTGTGCCAACTGTGCGGCCACGCTGGCCCGGTTCCTGAGGCAGACG---------CCCAACCTGCGCCTCAGGATCTTCGTCGCCCGCCTCTACTTCTGCGACCTGGAGGGCAGTCCGCACATAGAGGGCTTGAGGCACCTGAGGAGGGCAGGGGTCCAGGTCAAAGTCATGAGCTACAAAGACTACTTCTACTGCTGGCAGACCTTCGTAGCTCACAGGCTGAGCCGCTTCAAGGCCTGGGAAGGGCTGCATACCAATTCTGTGCGTCTGTCAAGA---------AAA---CTAAACCGCATCCTCCAGCCATGTGAAACAGAAGATTTAAGAGATGTTTTCGGACTTTTTGGACTGTTAACC------------TGA
>Typhlichthys_subterraneus
ATGATTAGCAAGCTA---------GACAGTGTCCTTCTGGCGCAGAAGAAATTCATCTTCCACTATAAGAATATGCGCTGGGCAAGGGGGCGCAATGAGACATATCTCTGCTTTGTCATTAAGAGGAGAGTGGGGCCGGACTCCCTGTCCTTTGACTTTGGACACCTCCGCAAT------------------CGCTCCGGCTGCCATGTAGAGCTGCTGTTCCTGCGCCACTTG------GGGGCGCTGTGCCCTGGCCTGTGGGGACAGGGGGGTACAGGTGAC---AACAGACTCAGTTACTCCATCACCTGGTTCTGCTCCTGGTCCCCCTGTTCCAACTGCTCTCACAGACTGGCCCAGTTCCTCAGCCAGCTG---------CCCAACCTCCGCCTGAGGATCTTTGTGTCCCGTCTGTACTTCTGTGACCTGGAGGACAGCAGGGAGAGAGAGGGCCTGAGAATGCTGAAGAATGCGGGCGTGCACATAACCGTCATGAGCTACAAAGACTATTACTATTGCTGGCAGACCTTTGTAGCTCGCAGAAAGAGTAAATTCAAAGCATGGGAAGGGCTGCACCAAAACTCTGTTCGCCTGGCCAGG---------AAA---CTCAACCGCATCCTCCAGCCGTGCGAGATAGAAGATTTAAGAGATGCCTTCAAACTTCTTGGGTTT------------------TGA
>Xiphophorus_maculatus
ATGATTACAAAGCTA---------GACAGGGTACTATTACCCAAAAAAAAATTCATCTATCATTACAAGAACATGCGCTGGGCAAGAGGTCGATGTGAGACATACCTCTGCTTTGTGGTGAAGAAGCGAGTGGGACCAGACTCCCTGTCCTTTGACTTTGGACATCTCCGCAAC------------------CGCAACAACTGTCATGTGGAGCTGCTGTTCCTGCGCCACCTG------GGAGCGTTGTGCCCTGGCCTGTGGGGTTATGGAGTCACTGGTGAG---AGAAAAGTCAGCTACTCCATCACCTGGTTTTGCTCCTGGTCTCCCTGTGCAAACTGCTCCTTCCGACTGGCTCAGTTCCTCCACCAGACC---------CCCAACCTCCGCCTCAGGATCTTTGTATCCCGGCTTTATTTCTGTGACTTGGAGGACAGCCGTGAAAGAGAGGGACTTAGAATGCTGAAAAAAGCTGGCGTGCACATCACAGTCATGAGTTACAAAGATTACTTTTACTGCTGGCAGACCTTTGTGGCAAAAAGTCAAAGCAAGTTCAAGCCGTGGGATGGGCTGCACCAAAACTGTATCCGGCTGACAAGG---------AAA---CTCAACCGCATACTTCAGCCATGTGAGACAGAAGATTTAAGAGATGCCTTCAGGCTTCTTGGACTG------------------TGA
>Zeus_faber
ATGATAACTAAACTA---------GACAGTGTGCTTCTGGCTCGGAAGAAATTCATTTACCACTATAAGAACATGCGCTGGGCAAAAGGCCGCTGTGAGACGTACCTCTGCTTTGTCGTCAAGAGGAGAGTTGGACCCAATTCCCTGTCCTTTGACTTTGGACACCTTCGCAAT------------------CGGACCGGCTGCCATGTAGAGCTCCTGTTTCTACGTCACCTG------GGAGCCTTGTGCCCTGGACTGTGGGGACACGGAGGCCCCTATGGA---GGGCGGCTCAGTTACTCAGTCACCTGGTTCTGCTCGTGGTCTCCCTGCGCCAACTGCTCCTTCAGACTGGCCCAATTCCTCGGGCAGACG---------CCCAACCTCCGCCTCAGGATCTTTGTCTCCCGCCTCTACTACTGCGACCTTGAAGATAGCCGCGAGAGAGAGGGCTTACGGATCCTGAAAAGAGCCGGAGTCCAAATCACAGTCATGAGCTACAAAGACTACTTCTATTGCTGGCAAACCTTCGTGGCTCACAGACAGACCAGCTTCAAGGCGTGGGATGAGCTGCACCAAAACTCAGTTCGCCTGGCCAGG---------AAA---CTAAACCGCATCCTCCAGCCTTGTGAAACAGAAGATTTAAGAGATGCCTTCAAACTTCTTGGGTTCTTG---------------TGA
