# Supplementary material for: Ancestral reconstruction reveals catalytic inactivation of activation-induced cytidine deaminase concomitant with cold water adaption in the Gadiformes bony fish
Source: BMC Biol. 2022 Dec 27;20:293. doi: 10.1186/s12915-022-01489-8 (PMC9795746; doi:10.1186/s12915-022-01489-8)
Supplement: Supplementary file 4 — Additional file 4: Supplementary Data 3. The Python code used to assign and RGB color to each AID enzyme based on their catalytic efficiency. [file 12915_2022_1489_MOESM4_ESM.ipynb]

# %% [code]
import matplotlib
from matplotlib import cm
import numpy as np

# %% [code]
# your numbers go here
data = [3.09E-08,
0,
3.88E-09,
6.50E-08,
2.33E-08,
8.93E-08,
9.07E-07,
2.65E-07,
8.29E-08,
4.71E-07,
4.18E-07,
1.15E-07,
3.11E-07,
3.91E-08,
5.71E-07,
5.80E-07,
9.59E-08,
1.56E-07,
2.40E-07,
2.02E-07,
6.81E-08,
0,
4.48E-07,
3.65E-08,
3.76E-08,
9.68E-08,
5.36E-07,
2.45E-06,
5.44E-07,
9.62E-05,
2.36E-07,
4.07E-07,
3.31E-05,
8.00E-07,
3.21E-08,
1.08E-05,
1.22E-09,
1.13E-09,
4.31E-08,
1.40E-07,
1.53E-07,
2.22E-07,
3.23E-07,
3.87E-07,
2.37E-07,
3.83E-07,
2.43E-07,
1.99E-07,
2.19E-07,
2.46E-08,
9.26E-09,
4.98E-09,
4.81E-08,
7.34E-09,
6.94E-09,
2.78E-08,
1.13E-08,
7.96E-09,
1.12E-08,
1.14E-08,
]

# %% [code]
min_item = min(data)
max_item = max(data)
mean_item = np.median(data)

# %% [code]
red=[255,0,0]
yellow=[255,255,0]
green=[0,255,0]

# %% [code]
for d in data:
    if d <= mean_item:
        r = int((yellow[0]  - red[0]) * ((d-min_item) / (mean_item - min_item)) + red[0])      
        g = int((yellow[1]  - red[1]) * ((d-min_item) / (mean_item - min_item)) + red[1])
        b = int((yellow[2]  - red[2]) * ((d-min_item) / (mean_item - min_item)) + red[2])
        print(r,g,b)
    else:
        r = int((green[0] - yellow[0]) * ((d-mean_item) / (max_item - mean_item)) + yellow[0])      
        g = int((green[1] - yellow[1]) * ((d-mean_item) / (max_item - mean_item)) + yellow[1])
        b = int((green[2] - yellow[2]) * ((d-mean_item) / (max_item - mean_item)) + yellow[2])
        print(r,g,b)

# %% [code]
