# Supplementary material for: Ancestral reconstruction reveals catalytic inactivation of activation-induced cytidine deaminase concomitant with cold water adaption in the Gadiformes bony fish
Source: BMC Biol. 2022 Dec 27;20:293. doi: 10.1186/s12915-022-01489-8 (PMC9795746; doi:10.1186/s12915-022-01489-8)
Supplement: Supplementary file 5 — Additional file 5: Supplementary Data 4. The combined scripts, input files, and setting files used to predict ancestral sequences using RAxML, MrBayes, and ProtASR packages. [file 12915_2022_1489_MOESM5_ESM.txt]

##########################################################################################################################
#####################################################RaxML scripts########################################################
##########################################################################################################################

#Model test: 
GTRGAMMA: (100 runs)
raxmlHPC-PTHREADS-SSE3 -s 60_teleosts_nt_aligned.fasta -p 76565454343434 -m GTRGAMMA -N 20 -T 30 -n ModelTest
GTRCAT: (100 runs)
raxmlHPC-PTHREADS-SSE3 -s 60_teleosts_nt_aligned.fasta -p 1767656545454552 -m GTRCAT -N 20 -T 30 -n ModelTest_4 

#Initial rearrangement setting optimization: (20 runs each)
raxmlHPC-PTHREADS-SSE3 -f d -i 10 -m GTRCAT -s 60_teleosts_nt_aligned.fasta -t RAxML_parsTree -N 10 -T 60 -n FI_10 
raxmlHPC-PTHREADS-SSE3 -f d -i 20 -m GTRCAT -s 60_teleosts_nt_aligned.fasta -t RAxML_parsTree -N 10 -T 60 -n FI_20
raxmlHPC-PTHREADS-SSE3 -f d -m GTRCAT -s 60_teleosts_nt_aligned.fasta -t RAxML_parsTree -N 10 -T 60 -n AI6 

#Number of categories optimization: (20 runs each)
raxmlHPC-PTHREADS-SSE3 -f d -i 10 -c 10 -m GTRCAT -s 60_teleosts_nt_aligned.fasta -t RAxML_parsTree -N 10 -T 60 -n C10 
raxmlHPC-PTHREADS-SSE3 -f d -i 10 -c 40 -m GTRCAT -s 60_teleosts_nt_aligned.fasta -t RAxML_parsTree -N 10 -T 60 -n C40
raxmlHPC-PTHREADS-SSE3 -f d -i 10 -c 45 -m GTRCAT -s 60_teleosts_nt_aligned.fasta -t RAxML_parsTree -N 10 -T 60 -n C45
raxmlHPC-PTHREADS-SSE3 -f d -i 10 -c 50 -m GTRCAT -s 60_teleosts_nt_aligned.fasta -t RAxML_parsTree -N 10 -T 60 -n C50
raxmlHPC-PTHREADS-SSE3 -f d -i 10 -c 55 -m GTRCAT -s 60_teleosts_nt_aligned.fasta -t RAxML_parsTree -N 10 -T 60 -n C55
raxmlHPC-PTHREADS-SSE3 -f d -i 10 -c 60 -m GTRCAT -s 60_teleosts_nt_aligned.fasta -t RAxML_parsTree -N 10 -T 60 -n C60
raxmlHPC-PTHREADS-SSE3 -f d -i 10 -c 75 -m GTRCAT -s 60_teleosts_nt_aligned.fasta -t RAxML_parsTree -T 40 -n C75

#Finding the best-known likelihood tree (BKT):
raxmlHPC-PTHREADS-SSE3 -f d -i 10 -c 55 -p 767655454323 -m GTRCAT -s 60_teleosts_nt_aligned.fasta -N 10 -T 40 -n BT0 
raxmlHPC-PTHREADS-SSE3 -f d -d -i 10 -c 55 -p 987700011127 -m GTRCAT -s 60_teleosts_nt_aligned.fasta -N 10 -T 40 -n BT10
raxmlHPC-PTHREADS-SSE3 -f o -i 10 -c 55 -p 443326776565000 -m GTRCAT -s 60_teleosts_nt_aligned.fasta -N 10 -T 40 -n BT20
raxmlHPC-PTHREADS-SSE3 -f o -d -i 10 -c 55 -p 44335000 -m GTRCAT -s 60_teleosts_nt_aligned.fasta -N 10 -T 40 -n BT30

#Bootstrapping:
raxmlHPC-PTHREADS-SSE3 -f d -i 10 -c 55 -p 8121123 -m GTRCAT -s 60_teleosts_nt_aligned.fasta -N 100 -b 76543434 -T 40 -n BS0 
raxmlHPC-PTHREADS-SSE3 -f o -i 10 -c 55 -p 8776429 -m GTRCAT -s 60_teleosts_nt_aligned.fasta -N 100 -b 81010101 -T 40 -n BS20
Ancestral sequence prediction:
Based on the calculated BKT:
raxmlHPC-PTHREADS-SSE3 -f A -t 60_teleost_BT_rooted_nt_newick.txt -s 60_teleosts_nt_aligned.fasta -m GTRCAT -i 10 -c 55 -n ASR_nt 
Based on the species tree published previously:
raxmlHPC-PTHREADS-SSE3 -f A -t 73g_nucl_conc_fossils.combined_latinnames.nex -s 60_teleosts_nt_aligned.fas -m GTRCAT -i 10 -c 55 -n ASR_nt_species


##########################################################################################################################
##################################################MrBayes input files#####################################################
##########################################################################################################################

#NEXUS
begin taxa;
	dimensions ntax=75;
	taxlabels
	Acanthochaenus_luetkenii
	Anabas_testudineus
	Antennarius_striatus
	Arctogadus_glacialis
	Astyanax_mexicanus
	Bathygadus_melanobranchus
	Benthosema_glaciale
	Beryx_splendens
	Boreogadus_saida
	Borostomias_antarcticus
	Brosme_brosme
	Brotula_barbata
	Carapus_acus
	Chaenocephalus_aceratus
	Chatrabus_melanurus
	Chromis_chromis
	Cyttopsis_roseus
	Danio_rerio
	Gadiculus_argenteus
	Gadus_morhua
	Lampetra_tridentata
	Gasterosteus_aculeatus
	Guentherus_altivela
	Helostoma_temminckii
	Holocentrus_rufus
	Laemonema_laureysi
	Lampris_guttauts
	Lamprogrammus_exutus
	Lesueurigobius_cf_sanzoi
	Lota_lota
	Macrourus_berglax
	Malacocephalus_occidentalis
	Melanogrammus_aeglefinus
	Melanonus_zugmayeri
	Merlangius_merlangus
	Merluccius_merluccius
	Merluccius_polli
	Molva_molva
	Monocentris_japonica
	Mora_moro
	Muraenolepis_marmoratus
	Myoxocephalus_scorpius
	Myripristis_jacobus
	Neoniphon_sammara
	Oreochromis_niloticus
	Oryzias_latipes
	Osmerus_eperlanus
	Parablennius_parvicornis
	Parasudis_fraserbrunneri
	Perca_fluviatilis
	Percopsis_transmontana
	Phycis_blennoides
	Phycis_phycis
	Poecilia_formosa
	Pollachius_virens
	Polymixia_japonica
	Pseudochromis_fuscus
	Rondeletia_loricata
	Salmo_salar_1
	Salmo_salar_2
	Sebastes_norvegicus
	Selene_dorsalis
	Spondyliosoma_cantharus
	Stylephorus_chordatus
	Symphodus_melops
	Takifugu_rubripes
	Tetraodon_nigroviridis
	Theragra_chalcogramma
	Thunnus_albacares
	Trachyrincus_murrayi
	Trachyrincus_scabrus
	Trisopterus_minutus
	Typhlichthys_subterraneus
	Xiphophorus_maculatus
	Zeus_faber
;
end;
begin characters;
	dimensions nchar=711;
	format datatype=dna missing=? gap=-;
	matrix
	Acanthochaenus_luetkenii	
ATGATTACAAAACTA---------GACCGTGTGCTTTTGGCCAAGGAAACGTTCATCTTCCATTAT
GAGAACATGCGCTGGGCAAAAGGTCGGCATGAGACATACCTCTGCTTTGTAGTGAAGAGGCGGGTGGGGCCAGACTCCCTGTCCTTTGACTTTGGACACCTCCGCAAC------------------CGCACT
GGCTGCCAT GTAGAGCTGCTGTTCCTGCGCCACCTG------GGAACCTTGTGCCCTGGACTGT
GGGGGTACGGAGGCGCTGGAGAG---AGGAGGCTCAGTTACTCCATCACCTGGTTCTGC TCC
TGGTCCCCCTGCGCTGACTGCGCCTTCAGAGTGGCCCAGTTAATCGGCCGGACG---------CCC
AACCTCCGCCTCAGGATCTTCGTCTCTCGCCTCTACTTCTGCGACC TGGAGGACAGCCGCG
AGAGAGGGGGCCTGAGGTTGCTGAAGAAAGCTGGCGTGCAGATCACTGTCATGAGCTACAAAGACTTTTTCTATTGCTGGCAGACCTTTGTGGCTAATGGAGGGAGCAGCTTCAAGGCCTGGGACGAGATGCACCAAAACTCTGTTCGCCTGGCCAGC---------CAA---CTCAACCACATCCTG
CAGCCATGTGATACAGAGGAC TTAAGAGATGCATTCAAGCTTCTTGGTCTG------------------TGA
	Anabas_testudineus
ATGATTACAAAGCTA---------GACAGTGTGCTTTTGCCCCGAAAGAAGTTTATCTACCATTAC
AAGAATGTGCGCTGGGCGAGGGGTCGTCATGAAACATACCTCTGTTTCGTAGTGAAGAGGCGGGTGGGCCCAGACTCCTTGACCTTTGACTTTGGACACCTCCGCAAT------------------CGCAAT
GGCTGCCATGTGGAGATGCTGTTCTTGCGCTATCTG------GGAGCCTTATGTCCTGGTATTTG
GGGGTACGGAGGTGCTGGAGAG---AAAAGGCTCAGTTACTCAATTACCTGGTTCTGTTCCTG
GTCTCCTTGTGCCAACTGCTCCCTTAGGCTGACCCAGTTCCTCAGTCAGACC---------CCCAAC
CTCCGCCTCAGGATCTTTGTGTCCCGCCTTTACTTCTGTGACATGGAGGACAGCCGCGAGCGGGAGGGTCTGAGGATACTGAAAAATGCTGGCGTGCAGATCACAGTCATGACTTACAAAGACTTCTTCTATTGCTGGCAGACCTTTGTGGATCGTAAACAGAGCAGCTTCAAAGCGTGGGATGAGCTGCACCAAAACTCTGTTCGCCTCACCAGA---------AAA---CTCTACCGCATCCTTCAGCCC
TGTGAAATAGAAGATTTAAGAGATGCCTTCAAGCTTCTTGGGCTG------------------TGA
	Antennarius_striatus	
ATGATTACGAAGCTT---------GACAGCGTGCTTTTGCCCCGAAAAAAGTTCATCTACCATTAT
AAGAACATGCGCTGGGCGAGAGGCCGGTGTGAGACGTACCTCTGCTTTGTAGTGAAGAGACGAGAGGGGCCAGACACCTTAACTTTTGACTTTGGACACCTCCGTAAT------------------CGCAAT
GGCTGTCATGTGGAGCTACTTTTCTTACGCTATCTG------GGGGCCTTGTGCCCTGGATTGTG
GGGCAGTGGGGGTACTGGGGAG---AAGAGGCTCAGTTACTCCATCACCTGGTTCTGCTCCTG
GTCTCCCTGTGCCAACTGTTCCATCAGACAGTGTGAATTCCTGAGCCGAACG---------CCCAA
CCTTCGCCTCAGGATCTTTGTCTCTCGTTTGTACTTCTGCGACCTGGAGGATAGCCGTGAAAGGGAAGGCCTAAGAATGCTGAAGAAAGCCGGCGTGCAGATCTCAGTCATGAGTTACAAAGACTTCTTCTACTGCTGGCAGACCTTTGTGGCTAGTAAACAAAGTAGTTTCAAGGCTTGGGAAGAGCTGCATCAAAATTCAGTACGCCTTGCCAGA---------AAA---CTGAACCGCATCCTCCAGC
CGTGTGAAGCTGAAGATTTAAGAGATGCCTTTAAGCTTCTTGGACTG------------------TGA
	Arctogadus_glacialis	
ATGATTAGTAAGCTA---------GACAGTGTGCTCTTGGCCCAAAATAAATTCATCTACAATTAC
AAGAACATGCGATGGGCAAAAGGCCGCAACGAGACCTATCTCTGCTTCGTAATGAAGAGAAGGCTTGGACCTGATTCCCTCTCTTTCGACTTCGGACACCTACGCAAT------------------CGCAC
TGGCTGCCACGCAGAGCTGCTGTTCCTGAGCTACCTG------GGGGCGCTGTGCCCGGGCCTCT
GGGGCTGCGCAGACGACAGAAAC---CGAAGACTGAGCTACTCCGTCACCTGGTTCTGCTCCT
GGTCGCCCTGTGCCAACTGTGCGACCACGCTGACCCGGTTCCTGAGGCAGACA---------CCAA
ACCTGCGACTCAGGATCTTCGTGTCTCGCCTCTACTTTTGTGACCTGGAGGGCAGTCCGCATGTAGAGGGCTTGAGGGACCTGAGGAGGGCAGGGGTCCAGGTCAAAGTGATGAGCTACAAAGACTACTTCTACTGCTGGCAGACCTTTGTAGCTCACAGGCTGAGCCGCTTCAAGGCCTGGGAAGGGCTGCATACCAATTATGTGCGTCTGTCAAGA---------AAAAA?C?AAACCGCATCCTCC
AGCCATGTGAAACAGAAGATTTAAGAGATGTTTTCAGACTTTTTGGACTGTTAACC------------TGA
	Astyanax_mexicanus
ATGACGAGCAAGCTG---------GACAGCATTCTGCTCACCCAGAAGAAGTTTATCTATCACTAC
AAGAACGTGCGCTGGGCTCGTGGGAGGCATGAGACTTACCTCTGCTTCGTGGTGAAGAGGCGAATCGGACCAAACTCGCTGTCCTTCGACTTCGGGCACCTGCGCAAC------------------CGCTCC
GGCTGCCACGTGGAGCTCCTCTTCCTGCGCTACCTG------GGGGCACTGTGCCCGGGCCTGG
GGGGTCTGGGTGTGGACGGAGTG------AAGGTGGGCTACGCTGTGACCTGGTTCTGCTCATG
GTCGCCCTGCTCTAACTGCGCCCAGCGAATCGCCCACATCCTGTCCCAGACG---------CCCAG
CCTGCGACTCCGCATCTTCGTCTCCCGCCTGTACTTCTGCGACAACGAGGACAGCCTGGAGCGGGAGGGGCTGCGGCACCTGCTGAGGGCAGGGGTGCAGATTACAGTCATGACGTATAAAGATTTTTTCTACTGTTGGCAGACGTTTGTGGCTCGCAGGGAGAGTCGCTTTAAAGCCTGGGACGGTCTTCACCAAAACTCTGTCAGACTGTCCCGC---------AAA---CTCAAACGCATCCTCCAGCC
CTGTCAGACTGAAGATCTGAGGGACGTCTTCGCTCTGCTGGGTCTC------------------TGA
	Bathygadus_melanobranchus
ATGATTAGTAAGCTC---------GACAGTGTGCTTTTGGCCCAGAAAAAATTCATGTACAATTAC
AAGAACGTGCGCTGGGCAAAAGGCCGCCACGAGACCTACCTCTGCTTCGTAGTGAGGAGAAGGCTCGGACCAAATTCCCTGTCTTTTGACTTCGGACACCTACGCAAT------------------CGCAC
TGGCTGCCACGTAGAGCTGCTGTTTCTGAGCCACCTG------GGGGCGCTCTGCCCAGGCCTCT
GGGGGTGCGTAGGTGATGACAAC---AGAAGACTCAGCTACTCGGTCACCTGGTTCTGCTCCT
GGTCTCCCTGCGCCAACTGTGCGGCCACACTGGCCCGGTTCCTGAGGCAGACG---------CCCA
ACCTGCGCCTCAGGATCTTCGTGGCTCGCCTCTACTTCTGTGACCTGGAGGACAGTCCGAATATAGAGGGCTTGAGAGAGCTGAGGAGGGCAGGAGTCCAGGTCATCGTTATGAGCTACAAAGACTACTTCTACTGCTGGCAGACATTCGTAGCTCACAGGCTGAGCCGCTTCAAGGCCTGGGAAGGGCTGCATACCAATTCTGTCCGTCTGTCCAGA---------AAA---CTAAACCGCATCCTCCA
GCCATGTGAAACAGAAGATTTAAGAGATGCTTTCAGAGTTATTGGGCTGTTAAGC------------TGA
	Benthosema_glaciale
ATGATTACTAAACTA---------GACAGTGTGCTTTTGGGTCAGAAGAAGTTCCTCTTCCACTAT
AAGAACGTGCGCTGGGCGTGGGGTCGAAATGAAACGTACCTCTGCTTTGTGGTGAAGAGGAGAGTAGGACCAAACTCCCTCTCCTTTGACTTTGGACATCTCCGCAAC------------------CGCTCC
AGCTGCCACGCGGAGCTGCTGTTCCTTCGCCACCTG---GGGGGCGCCCTGTGCCCTGGTCTG
TGGGGCTACGGAGGTGACGGGGGAGAGGGGAGGTTCAACTACTCGGTCACCTGGTTCTGCTCGTGGTCTCCGTGCGCCGACTGTTCTCTGAGACTGGCCCAGTTCCTCAGCCGGACC---------C
CCAACCTGCGCCTCCGCATCTTCGTCTCTCGCCTCTACTTCTGTGACGCGGAGGACAGCCGGGAGAGGGAGGGTCTGAGGACGCTGAAAAGGGCAGGTGTACAGATCACCGTCATGAACTACAAAGACTACTACTATTGTTGGCAGACCTTTGTGGCTCACAGACAGAGCAGCTTCAAGGCCTGGGCTGATCTGCACCAGAACTCTGTCCGTCTGGCCAGG---------AAA---CTCCACCGCATCCTC
CAGCCTTGTGAGACAGAGGATTTTAGAGACGCATTCAAGCTTCTTGGGTTG------------------TGA
	Beryx_splendens
ATGATTACAAAACTA---------GACAGTGTGCTTTTGGCCAAGAAAAAGTTCATCTACCATTAC
AAGAACATGCGCTGGGCAAAGGGCCGGCATGAGACATACCTCTGCTTTGTGGTGAAGAGGCGAGTGGGGCCAGACTCCCTGTCCTTCGACTTCGGACACCTCCGCAAC------------------CGCGC
TGGCTGCCATGTAGAGCTGCTGTTCCTGCGCCACCTG------GGAGCCCTGTGCCCTGGACTGT
GGGGGCATGGAGGCAGCGGAGAG---AGGAAGCTGAGTTACTCCATCACCTGGTTCTGCTCC
TGGTCTCCCTGCGCTGACTGCTCCTTCAGACTGGCCCAGTTCCTCAACCGGACG---------CCC
AACCTCCGCCTCAGGATCTTCGTCTCCCGCCTCTACTTCTGCGACCAGGAGGACAGCCGCGAGAGAGACGGCCTGAGGCTGCTGAAAAAGGCCGGCGTGAACATCACTGTCATGAGCTACAAAGACTTCTTCTACTGCTGGCAGACCTTTGTGGCTAACAGAACGAGCAGATTCAAGGCCTGGGATTTGCTGCACCAAAACTCTGTTCGCCTGGCCAGG---------AAA---CTCAACCGCATCCTCCA
GCCTTATGAGATAGAAGATTTAAGAGATGCCTTCAGACTTCTTGGTTTT------------------TGA
	Boreogadus_saida
ATGATTAGGAAGCTA---------GACAGTGTGCTCTTGGCCCAGAATAAATTCATCTACAATTAC
AAGAACATGCGATGGGCAAAAGGCCGCAACGAGACCTATCTCTGCTTCGTAGTGAAGAGAAGGCTTGGACCTGATTCCCTCTCTTTCGACTTCGGACACCTACACAAT------------------CGCAC
TGGCTGCCACGCAGAGCTGCTGTTCCTGAGCTACCTG------GGGGCGCTGTGCCCGGGCCTCT
GGGGCTGCGCAGACGACAGAAAC---CGAAGACTGAGCTACTCCGTCACCTGGTTCTGCTCCT
GGTCGCCCTGTGCCAACTGTGCGACCACGCTGACCCGGTTCCTGAGGCAGACA---------CCAA
ACCTGCGACTCAGGATCTTCGTGTCTCGCCTCTACTTTTGTGACCTGGAGGGCAGTCCGCATGTAGAGGGCTTGAGGGACCCGAGGAGGGCAGGGGTCCAGGTCAAAGTGATGAGCTACAAAGACTACTTCTACTGCTGGCAGACCTTTGTAGCTCACAGGCTGAGCCGCTTCAAGGCCTGGGAAGGGCTGCATACCAATTATGTGC?TCTGTCAAGA---------AAA---CTAAACCGCATCCTCCAG
CCATGTGAAACAGAAGATTTAAGAGATGTTTTCAGACTTTTTGGACTGTTAACC------------TGA
	Borostomias_antarcticus
ATGATCAGTAAACTA---------GACAGTGTTCTCCTGGCCCAGAAGAAGTTCCTCTTCCACTAC
AAGAACGTGCGCTGGGCCCGAGGACGACACGAGACGTACCTGTGCTTCGTGGTGAAGAGGAGGGTGGGACCCGACTCGCTTACCTTCGACTTCGGACACCTGCGCAAT------------------CGCA
CCGGCTGCCACGTTGAGCTGCTGTTCCTGCGCCATCTA------GGGGTGCTGTGTCCGGGCCTG
TCGGCGTCTGGAGGTGCTGGAGGGGGCAGGGGGCTGAACTACTCCATCACCTGGTTCTGCTCATGGTCCCCCTGCTTCGACTGCTCGGCCCGGCTGGCCCAGTTCCTGAGACGGACC---------C
CCAACCTCAGGCTCCGCCTCTTCGTCTCCCGCCTCTACTTCTGTGACCCGGAGGACCGCCACGAGAGAGAGGGGCTCCGGGCGCTGAAGAGAGCCGGAGTCCACATCACCGTCATGAGCTATAAAGATTATTTTTACTGCTGGCAGACGTTTGTAGCTCACAGACAGAGGGCCTTCAAAGCCTGGGAAGATCTTCAGCAGAACTCCGTCCGCCTGGCCAGG---------AAG---CTCAACAGCATCCT
GCTGCCCTGTGAGACGGAGGATCTGAGAGACCCGTTCAGGCTGCTTGGACTG------------------TGA
	Brosme_brosme
ATGATGAGTAAGCTA---------GACAGTGTGCTCTTAGCCCAGAAGAAATTCATATACAATTAC
AAGAACCTGCGATGGGCAAAAGGCCGCAACGAGACCTACCTCTGCTTCGTAGTGAAGAGAAGGCTCGGACCTGATTCCCTGTCTTTCGACTTCGGACACCTACGCAAT------------------CGTAC
TGGCTGCCACGTAGAGCTGCTGTTTCTGAGCTACCTG------GGGGCGCTGTGCCCAGGCCTCT
GGGGGTGCGGTGGCGACAGAAAC---CAAAGACTCAGCTACTCGGTCACCTGGTTCTGCTCCT
GGTCTCCCTGTGCCAACTGTGCGGCCACGCTGGCCCGGTTCCTGAGGCACACG---------CCCA
ACCTGCGCCTCAGGATCTTCGTGGCTCGCCTCTACTTCTGTGACCTGGAGGGCAGTCCGCATATAGAGGGCTTGAGGGACCTGAGGAGAGCAGGGGTCCAGGTCAAAGTTATGAGCTACAAAGACTACTTCTACTGCTGGCAGACCTTCGTAGCTCACAGACTGAGCCGCTTCAAGGCCTGGGAAGGGCTGCATACCAATTCTGTCCGTCTGTCAAGA---------GCT---CTAAACCGCATCCTCCAG
CCATGTGAAACAGAAGATTTAAGAGATCCTTTCAGACTTTTTGGACTGTTAACC------------TGA
	Brotula_barbata
ATGATTGCGAAACTA---------GACAGTGTACTTTTACCACGGAAAAAGTTCATCTACCATTTC
AAGAACATGCGCTGGGCTAAGGGTCGGCATGAGACGTACCTGTGCTTTGTGGTGAAGAGGCGAGTAGGGCCGGACTCGCTGTCCTTTGACTTTGGACACCTCCGCAAT------------------CGCAAT
GGCTGCCACGTAGAGCTACTGTTCTTACGCTACCTA------GGAGCTTTATGCCCTGGACTGTG
GGGCTGTGGGAATTCTGGACAG------AGGTTGTGTTACTCCATCACTTTGTTCTGCTCTTGGT
CCCCCTGTGCCAACTGTTCCGAGAGACTGGCCAAGTTCCTCGGCCGGACA---------CCCAACC
TTCGCCTCAGGATCTTTGTCTCTCGCCTCTACTTCTGCGACATGGAAGACAGCCGTGAAAGAGAGGGTCTGAGGATGCTGAAAAATGCTGGCGTAAACATCACAGTCATGAGCTACAAAGACTATTTCTATTGCTGGCAAACCTTTGTGGCTCGTGGCGCAAGCAACTTCAAAGCCTGGGATGGGCTGCAAGAGAATTCAATTCGCCTTGCCAGG---------AAA---CTCACCCACATCCTACAGCCA
GGTGAGACGGAAGATTTAAGGGACGCATTCAAACTTCTGGGTATG------------------TGA
	Carapus_acus
ATGACTGCCAAGCTA---------GACAGGGTCCTTTTGCCACGGAAAAAGTTCCTCTTCCATTAC
AAGAACGTGCGCTGGGCGAAGGGCCGCCACGAGACGTACCTCTGCTTCGTGGTGAAGAGGCGAGTGGGTCCAGACTCCATGTCCTTTGACTTTGGACACCTCCGCAAT------------------CGCAG
TGGCTGCCACGTAGAGCTCTTGTTCCTGCGCTACCTG------GGAGCTCTGTGTCCTGGACTGT
GGGGGTATGAAGGTTCTGGACAG---AGGAGACTCAGCTACTCCATCACCTGGTTCTGCTCTT
GGTCCCCGTGCGCCAACTGCTCGGAGCGACTCGCCCAGTTCCTCAATCGGACC---------CCCA
ACCTCCGCCTCAGGATCTTCGTCTCTCGCCTCTACTTCTGCGACCTGGAGGACAGCCGTGAGAGGGAGGGCCTGAGGACGCTGGAGAAAGCTGGCGTGCACATCACCATCATGAGCTACAAAGACTATTTCTACTGCTGGCAAACCTTTGTGGCTTGTGGAACTTCAAAATTCAAAGCCTGGGATGAGCTCCACCAAAACACCACTCGTCTCAAGAGA---------AAA---CTGAATCGGATCCTCCAG
CCATGTGAGACAGAAGATTTAAGGGACGCATTCAAACTTCTAGGGTTGCTG---------------TGA
	Chaenocephalus_aceratus
ATGATCACAAAGCTT---------GACAGCATGCTTTTGCCTCGAAAAAAGTTCATCTACCATTAC
AAGAACATGCGCTGGGCAAGGGGCCGGTGTGAGACATACCTCTGCTTTGTAGTGAAGAGGCGGGTGGGACCAGACTCCTTAACCTTTGACTTCGGACACCTTCGCAAT------------------CGCAAT
GGCTGCCATGTAGAGATGCTGTTCCTGCGCTACCTG------GACGCCCTGTGCCCTGGTCTGTT
GGGATGTGAAGGTACTGGAGAG---AAGAGGCTCAGTTACTCCATCACCTGGTTCTGCTCCTG
GTCCCCCTGTGCAAACTGCTCCATCAGGCTGTCCCAGTTCCTCAGCCAGACG---------CCCAA
TCTTCGCCTCAGGATCTTCGTCTCTCGTCTTTACTTCTGTGACATGGAGAATAGCCCTGCAAGAGACGGCCTAATAATGCTGAAAAAAGCTGGCGTGCAGACTTCAGTCATGAGTTACAAAGACTTTTTCTATTGCTGGCATAACTTTGTGGATTGTAAACAGAGTAAATTCAAGCCATGGGAAGATCTGCACCAAAACTCTGTTCGCCTTGCCAGA---------AAA---CTCAAACGCATCCTTCAGCT
GTGTGAAACTGAAGATTTGAGAGATGCCTTCAAGCTTCTTGGACTG------------------TAA
	Chatrabus_melanurus
ATGATTACAAAACTA---------GACAGTGTGCTTTTGCCACGGAAGAAGTTCATCTACCATTAC
AAGAACATGCGCTGGGCAAAGGGCCGGCACGAGACATACCTCTGCTTTGTGGTGAAGAGACGAATGGGGCCAGACTCCCTGTCCTTTGATTTCGGACACCTCCGCAAT------------------CGCAA
CGGCTGCCATGTAGAGCTGCTGTTCCTGCGTTACCTG------GGAGCCTTGTGCCCTGGTCTGT
GGGGGTATGGAATTGCTGGAGAG---AGGAAGCTTAGTTACTCCGTCACCTGGTTCTGCTCCT
GGTCCCCCTGTGTCAACTGCTCCCTCAGACTGACACAGTTCCTCATGCAGACG---------CCTA
ATCTTCGCCTCAGGATCTTCGTCTCTCGCCTTTACTTCTGTGATATGGAAGACAGCCGTGAGAGAGAAGGTCTGAGGATGCTGAAAAAAGCCGGCGTGCACATCACAGTGATGAGTTACAAAGACTTCTTCTACTGCTGGCAGACCTTTGTGGCTTGTAAAGAGAGCAAATTCAAGGCATGGGAGGCGCTGCACCAAAACTCTGTTCGTCTGGCTAGA---------AAG---CTCAACCGCATCCTCCA
GCCCTGTGAGACAGAAGACTTCAGAGATGCCTTCAAGCTTCTTGGACTG------------------TGA
	Chromis_chromis
ATGATCACAAAACTC---------GACAGTGTGCTTTTGCCCCAGAAGAAGTTCATCTACCATTAT
AAGAACATGCGCTGGGCGAGAGGCCGCTGTGAGACGTACCTCTGCTTCGTGATTAAGAAAAGAGCCGGTCCAGATTCTATATCCTTCGACTTCGGACATCTACGGAAC------------------CGCAAC
GGCTGCCATGTAGAGCTGCTGTTCCTGCGCTACCTG------GGCGCCTTGTGTCCTGGTCTCTG
GGGTTATGGACAG------------AACCGGATCAGCTACTCCATCACCTGGTTCTGCTCCTGGTCTC
CCTGCGCTAACTGCTCCCTCAGACTGGCCCAGTTCCTGAACCAGACG---------CCCAACCTTC
GTCTCCGGATCTTCGTCTCTCGGCTCTACTTCTGCGACATGGAGGACAGCCGGGAGAGGGAAGGTCTGAGGATCCTGAAGAAGGCCGGCGTTAACATCACCGTCATGAGCTACAAAGACTACTTCTACTGCTGGCAGACCTTCGTGGCTCGGAGGCTGAGTAAGTTCAAACCGTGGGACGGGCTGCAACAGAACTACGTCCGTCTGTCCAGA---------AAA---CTGAACCGCATCCTGCAGCCCTG
TGAGACTGAAGACTTTCGAGACGCCTTCAGGCTCCTTGGACTC------------------TGA
	Cyttopsis_roseus
ATGATTACTAAACTA---------GACAGTGTGCTTCTGGCTCGGAAGACATTCATTTACCACTAT
AAGAACATGCGCTGGGCAAAAGGCCGGCATGAGACATACCTCTGCTTCGTCGTCAAGAGAAGAGTTGGACCCGATTCCTTGTCCTTTGACTTTGGACACCTTCGCAAT------------------CGGAC
TGGCTGCCATGTAGAGCTCCTGTTTCTACGTCACCTG------GGGGCCCTGTGCCCTGGACTGT
GGGGACAAGGAGGCGCTGATGAA---AGAAGGCTCAGTTACTCGGTCACCTGGTTCTGCTCC
TGGTCTCCCTGCGCCAACTGCTCCCTCAGACTGGTCCAATTCCTCGGGCAGACG---------CCC
AACCTCCGTCTCAGGATCTTCGTCTCCCGTCTCTACTACTGTGACCTTGAAGACAGCCGCGAGAGAGAGGGCTTAAGAACCCTGAAAAGAGCCGGAGTCCAAATCACAGTCATGAGCTACAAAGACTATTTCTATTGCTGGCAGACGTTCGTGGCTCGCCGACAGACCCGCTTCAAGGCGTGGGATGAGCTGCACCAAAACTCAGTTCGTCTGGCCAGG---------AAA---CTAAACCGCATCCTCC
AGCCTTGTGAAACGGAAGATTTAAGAGATGCTTTCAAACTTCTCGGGTTCTTG---------------TAA
	Danio_rerio
ATGATCTGCAAGCTG---------GACAGTGTGCTCATGACCCAGAAGAAATTCATCTTCCACTAT
AAGAATGTGCGCTGGGCTCGAGGGAGACACGAAACCTACCTTTGTTTTGTAGTAAAGCGACGCATCGGCCCTGATTCCCTCTCTTTTGACTTTGGACACCTGCGCAAT------------------CGCTCC
GGATGCCATGTAGAGCTTCTCTTTCTGCGTCACTTG------GGTGCGTTGTGTCCGGGCCTGAG
CGCTTCCAGTGTGGACGGTGCA------AGATTGTGTTACTCAGTGACCTGGTTCTGCTCCTGGT
CGCCCTGCTCTAAATGCGCTCAACAGCTCGCCCACTTCCTGTCACAGACG---------CCCAATC
TGAGGCTGAGGATCTTTGTGTCACGCCTGTACTTCTGTGATGAAGAGGACAGCGTGGAGAGAGAAGGTCTGCGACACCTGAAGAGGGCAGGAGTTCAGATCTCGGTCATGACTTATAAAGACTTTTTCTACTGCTGGCAAACGTTTGTTGCGAGGAGGGAGCGGAGTTTTAAAGCCTGGGATGGACTTCATGAAAACTCTGTCCGGCTTGTTCGG---------AAA---CTCAATCGGATTCTGCAGCCT
TGCGAGACTGAGGATCTGAGGGATGTTTTTGCTCTTCTTGGGTTA------------------TGA
	Gadiculus_argenteus
ATGATTAGTAAGCTA---------GACAGTGTGCTCTTGGCCCAGAAGAAATTCATATACAATTAC
AATAACATGCGATGGGCAAAAGGCCGCAACGAGACCTACCTCTGCTTCGTCGTGAAGAGAAGGCTTGGACCTGACTCCCTCTCCTTCGACTTCGGACACCTACGCAAT------------------CGCAC
CGGCTGCCACGCAGAGGTGCTGTTCCTGAGCTACCTC------GGGGCACTGTGTCCGGGCCTCT
GGGGCTGCGCAGGCGACAGAAGC---CTAAGACTGAGCTACTCCGTCACCTGGTTCTGCTCCT
GGTCTCCCTGTGCCAACTGTGCGGCCACGCTGGCCCGGTTCCTGAGGCAGACG---------CCCA
ACCTGCGCCTCAGGATCTTCGTCGCTCGCCTCTACTTCTGTGACCTGGAGGGCAGTCCGCATGTGGAGGGCTTGAGGGACCTGAGGAGGGCAGGGGTCCAGGTCAAAGTTATGAGCTACAAAGACTACTTCTACTGCTGGCAGACCTTCGTAGCTCACAGGCTGAGCCGCTTCAAGGCCTGGGAAGGGCTGCATACCAATTCTGTGCGTCTGTCAAGG---------AAA---CTAAACCGCATCCTCCA
GCCATGTGAAACAGAAGATTTAAGAGATGTTTTCAGACTTTTTGGACTGTTAACC------------TGA
	Gadus_morhua
ATGATTAGTAAGCTA---------GACAGTGTGCTCTTGGCCCAGAAAAAATTCATCTACAATTAC
AAGAACATGCGATGGGCAAAAGGCCGCAACGAGACCTATCTCTGCTTCGTAGTAAAGAGAAGGCTTGGACCTGATTCCCTCTCTTTTGACTTCGGACACCTACGCAAT------------------CGCAC
TGGCTGCCACGCAGAGCTGCTGTTTTTGAGCTACCTG------GGGGCGCTGTGCCCGGGCCTCT
GGGGCTGCGCAGACGACAGAAAC---CGAAGACTGAGCTACTCCGTCACCTGGTTCTGCTCCT
GGTCGCCCTGTGCCAACTGTGCGACCACGCTGACCCGGTTCCTGAGGCAGACA---------CCCA
ACCTGCGACTCAGGATCTTCGTGTCTCGCCTCTACTTCTGTGACCTGGAGGGCAGTCCGCATGTAGAGGGCTTGAGGGACCTGAGGAGGGCAGGGGTCCAGGTCAAAGTGATGAGCTACAAAGACTACTTCTACTGCTGGCAGACCTTTGTAGCTCACAGGCTGAGCCGCTTCAAGGCCTGGGAAGGGCTGCATACCAATTATGTGCGTCTGTCAAGA---------AAA---CTAAACCGCATCCTCCA
GCCATGTGAAACAGAAGATTTAAGAGATGTTTTCAGACTTTTTGGACTGTTAACC------------TGA
	Lampetra_tridentata
ATGGCCAACGATGAGTACGTGAGAGTCGGCGATAAGTTGGACAGCTGCACGTTTAGGACGCAGTTTTTTAACTTTAAAAGATCCACGTCG---CATATATGCTGCGTTCTCTTTGAATTAAAACA
GCAGGATAGCGTCGCT------------TTTTGGGGCTATGCTGTGAATAAACCACGGAGCAATGCA
GACCTAGGAATTCACGCCGAAATTTTTTGCATTAAAAAAATC------AGAGAGTAC---------------------------CTGCACGAA---AACCCTGGAATATACACGATAAATTGGTACTCATCCTGGAGTTCG
TGTGCAGATTGCGCTGAAGAGATCTTAACATGGTATAAGAAGGAGGTGATGAAGATGGGCCACACTTTGAATATCTGGGCTTGCAAACTCTATTTCGAGAACATT------ACGCGGAATCAAAT
TGGGTTGTGGAACCTCAGAAAAATCGGGGTTGGGTTGGAAATAATGCTTGGTGAACACTACCAATGGTGCTGGAACAACTACATCCAAACGTTGGACAGCAATTTGAATGAAAATAGATGGCTTCAGAAGACTTCGAATCGAGCTCTTACACGACAGAACGAG---TTGTCCATTATGATTCAG------------------------------GTAAAAAGACTCCACACCGCTAAGACTCCTGCTGTTTAG
	Gasterosteus_aculeatus
ATGATTGCAAAGCTT---------GACAGTGTGCTTCTGCCCCGAAAAAAGTTCATCTACCACTAC
ACGAACATGCGCTGGGCGAGGGGCCGACACGAGACTTACCTCTGCTTTGTTGTGAAAAGGCGAGTGGGGCCGGATTCCTTGTCCTTCGACTTTGGACACCTGCGCAAT------------------CGCAGT
GGCTGCCATGTCGAGTTGTTGTTCCTGCGCCACCTC------GGAGCCTTGTGCCCTGGTTTCTT
GGGTTGTGGAGACACCGGAGGG---AGGAGGCTGAGTTACTCCATCACCTGGTTCTGCTCGTG
GTCTCCCTGCGTAAACTGCTCCATCAGTCTGTCCCAGTTCCTCAGCCGGACG---------CCCAA
CCTCCGCCTCAGGATCTTCGTCTCTCGCCTTTACTTTTGTGACATGGAGAACAGTCGGGAAAGAGACGGCCTGAGAATGCTGAAAAAAGCTGGCGTGCAGGTCACAGTCATGAGTTACAAAGATTTCTTCTATTGCTGGCAGACTTTTGTAGATCGCAAACAAAGCCAGTTCAAGGCCTGGAAAGAGCTTCACCAAAACTCTGTTCGCCTTTCCAGA---------AAG---CTCAAGCGCATCCTCCAGCC
TTGTGAAACAGAAGATTTAAGGGATGCCTTCAAGCTGCTTGGACTG------------------TGA
	Guentherus_altivela
ATGATTACTAAACTA---------GACAGCATACTTATGGCCCAGAAGAAGTTCATCTTCCACTAT
AAGAACATGCGATGGGCCAAGGGTCGAAATGAGACACACCTCTGCTTTGTGGTGAAGAGAAGGCTGGGACCAAACTCCCTGTCCTTTGACTTTGGACACCTGCGTAAT------------------CGCAC
TGGCTGCCATGTAGAGCTACTCTTCTTGCGCCACCTG------GGATTCCTGTGCCCTGGCTTGT
GGGGGTACGGAGAGCCAGGTGAA---GGGAGGCTGAATTACTCTGTCACCTGGTTCTGCTCCT
GGTCCCCCTGTGCAGATTGTTCCTTCACGCTGACCCACTTCCTCAGAGAGACT---------CCCA
ACCTCCGTCTTAGAATCTTTGTGTCTCGCCTCTACTTCTGTGACGAGGAGGACAGCAGTGCAAGGGAAGGCCTGCGAATGTTGAAGAAAGCCGGTGTGAACATCACTGTCATGAGCTACAAAGACTACTTCTATTGCTGGAAGACCTTTGTGGCTCACAGACAAAGGAACTTCAAGGCCTGGGATGGGCTAGACCAGAACTCTGTTCACCTAGCCAGG---------AAA---CTCAGCCACATCCTCCA
GCCCTGGGAAACAGCAGATTTAAGAGATGCCTTTAAACTTCTTGGACTG------------------TGA
	Helostoma_temminckii
ATGATTACAAAGCTA---------GACAGTGTGCTTTTGCCCCGAAAAAAGTTCATCTACCATTAC
AAAAATGTGCGCTGGGCAAGGGGTCGGCATGAGACATACCTCTGTTTTGTAGTGAAGAGGCGGGTGGGCCCAGACTCCTTGACCTTTGACTTTGGGCATCTCCGCAAT------------------CGCAAT
GGTTGCCATGTAGAGATGCTGTTCTTGCGATATCTG------GGAGCTTTGTGCCCTGGACTTTG
GGGGTGTGGAGGTACTGGAGAG---AGAAGGCTCAGTTACTCTATTACCTGGTTCTGCTCCTG
GTCTCCTTGTTCTAACTGCTCCCTTAGACTGGCCCAGTTCCTCAGTCAGACC---------CCAAAC
CTCCGCCTCAGGATCTTTGTGTCTCGCCTATACTTCTGTGACATGGAGGACAGTCGCGAGAGGGAGGGTCTCAGGATCCTGAAAAACGCTGGAGTGCAGATCACAGTCATGAGTTACAAAGACTTCTTCTACTGCTGGCAGACATTTGTGGCACGTAAGCAGAGCAACTTCAAAGCATGGGAGGAGCTGCACCAAAACTCTGTTCGCCTTACCAGA---------AAA---CTCCATCGCATCCTTCAGCC
TTGTGAAACAGAAGATTTAAGAGATGCTTTCAAGCTCCTTGGACTG------------------TGA
	Holocentrus_rufus
ATGATTACAAAACTA---------GACAGTGTGCTTTTGGCCAAGAAAAAGTTCATCTACCATTAT
AAGAACTTGCGCTGGGCAAAAGGCCGGCATGAGACATACCTCTGCTTTGTCGTGAAGAGGCGGGCGGGGCCGGACTCCATCGCCTTCGACTTTGGACACCTCCGCAAC------------------CGTGCT
GGCTGCCATGTAGAGCTGCTATTCCTTCGCTACCTG------GGAGCCTTGTGCCCTGGACTGTG
GGGCTACGGAGGAACTGGTGAG---AGGAAGATGAGCTACTCCATCACATGGTTCTGCTCCT
GGTCTCCTTGTGCCAACTGCTCCTACAGACTCGCCCAGTTCCTCAACCGGACG---------CCCA
ACCTCCGCCTCAGGCTCTTCGTCGCTCGCCTCTATTTCTGTGACATCGAGGACAGCCGTGAGAGAGAGGGCCTGAGAATGCTGAAGAATGCCGGTGTGCACATCACTGTCATGAGCTACAAAGACTACTTCTACTGCTGGCAGACATTTGTGGCTCGTAAAACGAGCAACTTCAAGGCCTGGGATGGGCTGCACCAAAACTATGTTCGTCTGGCCAGG---------AAA---CTCAACCGCATCCTCCA
GCCTTGTGAGACAGAAGATTTAAGAGATGCATTCAGGCTTCTTGGCTTG------------------TGA
	Laemonema_laureysi
ATGATTAGTAAGCTA---------GACAGTGTGCTCTTGGCCCAGAAGAAATTCATGTTCAATTAC
AAGAACATGCGCTGGGCAAGAGGCCGCAACGAGACCTACCTCTGCTTCGTAGTGAAGAGAAGGCTTGGACCCAATTCCCTGTCTTTCGACTTCGGACACCTACGCAAT------------------CGCAC
AGGCTGCCATGTAGAGCTGCTGTTTTTGAGCTATCTG------GGGGCACTGTGCCCAGGCCTGT
GGGGGTGCAGAGGCGACGAAAAC---AGAAGACTCAGCTACTCGGTCACCTGGTTCTGCTCC
TGGTCTCCATGTGCCAACTGTGCGGCCACGCTGGCCCGGTTCCTGAGGCAGACG---------CCC
AACCTGCGCCTCAGGATCTTCGTGGCTCGCCTCTACTTCTGTGACCTGGAGGACAGTCCCCATATAGAGGGCTTGAGGGACCTGAGGAGAGCAGGGGTGCGGGTCACCGTTATGAGCTACAAAGACTACTTCTACTGCTGGCAGACCTTCGTAGCTCACAGGCTGAGCCGCTTCAAGGCCTGGGAAGGGCTGCATACCAATTCTGTCCGTCTGTCCAGA---------AAA---CTAAACCGCATCCTCC
AGCCATGTGAAACAGAAGATTTAAGAGATGCTTTCAGACTTATTGGGCTGTTAACC------------TGA
	Lampris_guttauts
ATGATCAGCAAACTA---------GACAGTGTGCTTCTGACCCAGAAGAAGTTCCTCTACCATTAT
AAGAACGTGCGTTGGGCAAAAGGTCGGCATGAGACATATCTCTGCTTTGTGGTGAAGAGGAGGGTGGGACCGGACTCCATGTCCTTCGATTTTGGACACCTCCGCAAT------------------CGAGCT
GGCTGCCATGTAGAGCTGCTGTTCCTGCGCTACCTG------GGGGCCCTGTGTCCTGGACTGTG
GGGCTACGGGGACACCGGAGAC---AGGAGGCTCAGTTACTCGGTCACCTGGTTCTGCTCCT
GGTCTCCCTGCGCCAACTGCTCCTTCAGACTGGCCCAGTTCCTCCAAAGGACG---------CCCA
ACTTCCGCCTCAGGCTCTTTGTCTCCCGTCTGTACTTCTGTGACATGGAGGACAGCAGTGAGAGGGACGGCCTGAGGTTGCTGAAAAACGCAGGGGTGCAGATCACCGTCATGAGCTACAAAGACTACTTCTATTGCTGGCAGACTTTTGTGGCTCACAGAAAGAGCAGTTTCAAGGCCTGGGATGGGCTGCACCAAAACACTGTTCGCTTGGCCCGG---------TTA---CTCAACCGCATCCTCCAG
CCTTGTGAGGCAGAGGATTTGCGGGATGCGTTCAAACTTCTCGGGTTT------------------TGA
	Lamprogrammus_exutus
ATGATTGCAAAACTA---------GACAGTGTGCTTTTGCCCCGCAAAAAGTTCATCTTCCATTAC
AAGAACATGCGCTGGGCTAAGGGTCGGCACGAGACATACCTCTGCTTTGTAGTGAAGAGACGAGTGGGTCCAGACTCCCTGTCCTTTGACTTTGGACACCTCCGCAAT------------------CGCAAT
GGCTGCCATGTAGAGCTACTGTTCCTGCGCTACCTG------GGAGCTCTATGCCCTGGACTGTG
GGGGTGTGGAGGTTCTGGTGAG---AGGAGACTCAGTTACTCCATCACCTGGTTCTGCTCTTG
GTCCCCCTGTGCCAACTGCTCCCAGAGACTATCCCAATTCCTCAGCCAGACA---------CCCAA
CCTTCGCCTCAGGATCTTTGTCTCTCGCCTCTACTTCTGTGACATGGAGAACAGCCGTGAGAGAGAGGGCCTGAGGATGCTGAAAAATGCTGGTGTGCAAATCACAGTCATGAGCTACAAAGACTTTTTCTATTGCTGGCAAACCTTTGTGGCTTGTGGGAAAAGCAAATTCAAGGCCTGGGATGAGCTGCACCGAAACTCTGTTCGCCTCACCAGG---------AAA---CTGAACCGCATCCTCCAGC
CATGGGAGACAGAAGATTTAAGAGATGCATTCAGACTTCTTGGATTT------------------TGA
	Lesueurigobius_cf_sanzoi
ATGATTACCAAGCTA---------GACAGTGTACTTTTACCAAAGAAGAAGTTTATCTTCCATTAC
AAGAACGTGCGCTGGGCGAAGGGTCGGCATGAGACGTACCTCTGCTTTGTGGTCAAGAGGCGCGTGGGGCCAAATTCTATGTCCTTTGACTTTGGACATCTTCGCAAT------------------CGCAGC
GGCTGCCATGTGGAGATTCTGTTCCTGCGTTACCTT------GGTGCTCTGTGCCCTGGACTCTG
GGGGGCTGGAGGCTCGGAGGAG---AGGCGACTGAGTTACTCCATCACTTGGTTCTGCTCCT
GGTCTCCATGCGCCAACTGCTCCACGAAACTGTCGCAGTTCCTCGCCAAAACC---------CCAA
ACTTGCGTCTGCGGATATTTGTCTCACGCCTTTACTTCTGCGACCTGGAGGACAGCATAGAACGAGAGGGTCTGAGGATGCTAAAGAGAGCAGGCGTGCAGTTAACGGTCATGAAATACAAAGACTACTTTTACTGCTGGCACACGTTTGTGGCTCGAAACCAAAGCAACTTCAAGGCCTGGGAAGAGCTTCACCAAAACTCAGTGCGACTGACCAGG---------AAA---CTCAGTCGCATCCTTCA
GCCATGTGAGACAGAGGATTTAAGAGATGCCTTCAGACTTCTTGGTTTG------------------TGA
	Lota_lota
ATGATAAGTAAGCTA---------GACAGTGTGCTCTTAGCCCAGAAGAAATTCATATACAATTAC
AAGAACATAAGATGGGCAAAAGGCCGCAACGAGACCTACCTCTGCTTCGTAGTGAAGAGAAGGCTTGGACCTGATTCCCTGTCTTTCGACTTCGGACACCTACGCAAT------------------CGCAC
TGGCTGCCACGTAGAGCTGCTGTTTCTGAGCTACCTG------GGGGCGCTGTGCCCGGGCCTCT
GGGGGTGCGGAGGCGACAGAAAC---CGAAGACTCAGCTACTCGGTCACCTGGTTTTGCTCC
TGGTCTCCCTGTGCCAACTGTGCGGCTACACTGGCCCGGTTCCTGAGGCAGACG---------CCC
AACCTGCGCCTCAGGATCTTCGTGGCTCGCCTCTACTTCTGTGACCTGGAGGGCAGTCCGCATATAGAGGGCTTGAGGGACCTGAGGAGAGCCGGGGTCCAGGTCAAAGTTATGAGCTACAAAGACTACTTCTACTGCTGGCAGACCTTCGTAGCTCACAGGCTGAGCCGCTTCAAGGCATGGGAAGGGCTGCATACCAATTCGGTCCGTCTGTCAAGA---------AAA---CTAAACCGCATCCTCC
AGCCATGTGAAACAGAAGATTTAAGAGATGCTTTCAGACTTTTTGGACTGCTAACC------------TGA
	Macrourus_berglax
ATGATTAGTAAGCTT---------GACAGCATACTCTTGGCCCAGAAGAAATTCAAGTACAATTAC
AATAACATGCGATGGGCAAAGGGCCGCAACGAGACCTACCTCTGCTTCGTAGTGAAGAGAAGGCTCGGACCCAATTCACTGTCCTTTGACTTCGGACACCTACGCAAT------------------CGTGC
TGGCTGCCACGTAGAGCTGCTGTTTCTGAGCCACCTG------GGGGCGCTGTGCCCGGGCCTGT
GGGGCTTTGGAGGGGCAGAAAAC---ATAAGACTCAGCTACTCGGTCACCTGGTTCTGCTCCT
GGTCTCCCTGCGCCAACTGTGCGGCCACACTGGCCCGGTTCCTGAGGCAGACG---------CCCA
ACCTGCGCCTCAGGATCTTCGTGGCTCGCCTCTACTTCTGTGAACTGGCGGACAGTCCGCACTCAGAGGGCTTGAGGGAGCTGAGGAGAGCAGGGGTCCAGGTCAACGTTATGACCTACAAAGACTACTTCTACTGCTGGCAGACCTTCGTAGCTCACAGGCTGAGCCGCTTCAAGGCCTGGGAAGGGCTGCATACCAATTCTGTCCGTCTGTCCAGA---------AAA---CTAAACCTCATCCTCCAG
CCATGTGAAACAGAAGATTTAAGAGACGCTTTCAGACTTATTGGCCTGTTAACC------------TGA
	Malacocephalus_occidentalis
ATGATTAGTAAGCTC---------GACAGCGTGCTCTTGGCCCAGAAGAAATTCATATACAATTAC
AAGAACATACGCTGGGCAAAGGGCCGCAACGAGACCTACCTCTGCTTCGTAGTGAAGAGAAGGCTTGGACCCAATTCACTGTCCTTCGACTTCGGACACCTACGCAAC------------------CGCAC
TGGCTGCCATGTAGAGCTGCTGTTTCTGAGCTACTTG------GGGGCGCTGTGCCCGGGCCTGT
GGGGCTGTGGAGGTGCAGATAAC---AGAAGACTCAACTACTCGGTCACCTGGTTCTGCTCC
TGGTCTCCCTGCGCCAACTGTGCGGCCACGCTGGCCCGGTTCCTGAGGCAGACG---------CCC
AACCTGCGCCTCAGGATCTTTGTGGCTCGCCTCTACTTCTGCGACCTGGACGACAGTCCACACACAGAGGGCTTAAGGGAGCTGAGGAGAGCAGGGGTCCAGTTCACCGTAATGAGCTACAAAGACTACTTCTACTGCTGGCAGACCTTCGTAGCTCACAGGCTGAGCCGCTTCAAGGCCTGGGAAGGGCTGCATACCAATTCTGTCCGTCTGTCCAGA---------AAA---CTAAACCGCATCCTCC
AGCCATGTGAAACAGAAGATTTAAGAGATGCTTTCAGACTTATTGGGCTGTTATCC------------TGA
	Melanogrammus_aeglefinus
ATGATTAGTAAGCTA---------GACAGTGTGCTCTTGGCCCAGAAGAAATTCATCTACAATTAC
AAGAACATGCGATGGGCAAAGGGCCGCAACGAGACCTATCTCTGCTTCGTAGTGAAGAGAAGGCTTGGACCTGATTCCCTCTCTTTCGACTTTGGACACCTACGCAAT------------------CGCAC
TGGCTGCCACGCAGAGCTGCTGTTCCTGAGCTACCTG------GGGGCACTGTGCCCAGGCCTCT
GGGGCTGTGCAGGCGACAGAAAC---CGAAGACTGAGCTACTCCGTCACCTGGTTCTGCTCCT
GGTCGCCCTGTGCCAACTGTGCGACCACGCTGACCCGGTTCCTGAGGCAGACG---------CCCA
ACCTGCGCCTCAGGATCTTCGTGTCTCGCCTCTACTTCTGTGACCTGGAGGGCAGTCCGCATGTAGAGGGCTTGAGGGATCTAAGGAGGGCAGGGGTCCAGGTCAAAGTGATGAGCTACAAAGACTACTTCTACTGCTGGCAGACCTTTGTAGCTCACAGGCTGAGCCGCTTCAAGGCCTGGGAAGGGCTGCATACCAATTATGTGCGTCTGTCAAGA---------AAA---CTAAACCGCATCCTCCA
GCCATGTGAAACAGAAGATTTAAGAGATGTTTTCAGACTTTTTGGACTGTTAACC------------TGA
	Melanonus_zugmayeri
ATGATTAGTAACCTA---------GACAGTGTGCTCTTGGCCCAGAAGAAATTCATGTACAATTAC
AAGAACATGCATTGGGCAAAAGGCCGCAACGCGACCTACCTCTGCTTCGTAGTGAAGAGAAGGCTTGGACCCGATTCCCTGTCTTTCGACTTCGGACACCTACACAAT------------------CGCAC
TGGCTGCCACGCAGAGCTGCTGTTTCTCAGCCACCTG------GGGGCACTGTGCCCAGGCCTGT
GGGG?TGCGGAGGCGACAAAAAC---AGAAGACTCAGCTATTCGGTTACCTGGTTCTGCTCCT
GGTCTCCCTGTGCCAACTGTGCGGCCACGCTGGCCCGCTTTCTGAGGCAGACG---------CCCA
ACCTGCGCCTCAGGATCTTCGTGGCTCGCGTCTACTTCTGTGAACAGGAGGACAGTCCGCATATAGAGGGCTTGAGGGATCTGAGGAGAGCAGGGGTCCAGGTCACCGTTATGAGCTACAAAGACTACTTCTACTGCTGGCAGACCTTCGTAGCTCACAGGCTGAGCCGCTTCAAGACCTGGGAAGGGCTGCATACCAATTCTGTCCGTCTGTCCAGA---------AAA---CTAAACCGCATCCTCCA
GCCATGTGAAACAGAAGATTTAAGAGATGCTTTCAGACTTATTGGACTGTTAACC------------TGA
	Merlangius_merlangus
ATGATTAGTAAGCTA---------GACAGTGTGCTCTTGGCCCAGAAGAAATTCATCTACAATTAC
AAGAACATGCGGTGGGCAAAAGGCCGCAACGAGACCTATCTCTGCTTCGTAGTGAAGAGAAGGCTTGGACCTGATTCCCTTTCTTTCGACTTCGGACACCTACGCAAT------------------CGCAC
TGGCTGCCACGCAGAGCTGCTGTTCCTGAGCTACCTG------GGGGCACTGTGCCCAGGCCTCT
GGGGCTGCGCAGGCGACAGAAAC---CGAAGACTGAGCTACTCCGTCACCTGGTTCTGCTCCT
GGTCGCCCTGTGCCAACTGTGCGACCACGCTGAGCCGGTTCCTGAGGCAGACG---------CCCA
ACCTGCGCCTCAGGATCTTCGTGTCTCGCCTCTACTTCTGTGACCTGGAGGGCAGTCCGCATGTAGAGGGCTTGAGGGACCTGAGGAGGGCAGGGGTCCAGGTCAAAGTGATGAGCTACAAAGACTACTTCTACTGCTGGCAGACCTTTGTAGCTCACAGGCTGAGCCGCTTCAAGGCCTGGGAAGGGCTGCATACCAATTATGTGCGTCTGTCAAGA---------AAA---CTAAACCGCATCCTCCA
GCCATGTGAAACAGAAGATTTAAGAGATGTTTTCAGACTTTTTGGACTGTTAACC------------TGA
	Merluccius_merluccius
ATGATTAGTAAGCTC---------GACAGTGTGCTCTTGGCCCAGAAGAAATTCATGTACAATTAC
AAGAACATGCGCTGGGCAAAAGGCCGCAACCAGACCTACCTCTGCTTCGTAGTGAAGAGAAGGCTTGGACCCGATTCCCTGTCTTTCGACTTCGGACACCTACACAAT------------------CGCAC
TGGCTGCCACGCAGAGCTGCTGTTCCTGAGCCACCTA------GGGGCGCTGTGCCCGGGTCTG
TGGGGGTGCGGAGGTGACGAAAAC---CGAAGACTCAGCTACTCGGTCACCTGGTTCTGCTC
CTGGTCTCCCTGCGCCAACTGTGCGGCCACGCTGGCCCGGTTCCTGAGACTCACG---------CC
CAACCTGCGCCTCAGGATCTTCGTGGCTCGCCTCTACTTCTGTGACGTGGAGGACAGTCCGCACAGGGAGGGCTTGAGGAACCTGAGGAGAGCAGGGGTCCTGGTCAACGTTATGAGCTACAAAGACTACTTCTACTGCTGGCAGACCTTCGTAGCTCACAGGCTGAGCCGCTTCAAGGCCTGGGAAGGGCTGCATACCAATTCTGTCCGTCTGTCCAGA---------ACA---CTAAACCGCATCCTCC
AGCCATGTGAAACAGAAGATTTAAGAGACGCTTTCAGACTTATTGGGCTGTTAACC------------TGA
	Merluccius_polli
ATGATTAGTAAGCTC---------GACAGTGTGCTCTTGGCCCAGAAGAAATTCATGTACAATTAC
AAGAACATGCGCTGGGCAAAAGGCCGCAACCAGACCTACCTCTGCTTCGTAGTGAAGAGAAGGCTTGGACCCGATTCCCTGTCTTTCGACTTCGGACACCTACACAAT------------------CGCAC
AGGCTGCCACGCAGAGCTGCTGTTCCTGAGCCACCTA------GGGGCGCTGTGCCCGGGTCTG
TGGGGGTGCGGAGGTGACGAAAAC---CGAAGACTCAGCTACTCTGTCACCTGGTTCTGCTCC
TGGTCTCCCTGCGCCAACTGTGCGGCCACGCTGGCCCGGTTCCTGAGACTCACG---------CCC
AACCTGCGCCTCAGGATCTTCGTGGCTCGCCTCTACTTCTGTGACGTGGAGGACAGTCCGCACAGGGAGGGCTTGAGGAACCTGAGGAGAGCAGGGGTCCTGGTCAACGTTATGAGCTACAAAGACTACTTCTACTGCTGGCAGACCTTCGTAGCTCACAGGCTGAGCCGCTTCAAGGCCTGGGAAGGGCTGCATACCAATTCTGTCCGTCTGTCCAGA---------ACA---CTAAACCGCATCCTCCA
GCCATGTGAAACAGAAGATTTAAGAGACGCTTTCAGACTTATTGGGCTGTTAACC------------TGA
	Molva_molva
ATGATTAGTAAGCTA---------GACAGTGTGCTCTTAGCCCAGAAGAAATTCATATACAACTAC
AAGAACATGCGATGGGCAAAAGGCCGCAATGAGACCTACCTCTGCTTCGTAGTGAAGAGAAGGCTCGGACCTGATTCCCTGTCTTTCGACTTCGGACACCTACGCAAT------------------CGCAC
TGGCTGCCACGTAGAGCTGCTGTTTCTGAGCTACCTG------GGGGCGCTGTGCCCGGGCCTCT
GGGGGTGCGGAGGCGACACTAAC---CGAAGACTCAGCTACTCGGTCACCTGGTTCTGCTCCT
GGTCTCCCTGTGCCAACTGTGCGGCCACGCTGGCCCGGTTCCTGAGGCACACG---------CCCA
ACCTGCGCCTCAGGATCTTCGTGGCTCGCCTCTACTTCTGTGACCTGGAGGGCAGTCCGCATATAGAGGGCTTAAGGGACCTGAGGAGAGCAGGGGTCCAGGTCAAAGTTATGAGCTACAAAGACTACTTCTACTGCTGGCAGACCTTCGTAGCTCACAAGCTGAGCCGCTTCAAGGCCTGGGAAGGGCTGCATACCAATTATGTCCGTCTGTCAAGA---------AAA---CTAAACCGCATCCTCCA
GCCATGTGAAACAGAAGATTTAAGAGATGCTTTCAGACTTTTTGGACTGTTAACC------------TGA
	Monocentris_japonica
ATGATTACAAAACTA---------GACAGTGTGCTTTTGGCGCAGAAAAAGTTCATCTACCATTAT
AAGAACATGCGCTGGGCAAGGGGTCGGCATGAGACATACCTCTGCTTTGTAGTGAAGAGGAGAGTGGGACCAGACTCCCTGTCCTTTGACTTTGGACACCTCCGCAAT------------------CGCTC
TGGCTGCCATGTAGAGCTGCTGTTCCTGCGCCACCTG------GGAGCCTTGTGCCCTGGACTGT
GGGGGTATGGAGGCACTGGTGAG---AGGAGGCTCAGTTACTCCATCACCTGGTTCTGCTCCT
GGTCTCCCTGCGCTGACTGCTCCTTTAGATTGGTCCAGTTCCTCGGCCGGACG---------CCCAA
CCTCCGCCTCAGGATCTTCGTCTCTCGCCTCTACTTCTGTGACGTGGAGGACAGCCGCGAGAGACAGGGCCTGAGAATGCTGAAAAAAGCCGGCGTGCAAATCACTGTCATGAGCTACAAAGACTACTTCTATTGCTGGCAGACCTTCGTGGCTCACAGACAGAGCAGTTTCAAGGCCTGGGATGAGCTGCACCAAAACTCTGTTCGCCTGGCCAGG---------AAA---CTCAACCGCATCCTCCAG
CCTTGTGAGACAGAAGATTTAAGAGATGCGTTCAAGCTTCTTGGGTTG------------------TGA
	Mora_moro
ATGATTAGTACACTA---------GACAGTGTGCTCTTGGCCCAGAAGAAATTCATGTACAATTAC
AAGAACATGCGTTGGGCAAAAGGCCGCAACGAGACCTACCTCTGCTTCGTAGTGAAGAGAAGGCTTGGACCCGATTCCCTGTCTTTCGACTTCGGACACCTACGCAAT------------------CGCAC
TGGCTGCCACGTAGAGCTGCTGTTTCTGAGCCACCTG------GGGGCACTGTGCCCAGGCCTGT
GGGGGTGCGGAGGCGATGAAAAC---AGAAGACTCAGCTACTCGGTCACCTGGTTCTGCTCC
TGGTCTCCCTGTGCCAACTGTGCGGCCACGCTGGCCCGGTTCCTGAGGCAGACG---------CCC
AACCTGCGCCTCAGGATCTTCGTGGCTCGCCTCTATTTCTGTGACCTGGAGGACAGTCCGCATATAGAGGGCTTGAGGGACCTGAGGAGAGCAGGGGTGCAGGTCACTGTTATGAGCTACAAAGACTACTTCTACTGCTGGCAGACCTTCGTAGCTCACAGGCTGAGCCGCTTCAAGGCCTGGGAAGGGCTGCATACCAATTCTGTCCGTCTGTCCAGA---------AAA---CTAAACCGCATCCTCC
AGCCATGTGAAACAGAAGATTTAAGAGATGCTTTCAGACTTATTGGGCTGTTAACC------------TGA
	Muraenolepis_marmoratus
ATGATTAGCAAACTA---------GACAGTGTGCTCTTGGGCCAGAAGAAATTCATATACAATTAC
AAGAACATGCGTTGGGCAAAAGGCCGCAACGAGACCTACCTCTGCTTCGTGGTGAAGAGAAGGCTCGGACCCGATTCCATGTCTTTCGACTTCGGGCACCTACGCAAT------------------CGCGC
AGGCTGCCACGTGGAGCTGCTGTTTCTCAGCCACCTG------GGGGCGCTGTGCCCGGGTCTGT
GGGGTTGCGGAGGCGACGAGAAC---AGACGGCTCAGCTACTCGGTCACCTGGTTCTGCTCCT
GGTCCCCCTGTGCCAACTGTGCCGCCACGCTGGCCCGGCTCCTGAGGCAGACG---------CCCA
ACCTGCGCCTCAGGATCTTCGTGGCCCGCCTGTACTTCTGTGACCTGGAGGGCAGTCCGCACTCAGAGGGCCTGAGGGACCTGAGGAGGGCCGGGGTCCAGGTCAACGTTATGAGCTACAAAGACTACTTCTACTGCTGGCAGACCTTTGTAGCGCACAGGGTGAGCCGCTTCAAGGCCTGGGAAGGGCTGCATACCAATTCTGTCCGTCTGTCCAGA---------AAA---CTAAACCGCATCCTCCA
GCCACGCGAAACAGACGATTTAAGAGATGCCTTCAGACTTATTGGTCTGTTAACC------------TAA
	Myoxocephalus_scorpius
ATGATTACAAAGCTA---------GACAGTGTGCTATTGCAGCAAAAAAAGTTCATCTACCATTAC
AAGAACATGCGCTGGGCAAGGGGCCGACATGAGACTTACCTCTGCTTTGTAGTGAAGAGGCGAGTGGGGCCAGACTCCTTATCCTTTGACTTTGGACACCTCCGCAAT------------------CGCACT
GGCTGCCATGTAGAGCTGTTGTTCCTACGCTACCTG------GGAGCCTTGTGCCCTGGTTTGTG
GGGTTACGGAGGCACTGGAGAG---AAGAGGCTCAGTTACTCCATCACCTGGTTCTGCTCCTG
GTCTCCCTGCATAAACTGCTCCATCAGTTTGTCCCAGTTCCTCAACCGGACG---------CCCAAC
CTTCGCCTCAGGATCTTTGTCTCTCGTCTTTACTTCTGTGACAAGGAGAACAGCCGGGAAAGAGATGGCCTGAGAATGCTGAAAAATGCTGGCGTGCAGATCACAGTCATGAGTTACAAAGACTTCTTCTATTGCTGGCAGACATTTGTGGATCGCAAGAAAAGCAACTTCAAGGCCTGGGAAGAGCTGCACCAGAACTCTGTTCGCCTTGCCAGA---------AAA---CTCAACCGCATCCTCCAGC
CTTGTGAAGCAGAAGATTTAAGGGATGCCTTCAAGCTTCTTGGACTG------------------TGA
	Myripristis_jacobus
ATGATTACAAAGCTA---------GACAGCATGCTTTTGGCCAAGAAAAAGTTCATTTACCATTAT
AAGAACATGCGCTGGGCTAAAGGTCGGCATGAGACATACCTGTGCTTTGTAGTGAAGAGACGAGTGGGGCCAGACTCCATGTCCTTTGACTTTGGACATCTCCGCAAT------------------CGTGCT
GGCTGCCATGTAGAGCTGCTGTTCCTGCGCTACCTG------GGAGCGCTTTGCCCTGGACTGTG
GGGGTGTGGAGGCAACACTGAG---AAGAAGCTCAGTTACTCCATCACCTGGTTCTGCTCCTG
GTCTCCCTGCGCCGACTGCTCTTTCAGACTGGCCCAGTTCCTCAACCGGACG---------CCCAA
CCTCCGCCTCAGGATCTTTGTCTCTCGCCTCTATTTCTGCGACCTGGAGGACAGCCGTGAGAGAGAGGGCCTGAGGATGCTGAAAAAAGCCGGCGTGCAAATCACTGTTATGAGTTACAAAGATTACTTCTATTGCTGGCAGACATTTGTGGCACATAGAATGAGCAGCTTCAAGGCTTGGGATGGGCTGCACCAAAACTATGTTCGCCTGGCCAGG---------AAA---CTCAACCGCATCCTCCAGG
CTAGTGAGACAGAAGATTTAAGAGATGCATTCAAGCTTCTTGGATTG------------------TGA
	Neoniphon_sammara
ATGATTACAAAGCTA---------GACAGTGTGCTTTTGGCCAAGAAAAAGTTCATCTACCATTAT
AAGAACTTGCGCTGGGCAAAAGGCCGGCATGAGACATACCTCTGCTTTGTCGTGAAGAGGCGGGTGGGGCCAGACTCCATTGCCTTCGACTTTGGACACCTCCGCAAT------------------CGTGCT
GGCTGCCATGTAGAGCTGCTATTCCTTCGCTACCTG------GGAGCCTTGTGCCCTGGACTGTG
GGGGTATGGAGGAACTGGGGAG---AGGAAGCTGAGTTACTCCATCACGTGGTTCTGCTCCT
GGTCTCCCTGTGCCAACTGCTCCTTCAGACTCGCCCAGTTCCTCAACCGGACG---------CCCA
ACCTCCGCCTCAGGATCTTTGTCTCTCGCCTCTATTTCTGTGACGTGGAGGACAGCCGTGAGAGAGAGGGCCTGAGAATGCTGAAAAATGCCGGCGTGCACATCACTGTTATGAGCTACAAAGACTACTTCTACTGCTGGCAGACATTTGTGGCTCGTAAAACGAGCAGCTTCAAGGCTTGGGATGGGCTGCACCAAAACTATGTTCGCCTGGCCAGG---------AAA---CTCAACCGCATCCTCCA
GCCTTGTGACACAGAAGATTTAAGAGATGCATTCAGGCTTCTTGGATTG------------------TGA
	Oreochromis_niloticus
ATGATTGCAAAGCTA---------GACAGTATGCTTTTGCCCAGAAAAAAGTTCCTCTATCATTAC
AAGAATGTGCGCTGGGCGAGGGGCCGGAATGAAACATACCTCTGTTTTGTAGTAAAAAGACGAGTAGGGCCTGACTCCTTGTCCTTTGACTTTGGACACCTCCGCAAT------------------CGCAAT
GGTTGCCACGTTGAGCTGCTGTTCCTGCGCCAACTT------GGTACATTATGCCCTGGCCTGTC
TGGGTATGGATTTCATGGGGAG---AGGAGGGTCAGCTACTCCATCACCTGGTTCTGCTCCTG
GTCTCCCTGTGCAAACTGCTCTTCCAGACTGGCCCAGTTCCTCAAACAGACA---------CCCAA
CCTTCGCCTCAGGATCTTTGTCTCTCGTCTTTACTTCTGTGACATGGAGGACAGTCGTGAAAGAGAGGGTCTCAGGCTGCTTAAAAAAGTCGGCGTGCACATCACAGTCATGAGTTACAAAGACTTCTTCTACTGCTGGGAGAATTTTGTGGCC---CAGCAAAGCAAATTTAAGGCCTGGGAAGG
TCTGCATCAAAACACAGTACGCCTGGCCAGA---------AAA---CTCAACCGCATCCTCCAGCCC
TGTGACACAGAAGATTTAAGAGATGCCTTCAAGCTTCTTGGACTG------------------TAA
	Oryzias_latipes
ATGATTACTAAGCTC---------GACAGTGTGCTTCTTCCCAAAAAAAAGTTCATCTATCATTAC
AAGAACATGCGCTGGGCAAGAGGCAGACATGAAACATACCTCTGCTTTGTGGTGAAAAGGAGAGTGGGCCCAGAATCTCTGTCCTTTGACTTCGGACATCTCCGCAAT------------------CGTAA
TGGCTGCCATGTGGAGCTGTTGTTCCTGCGCCACCTG------AGTGCATTGTGCCCTGGTTTAT
GGGGATATGGAGCAACCGGACAG---GGAAGGGTCAGCTACTCCATCACCTGGTTTTGCTCTT
GGTCTCCTTGTGCTAACTGCTCTTTCAGACTAGCACAGTTTCTCAGCCAGACC---------CCCAA
CCTGCGCCTCAGGATTTTCGTCTCCCGTCTGTATTTCTGTGACTTGGAGGACAGCCGTGAAAGAGAAGGTTTAAGGATGCTGAAAAAAGTTGGCGTGCACATCACAGTCATGAGTTACAAAGATTACTTCTATTGCTGGCAGACCTTTGTGGCTCGGAAACAAAGCAAATTCAAACCCTGGGATGGGCTGCACCAAAACTCTGTTCGGCTTTCAAGA---------AAA---CTCAACCGCATCCTACAG
CCATGTGAGACAGAAGATTTCAGAGATGCATTCAAGCTTCTTGGACTG------------------TGA
	Osmerus_eperlanus
ATGATCAGTACGCTA---------GACGGCGTGCTTCTGGCCCAGAAGAAGTTCATCTACCACTAC
AAGAACATGCGCTGGGCCAGAGGTCGACACGAGACCTACCTGTGCTTTGTGATCAAGAGGAGGGTTGGGCCCGACTCGCTCTCCTTTGACTTCGGACACCTGCGCAAT------------------CGCACC
GGCTGCCATGTAGAGCTGCTGTTTCTACGCCACCTG------GGGGCTCTGTGTCCCGGCCTGTG
GGGTACGGGTGGTGCCGGTGGTGGGGTGAGGTTGAGCTACTCCATCACCTGGTTCTGCTCCTGGTCTCCCTGCTCCGCCTGCTCCCACAGGCTGTCTGACTTCCTCAGCCGGACC---------CCCA
ACCTCCGCCTCCGGATCTTCGTGTCTCGTCTCTACTTCTGCGACCCGGAAGACAGCCTGGAGAGGGAGGGGCTCCGTATGCTGAAGAGAGCCGGAGTAAACATCACTGTCATGAGTTATAAAGACTATTTCTACTGCTGGGAGACTTTTGTAGCTCGCAGAAAGACAGGCTTCAAGGCCTGGGACGGGCTTCACCACAACTCGGTTCGCCTGGCCAGG---------AAG---CTCTACCGTATCCTACA
GCCTTGTGAGACAGAAGATCTGAGAGATGCTTTCACGCTGCTGGGACTG------------------TGA
	Parablennius_parvicornis
ATGATTGCCAAGCTC---------GACAGTATGCTCCTGCCCAGAAAAAAGTTCATCTATCATTAC
AAGAACATGCGCTGGGCGAAGGGTCGGCATGAGACTTACCTCTGCTTCGTGGTGAAGCGGCGACTGGGCCCAGACTCTTTGTCCTTTGACTTCGGGCATCTCCGAAAT------------------CGCAAT
GGTTGCCATGTAGAGTTGCTGTTCCTGCGCCACCTG------GGGACTTTGTGCCCTGGTCTGTC
GGGGTACGGAGTACATGGAGAA---AAAAGGCTTAGCTACTCCATCACCTGGTTCTGCTCCTG
GTCTCCCTGTTCCAACTGTTCTCACCGACTAGCCCAGTTCCTGAGCCGAACG---------CCCAA
CATTCGACTCAGAATCTTTGTCTCCCGCCTGTACTTCTGCGACTTGGAGGACAGCCGCGAGAGAGAGGGTCTCCGGCTGCTGAAAAAAACTGGCGTGCATATCACGGTCATGAGCTACAAAGATTATTTCTATTGCTGGCAAACTTTTGTGGCAAGTAATCAGAGCAGGTTTAAGCCTTGGGATGAGCTGCAGCGAAACTCCATCCGCCTCACCAGA---------AAA---CTCAACCGCATCCTCCAGC
CCTGCGAAACAGAAGATTTAAGAGATGCCTTCAAGCTTCTTGGACTC------------------TGA
	Parasudis_fraserbrunneri
ATGATTACTAATCTA---------GACAGTGTGCTTCTGGCCCAGAAGAAGTTCATCTACCATTAC
AAGAACATGCGGTGGGCAAGGGGCCGGCATGAGACTTATCTCTGCTTTGTAGTGAAGAGAAGGTTGGGTCCAGACTCCTTGTCCTTCGACTTTGGACACCTTCGCAAT------------------CGCTCT
GGCTGCCATGTAGAGCTGCTTTTCCTGCGTCACCTG------GGCGCCCTTTGCCCTGGCCTGTG
GGGATATGGAGGAGAG---------AAGAGGCTGAGCTACTCTGTCACCTGGTTCTGCTCCTGGTC
GCCCTGCGCCGACTGCTCCACCAGACTGTCCCAGTTCCTCAGCAGGACG---------CCCAACCT
CCGCCTGAGGATCTTCGTCTCGCGCCTCTACTTCTGCGACCTGGAGGACAGCCTCGCAAGAGAGGGCCTGAGGACACTGAAGAGAGTCGGCGTGCAGGTCACTGTCATGAGCTACAAAGACTACTTCTACTGCTGGCAGACCTTCGTGGCTCGCAGACAGAGCAGCTTCAAGGCTTGGGATGGGCTGCAGCAGAACTCTGTCCGCCTGGCCAGG---------AAA---CTCAACCGCATCCTCCAGCC
TTGTGAGACAGAAGACTTACGAGATGCATTCAAGCTTCTTGGACTG------------------TGA
	Perca_fluviatilis
ATGATTACAAAGCTA---------GACAGTGTGCTTTTGCCCCGAAAAAAGTTCATCTACCATTAC
AAGAACATGCGCTGGGCAAGGGGTCGCCATGAGACATATCTCTGCTTTGTAGTGAAGAGGCGAGTGGGGCCAGACTCCTTATCCTTTGACTTTGGACACCTCCGCAAT------------------CGCAAT
GGCTGCCATGTAGAGCTGCTGTTCCTGCGCTACATT------GGAGCCTTGTGCCCTGGTTTGTG
GGGATGCAGCGGTACTGGAGAG---AGGAGGCTCAGTTACTCCATCACCTGGTTCTGCTCCT
GGTCTCCTTGTGCCAACTGCTCCATCAGACTGTCCCAGTTCCTCAGCCAGACG---------CCCA
ACCTTCGCCTAAGGATTTTCGTCTCTCGCCTTTACTTCTGTGACACGGAGAACAGCCCTGAAAGAGACGGCCTAAGAATGCTGAAAAAAGCTGGCGTGCAGATCACAGTCATGAGTTACAAAGACTTCTTTTATTGCTGGCAGACCTTTGTGGATCGTAAGCAAAGCAACTTCAAGGCCTGGGAAGAGCTGCACTCAAACTCTGTTCGCCTTTCCAGA---------AAA---CTCAACCGCATCCTCCAGC
CTTTTGAAACAGAAGATTTAAGAGATGCCTTCAAGCTTCTTGGACTG------------------TGA
	Percopsis_transmontana
ATGATTACCAAGCTA---------GACAGTGTGCTTCTGGCGCAGAAGAAATTCATCTTCCACTAC
AAGAACATGCGCTGGGCAAGGGGTCGCCATGAGACATATCTCTGCTTTGTCATTAAGAGGAGAGTGGGGCCAAACTCCCTGTCCTTTGACTTTGGACACCTCCGCAAT------------------CGCTCC
GGTTGCCATGTAGAGATCCTGTTCCTGCGCCACTTG------GGAGCGCTGTGCCCTGGACTGTG
GGGAGAGGGGGGTACTGGTGAG---AGAAGATTAAGTTACTCCATCACCTGGTTCTGCTCCTG
GTCTCCCTGTGCCAACTGCTCCCTCAGACTGGCCCAGATCCTCAGACAGCTG---------CCCAA
CCTCCGCCTGAGGATCTTTGTGTCCCGCCTCTACTTCTGTGACCTGGAGGACAGCAAAGAGAGAGATGGCCTCAGAATGCTGAAGAACGTGGGTGTGCAGATCACCGTCATGAGCTACAAAGACTATTTCTATTGCTGGCAGACCTTTGTAGCTCACAGAAAGAGTAACTTCAAAGCCTGGGACGGGCTGCACCAAAACTCTGTTCGCCTGGCTCGG---------AAA---CTCAACCGCATCCTCCAG
CCTTGTGAGATAGAAGATTTAAGAGATGCCTTCAAACTTCTTGGGTTT------------------TGA
	Phycis_blennoides
ATGATTAGTAAGCTA---------GACAGTGTGCTCTTAGCCCAGAAGAAATTCATATACAATTAC
AAGAACATACGATGGGCAAAAGGCCGCAACGAGACCTACCTCTGCTTTGTAGTGAAGAGAAGGCTCGGACCCAATTCCCTGTCCTTCGACTTCGGTCACCTACGCAAT------------------CGCGC
TGGCTGCCACGTAGAGCTGCTGTTTCTGAGCCACCTG------GGGGCGCTGTGCCCGGGCCTCT
GGGGGTGCGTGGATGACAGCAAC---AGGAGACTGAGCTACTCGGTCACCTGGTTCTGCTCCT
GGTCTCCCTGCGCCAACTGTGCGGCCACGCTGGCCCGGTTCCTACGGATGACA---------CCCA
ACCTGCGCCTCAGGATCTTCGTGGCTCGCCTCTACTTCTGTGACCTGGAGGACAGTCCGCATATTGAGGGCTTGAGGCACCTGAGGAGAGCAGGGGTTGAGGTCAAAGTTATGAGCTACAAAGACTACTTCTACTGTTGGCAGACCTTCGTAGCTCACAGGCTGAGTCGCTTCAAGGCCTGGGAAGGGCTGCATACCAATTCTGTCCGTCTGTCAAGA---------AAA---CTAAACCGCATCCTCCAG
CCATGTGAAACAGAAGATTTAAGAGATGCTTTCAGACTTTTTGGACTGTTAACC------------TGA
	Phycis_phycis
ATGATTAGTAAGCTA---------GACAGTGTGCTCTTAGCCCAGAAGAAATTCCTATACAATTAC
AAGAACATACGATGGGCAAAAGGCCGCAACGAGACCTTCCTCTGCTTTGTAGTGAAGAGAAGGCTCGGACCCAATTCCTTGTCCTTCGACTTCGGTCACCTACGCAAT------------------CGCGC
TGGCTGCCACGTAGAGCTGCTGTTTCTGAGCCACCTG------GGGGCGCTGTGCCCGGGCCTCT
GGGGGTGCGTAGATGACAGCAAC---AGGAGACTGAGCTACTCGGTCACCTGGTTCTGCTCCT
GGTCTCCATGCGCCAACTGTGCGGCCACGCTGGCCCGGTTCCTCAGGATGACG---------CCCA
ACCTGCGCCTCAGGATCTTCGTGGCTCGCCTCTACTTCTGTGACCTGGAAGACAGTCCGCATATTGAGGGCTTGAGGCACTTGAGGAGAGCGGGGGTCGAGGTCAAAGTTATGAGCTATAAAGACTACTTCTACTGCTGGCAGACCTTCGTAGCTCACAGGCTGAGTCGCTTCAAGGCCTGGGAAGGGCTGCATACCAATTCTGTCCGTCTGTCAAGA---------AAA---CTAAACCGCATCCTCCA
GCCATGTGAAACAGAAGATTTAAGAGATGCTTTCAGACTTTTTGGACTGTTAACC------------TGA
	Poecilia_formosa
ATGATTACAAAGCTA---------GACAGGGCACTATTACCCAGAAAAAAATTCATCTATCATTAC
AAGAACTTGCGCTGGGCAAGAGGTCGATGTGAGACGTACCTCTGTTTTGTGGTGAAGAAGCGAGTGGGACCAGACTCCCTGTCCTTTGACTTTGGGCATCTCCGCAAC------------------CGCAAC
AACTGCCATGTGGAGCTGCTGTTCCTGCGCCACCTG------GGAGCGTTGTGCCCTGGCCTGTG
GGGTTATGGAGTCACTGGTGAA---AGAAAAGTCAGCTACTCTGTCACCTGGTTTTGCTCCTG
GTCTCCCTGTGCAAACTGCTCCATCCGACTGGCTCAGTTCCTCCACCAGACC---------CCCAA
CCTCCGCCTCAGGATCTTTGTATCCCGGCTTTATTTCTGCGACTTGGAGGACAGCCGTGAAAGAGAGGGACTTAGAATACTGAAAAAAGCTGGCGTGCACATCACAGTCATGAGTTACAAAGATTACTTTTACTGCTGGCAGACCTTTGTGGCAAAAAGCCAAAGCAAGTTCAAGCCGTGGGATGGGCTGCACCAAAACTATATCCGGCTGTCAAGG---------AAA---CTCAACCGCATTCTTCAG
CCATGTGAGACAGAAGATTTAAGAGATGCCTTCAGGCTTCTTGGACTG------------------TGA
	Pollachius_virens	
ATGATTAGTAAGCTA---------GACAGTGTGCTCTTGGCCCAGAAGAAATTCATCTACAATTAC
AAGAACATGCGATGGGCAAAAGGCCGCAACGAGACCTATCTCTGCTTCGTAGTGAAGAGAAGGCTTGGACCTGATTCCCTCTCTTTCGACTTCGGACACCTACGCAAT------------------CGCAC
TGGCTGCCACGCAGAGCTGCTGTTCCTGAGCTACCTG------GGGGCGCTGTGCCCAGGCCTCT
GGGGCTGCGCAGACGACAGAAAC---CGAAGACTAATTTACTCCGTCACCTGGTTCTGCTCCT
GGTCGCCCTGTGCCAACTGTGCGACCACGCTGGCCCGGTTCCTGAGGCAGACG---------CCCA
ACCTGCGCCTCAGGATCTTCGTGTCTCGCCTCTACTTCTGTGACCTGGAGGGCAGTCCGCATGTAGAGGGCTTGAGGGACCTGAGGAGGGCAGGGGTCCAGGTCAAAGTGATGAGCTACAAAGACTACTTCTACTGCTGGCAGACCTTTGTAGCTCACAGGCTGAGCCGCTTCAAGGCCTGGGAAGGGCTGCATACCAATTATGTGCGTCTGTCAAGA---------AAA---CTAAACCGCATCCTCCA
GCCATGTGAAACAGAAGATTTAAGAGATGTTTTCGGACTTTTTGGACTGTTAACT------------TGA
	Polymixia_japonica
ATGATTACTAAACTA---------GACAGTGTGCTTTTGGCCCAGAAGAAATTCATCTACCATTAT
AAGAACATGCGCTGGGCGAAGGGTCGACACGAGACGTATCTCTGCTTTGTAGTCAAGAGGAGGGTGGGACCGGACTCCATGTCCTTTGATTTTGGACACCTACGCAAT------------------CGCTCT
GGCTGCCATGTAGAGCTGCTGTTCCTGCGCCACCTG------GGGGCCTTGTGCCCTGGACTGTG
GGGATACGGAGGTACTGGTGAG---AAGAGGCTCAGTTACTCCGTCACCTGGTTCTGCTCCTG
GTCGCCCTGCTCCAACTGCTCCTACAGACTGGCCCAGTTCCTCAGCCAGACG---------CCCAA
CCTCCGCCTCAGGATCTTCGTCTCTCGACTTTACTTCTGCGACCTGGAGGACAGCCGGGAGCGAGACGGCCTCAGAATGCTCAAAAGGGCTGGAGTGCAAATCACAGTCATGACCTACAAAGACTACTTCTATTGCTGGCAGACCTTTGTGGCTCACAGAACAAGCAAGTTCAAGGCCTGGGATGAGCTGCACCGGAACTCTGTCCGCCTGTCCAGG---------ATA---CTCAACCGCATCCTCCAGC
CTTGTGAGACAGAAGATTTAAGAGATGCCTTCAGACTTCTTGGGTTG------------------TGA
	Pseudochromis_fuscus
ATGATTGCAAAGCTT---------GACAGTGTGCTTTTGCCAAAAAAGAAATTCATCTTTCATTAC
AAGAACATGCGCTGGGCAAGGGGCCGACATGAGACATACCTCTGCTTTGTGGTGAAAAGGCGAAGGGGCCCAGACTCTCTGTCCTTTGACTTTGGACATCTCCGCAAT------------------CGCAA
CGGCTGCCATGTAGAGCTGCTATTCCTACGGTACCTG------GGAGCCTTGTGCCCTGGTCTGT
GGGGGTATGGGGCTACTGGGGCG---AGCAGGCTCAGCTACTCCATCACGTGGTTCTGCTCCT
GGTCTCCTTGTGCCAACTGCTCTTTCAGACTGGCCCAGTTCCTCAGCCAGACG---------CCCA
ATCTTCGCCTCAGGATCTTCGTCTCTCGCCTTTACTTTTGTGACATGGAGGACAGCCGTGAAAGAGAGGGTCTAAGGCAGCTGAAAAAAGCCGGAGTGCACATCACAGTCATGAGTTACAAAGACTACTTCTACTGCTGGCAGACCTTTGTGGCTCGTAATCAAAGCAAATTCAAGCCCTGGGATGAATTGCACCAAAACTCTGTCCGCCTGTCCAGA---------AAA---CTCAACCGCATCCTCCA
GCCTTGTGAGACAGAAGATTTAAGAGATGCCTTCAAGCTTCTTGGACTG------------------TGA
	Rondeletia_loricata
ATGATTACAAAACTA---------GACAGTGTGCTTTTGGCCAAGAAAAAGTTCATCTACCATTAT
AAGAACATGCGCTGGGCAAGGGGTCGGCATGAGACATACCTCTGCTTTGTAGTGAAGAGGCGAGTGGGGCCAGACTCCCTGTCCTTCGACTTTGGACACCTCCGCAAC------------------CGCACT
GGCTGCCATGTAGAGCTGCTGTTCCTGCGCCACCTG------GGAGCCTTGTGCCCTGGACTGTG
GGGGCATGGAGGCACTGGAGAG---AGGAGGCTCAGTTACTCCATCACCTGGTTCTGCTCCTG
GTCTCCCTGCGCTGACTGCTCCTTCAGACTGGCCCAGTTCCTCGGCCGGATG---------CCCAA
CCTCCGCCTCAGGATCTTCGTCTCTCGCCTCTACTTCTGCGACCTGGAGGACAGCCGCGAGAGAGAGGGCCTGAGGTTGCTGAAAAAAGCCGGCGTGCAGATCACTGTCATGAGCTACAAAGACTTCTTCTATTGCTGGCAGACCTTTGTGGCTCATAGAAATTGCAGCTTCAAGGCCTGGGATGAGATGCATCAAAACTCTGTTCGCCTGGCCAGG---------AAA---CTCAACCGCATCCTGCAGC
CTTGTGAGACAGAAGATTTAAGAGATGCGTTCAAGCTTCTTGGGTTG------------------TGA
	Salmo_salar_1
ATGATCAACAAATTT---------GACAGTGTTCTGTTGGCCCAGAAGAAGTTTATCTACCACTAT
AAGAACATGCGCTGGGCCAAGGGCCGACACGAAACCTACCTGTGCTTCGTGGTCAAGAGGCGGGTGGGACCAAACTCACTCTCCTTCGACTTTGGACACCTGCGCAAC------------------CGGTC
CGGCTGTCATGTTGAGCTGCTGTTCCTGCGCCTCTTGGAAGCAGGCGCCCTGTGTCCAGGCCTGTGGGGTTATGGAGCTCCAGACAGT---GTGGGACTGTGTTACTCTGTCACCTGGTTCTGTTC
CTGGTCCCCCTGCTCAGACTGCTCCTACAGGCTGGCCCAGTTCCTCAGCCAGACC---------CC
CAACCTCCGCCTCAGGATCTACGTCTCCAGGCTCTACTTCTGTGACCCGGAGGACAGCAGTGCTAGAGAGGGTCTCCGCATGCTGCAGAGAGCCGGGGTGCAGATCACTGTCATGAACTATGAAGACTATTTCTACTGTTGGCAGACCTTTGTGGCTTGCAGACAGCGTGTTTTTAAGGCCTGGGATGGACTGCATCAGAACTCTGTTCAACTGGCTAGG---------AAA---CTTAACGACATCCTCC
AGCCTGGAGAGGCAGAAGATTGGGGAGATGCTTTCGAGCTACTTGGACTG------------------TGA
	Salmo_salar_2
ATGATCAACAAATTT---------GACAGTGTTCTGTTGGCCCAGAAGAAGTTTATCTACCACTAT
AAGAACATGCGCTGGGCCAAGGGCCGACACGAAACCTACCTGTGCTTCGTGGTCAAGAGGCGGGGGGGACCAAACTCACTCTCCTTCGACTTTGGACACCTGCGCAAC------------------CGGT
CCGGCTGTCATGTTGAGTTGCTGTTCCTGCGCCTCCTGGAAGCAGGCGCCCTGTGTCCAGGCCTGTGGGGTTATGGAGCTCCAGACAGT---GTGGGACTGTGTTACTCTGTCACCTGGTTCTGTT
CCTGGTCCCCCTGCTCAGACTGCTCCTACAGGCTGGCCCAGTTCCTCAGCCAGACC---------C
CCAACCTCCGCCTCAGGATCTACGTCTCCAGGCTCTACTTCTGTGACCCGGAGGACAGCAGTGCTAGAGAGGGTCTCCGCATGCTGCAGAGAGCCGGGGTGCAGATCACTGTCATGAACTATGAAGACTATTTCTACTGTTGGCAGACTTTTGTAGCTTGCAGACAGCGTGTGTTTAAGGCCTGGGACGGACTGCATCAAAACTCTGTTCAACTGGCCAGG---------AAA---CTTAACGACATCCTCC
AGCCTGGTGAGGCAGAAGATTGGGGAGATGCTTTCGAGCTACTTGGACTG------------------TGA
	Sebastes_norvegicus
ATGATTACAAAGCTA---------GACAGTGTGCTTTTGCCTCGAAAAAAGTTCATCTTCCATTAC
AAGAACATGCGCTGGGCAAGAGGCCGGCATGAGACATACCTCTGCTTCGTAGTGAAGAGGCGAGTGGGGCCAGACTCCTTAACCTTTGACTTTGGACACCTCCGCAAT------------------CGCAA
TGGCTGCCATGTAGAGCTGCTGTTCATGCGCTACCTG------GGAGCCTTGTGCCCTGGTTTGT
GGGGGCAGGGAGTCCCCGGAGAG---AAGAGGCTCAGTTACTCCATCACCTGGTTTTGCTCCT
GGTCTCCCTGCGTCAACTGCTCCGTCACACTGTCCCAGTTCCTCAGCAAAACG---------CCCA
ACCTTCGCCTCAGGATCTTCGTCTCTCGCCTTTACTTCTGTGACATGGAGAACAGCCGTGAAAGAGATGGACTAAGAATGCTGAAAAAAGCTGGCGTGCAGATCTCAGTCATGAGTTACAAAGACTACTTCTATTGCTGGCAGACCTTTGTGGATCGGAAGCAGAGCAAGTTCAAGGCCTGGGATGAGATGCACCAAAACTCTGTTCGCCTTACCAGA---------AAA---CTCAGCCGCATCCTCCA
GCCTAGTGAAACAGAAGATTTAAGGGATGCCTTCAAGCTTCTTGGACTG------------------TGA
	Selene_dorsalis
ATGATTACTAAGCTA---------GACAGTGTGCTTTTGCCCCGCAAAAAGTTTATCTTCCATTAC
AAGAATGTGCGCTGGGCGAAGGGCCGGCATGAGACATACCTCTGCTTTGTTGTGAAGAGACGAGTGGGCCCAGACTCCATGACTTTTGACTTTGGACACCTCCGCAAT------------------CGTAAT
GGCTGCCATGTAGAGATTCTGTTCCTGCGTTACCTT------GGTGCCTTGTGTCCTGGTCTATG
GGGTTATGGGGTTGGTGGAGAG---AAGAGACTCAGTTACTCCATCACCTGGTTCTGCTCCTG
GTCTCCCTGTGCCAACTGCTCCAGCAGGCTGGCCCAGTTCTTAAAGCAGACG---------CCCAA
CCTTCGCCTAAGGATCTTCGTTTCACGCCTTTATTTCTGTGACTTGGAGGACAGCCAAGAGAGAGAGGGCCTGAGGATATTGAAAAAAGCTGGAGTGCACATAACAGTCATGACTTACAAAGACTTCTTCTATTGCTGGCAGACCTTTGTGGCTCGTAAACAGAGTAGCTTCAAAGCCTGGGATGAGCTGCACCAAAATTCTGTTCGTCTTGCTAGA---------AAA---CTTCAGCGTATCCTCCAGCC
ATGTGAAACAGAAGATTTGAGGGATGCCTTCAAACTTCTTGGACTG------------------TGA
	Spondyliosoma_cantharus
ATGATTACAAAGCTA---------GACAGTGTGCTTTTGCCTAAAAAAAAATTCATCTACCACTAC
AAGAATGTGCGCTGGGCAAGGGGCCGACATGAGACTTACCTGTGCTTTGTAGTGAAGAGGCGAGTGGGGCCAGACACCTTAACCTTTGACTTCGGACACCTCCGCAAT------------------CGCAA
CGGCATCCATGTCGAGTTGCTGTTCCTGCGCTATCTG------GGAGCCTTGTGCCCTGGTTTGT
GGGGGTATGGAGGCACTGGAGAG---AAGAGGCTGAGTTACTCTATCACCTGGTTCTGCTCCT
GGTCTCCCTGTGCCAACTGCTCACTCAGACTGTGCCAGTTCCTCAGCCAGACT---------CCCA
ACCTTCGCCTTAGGATCTTCGTCTCTCGCCTCTACTTCTGTGACATGGAGGACAGCCGTGAAAGAGAGGGCCTAAGAATGCTGAAAAAAGCCGGCGTGCAGATCACAGTCATGAGTTACAAAGACTTCTTCTATTGCTGGCAGACATTTGTGGCTCGTAGGGCGAGCCAATTCAAGGCCTGGGAAGAGCTGCAACGTAACTCTGTTCGCCTTACCAGA---------AAA---CTGAACCGCATCCTCCA
GCCCTGTGAAACAGAAGATTTAAGAGATGCCTTTAAGCTTCTTGGACTG------------------TGA
	Stylephorus_chordatus
ATGATTGCAAAACTA---------GACAGTGTGCTTCTGGCCCGGAATAAATTCATCTACCATTAT
AAGAACATGCGCTGGGCGAAAGGGCGCAACGAGACCTACCTCTGCTTTGTAGTGAAGAGAAGGGTTGGACCTGATTCCCTGGCTTTCGACTTTGGACACCTCCGCAAT------------------CGTAC
CGGTTGCCACGTAGAGCTCCTGTTCCTGCGCCACCTG------GGGGCCCTGTGCCCTGGACTGT
GGGGA---GGTGCTGCTGGTGAT---AAAAGGCTCAGCTATTCAGTCACCTGGTTCTGCTCTTGG
TCTCCCTGTGCCAACTGTGCTTCCACGCTGGCCCAATTCCTGAGACAGACG---------CCAAAC
CTCCGTCTCAGGCTCTTTGTGGCTCGTCTCTACTTCTGTGACCTGGAGGATAGTCCTGACAGAGAGGGCCTACGGATTTTGAGAAGAGCTGGGGTGCATATCACAGTTATGAGATACAAAGACTACTTCTACTGCTGGCAGACCTTTGTGGCTCACAACCAGAGCCGCTTCAAAGCCTGGGAAGGACTGCACCCAAACTCTGTCCGTTTGTCCAGA---------ACA---TTAAACCGCATCCTCCAGC
CTTGTGAAACAGAAGATTTAAGAGATGCTTTCAAACTCCTTGGATTG------------------TAA
	Symphodus_melops
ATGAATACAAAACTC---------GACAGCGTGCTTTTGCCACGAAAGAAGTTCATTTACCATTAC
AAGAACGTGCGCTGGGCAAGGGGCCGGCATGAGACATACCTTTGCTTTGTAATCAAGAGACGGGTGGGGCCGGACACCTTAACCTTTGATTTTGGACACCTCCGCAAT------------------CGCAAT
GGCTGCCATGTAGAGCTGCTGTTCCTGCGCTACCTG------GGGGCCTTGTGTCCTGGTTTATT
GGGGTATGGAGGCGCCGGAGAG---AAGAGGCTCAGCTACTCTATCACCTGGTTCTGCTCCTG
GTCTCCATGCTCCAACTGCTCCACAATACTTTGCCAGTTCCTCAGTAAGATG---------CCCAA
CCTTCGCCTCCGGCTCTTCGTCTCTCGCCTTTACTTCTGTGACATGGAGGATAGTCGTGAAAGAGAGGGCTTAAGAATGCTGAAAAAAGTCGGGGTGCAGATCACAATCATGAGTTACAAAGATTTCTTCTATTGTTGGCAGAAATTTGTGGCACGTAGGCAAAGCAACTTCAAGGCATGGGAAGAGCTGCACCAGAACTCTGTTCGTCTTTCCAGG---------AAA---CTCAACCGCATCCTACAG
CCCTGTGAAACAGAAGACTTGAGAGATGCGTTCAAGCTTCTTGGACTT------------------TGA
	Takifugu_rubripes
ATGATCACCAAGCTA---------GACAGTATGCTTTTGCCAAGAAAGAAGTTCATCTACCATTAC
AAGAATGTGCGATGGGCACGGGGCCGGCACGAGACCTACCTCTGCTTTGTGGTGAAGAGGCGAGTGGGCCCAGACACGCTAACCTTTGACTTTGGACACCTCCGCAAT------------------CGCAG
TGGCTGCCACGTAGAGCTGCTTTTCCTGCGTTACCTG------GGAGCCTTATGCCCTGGGTTGT
GGGGTTACGGAGCCGCCGGAGAG---AAGAGGCTCAGTTACTCCGTTACCTGGTTCTGCTCCT
GGTCTCCCTGTGTCAACTGCTCCATCCAACTCTGCCAGTTTCTCAATAACACC---------CCCAA
CCTTCGCCTCAGGATCTTTGTCTCTCGCCTTTACTTTTGTGACCTGGAGGACAGCCTTGAAAGAGAAGGCCTGAGGATGCTGACCAAAGCCGGCGTGAGGATCTCAGTGATGAGCTACAAAGACTATTTCTATTGCTGGCAGAAATTTGTGGATTGCAAAAAGAGCAACTTCAAGGCCTGGGAAGAGCTGCATCAAAACTCTGTACGCCTCACCCGC---------AAA---CTCAATCGCATTCTGCAG
GCCTGGGATTTAGAAGACTTACGAGATGCTCTTAAGCTCCTCGGATTC------------------TGA
	Tetraodon_nigroviridis
ATGATTACCAAGCTA---------GACAGTATGCTTTTGCCAAGAAAAAAGTTCCTCTACCATTAC
AAGAACGTGCGATGGGCGCGGGGCCGACACGAGACCTACCTCTGCTTTGTTGTGAAGCGGAGAGTGGGCCCAGACACGCTAACCTTTGACTTCGGGCACCTCCGCAAT------------------CGCAA
CGGTTGCCACGTAGAGCTGCTCTTCCTGCGCTACCTG------GGGGCCCTGTGCCCGGGTTTGT
GGGGTTATGGCGCTGCCGGGGAG---AAGAGGCTCAGTTACTCCATCACCTGGTTCTGCTCCT
GGTCCCCCTGCGCCAACTGCTCCATCCAACTTTCCCAGTTTCTGAGGAACACG---------CCCA
ACCTTCGCCTCAGAATCTTTGTCTCCCGCCTTTACTTCTGTGACATGGAGGACAGCCTTGAACGGGAAGGCCTGAGGATGCTGTCCAGGGCCGGCGTGAGGATTTCAGTGATGAGCTACAAAGACTTTTTCTATTGCTGGCAGAAATTTGTGGATAGCAAAACGAGCAGCTTTAAAGCCTGGGAAGAGCTGCACCAGAACTCTGTACGCCTCACTCGA---------AAA---CTCAACCGCATTCTCCA
GAGCTGGGATTTAGAAGATTTACGAGACGCCCTTAAGCTTCTTGGACTC------------------TAA
	Theragra_chalcogramma
ATGATTAGTAAGCTA---------GACAGTGTGCTCTTGGCCCAGAAAAAATTCATCTACAATTAC
AAGAACATGCGATGGGCAAAAGGCCGCAACGAGACCTATCTCTGCTTCGTAGTGAAGAGAAGGCTTGGACCTGATTCCCTCTCTTTCGACTTCGGACACCTACGCAAT------------------CGCAC
TGGCTGCCACGCAGAGCTGCTGTTCCTGAGCTACCTG------GGGGCGCTGTGCCCGGGCCTCT
GGGGCTGCGCAGACGACAGAAAC---CGAAGACTGAGCTACTCCGTCACCTGGTTCTGCTCCT
GGTCGCCCTGTGCCAACTGTGCGACCACGCTGACCCGGTTCCTGAGGCAGACA---------CCCA
ACCTGCGACTCAGGATCTTCGTGTCTCGCCTCTACTTCTGTGACCTGGAGGGCAGTCCGCATGTAGAGGGCTTGAGGGACCTGAGGAGGGCAGGGGTCCAGGTCAAAGTGATGAGCTACAAAGACTACTTCTACTGCTGGCAGACCTTTGTAGCTCACAGGCTGAGCCGCTTCAAGGCCTGGGAAGGGCTGCATACCAATTATGTGCGTCTGTCAAGA---------AAA---CTAAACCGCATCCTCCA
GCCATGTGAAACAGAAGATTTAAGAGATGTTTTCAGACTTTTTGGACTGTTAACC------------TGA
	Thunnus_albacares
ATGATTACAAAACTA---------GACAGTGTGCTTTTGCCCCGGAAAAAGTTCATCTACCATTAC
AAGAACGTGCGCTGGGCAAGAGGACGGCATGAAACATACCTCTGCTTTGTAGTGAAGAGGCGAGTGGGGCCAGACTCTTTATCCTTTGACTTTGGACACCTGCGCAAT------------------CGCAA
TGGCTGCCATGTAGAGCTGCTGTTCCTGCGATATCTG------GGAGCCTTGTGCCCTGGTGTGT
GGGGGTATGGAAATACTGGACAG------AGGATCAGTTACTCCATCACCTGGTTCTGCTCTTG
GTCTCCCTGTGCCAACTGCTCTCGCAGACTGGCCCAGTTCCTCAGCCAGGTA---------CCCAA
CGTTCGCCTTAGGATCTTCGTATCACGCCTCTACTTTTGTGACTTGGAGGACAGCCGTGAGAGAGACGGCCTGAGGTTGCTAAAAAACGCCGGCGTGCAGATCACAGTCATGAGTTACAAAGACTTCTTCTACTGCTGGCAGACTTTTGTAGCTCGTAATCAGAGCAAATTCAAGGCCTGGGAAGAGCTGCACCGAAACTCTGTTCGCCTAACAAGA---------ACA---CTCAACCGCATACTCCAGC
CCTGTGACATTGATGATTTAAGAGATGCCTTCAAGCTTCTTGGGCTG------------------TGA
	Trachyrincus_murrayi
ATGATTAGTAAGCTA---------GACAGTGTGCTCTTGGCCCAGAAGAAATTCATCTACAATTAC
AAGAACATGCGTTGGGCAAAAGGCCGCAACGAGACCTACCTATGCTTTGTGGTGAAGAGAAGGCTTGGACCTGATTCCCTGTCTTTCGACTTCGGACACCTACGCAAT------------------CGCCT
TGGCTGCCACGTAGAGCTGCTGTTTCTGAGCCACCTG------GGGGCGCTGTGCCCGGGCCTGT
GGGGGTGTGGAGGCGACGTAAAC---AGAAGACTCAGCTACTCGGTCACCTGGTTCTGCTCCT
GGTCTCCCTGCGCCAACTGTGCGGCCACGCTGGCCCGGTTCCTGAGGCAGACG---------CCCA
ACCTGCGCCTCAGGATCTTCGTGGCTCGCCTCTACTTCTGTGACCTGGAGGACAGTCCGCATATAGAGGGCTTGAGGGATCTGAGGAGAGCAGGGGTCCAGGTCACCGTTATGAGCTACAAAGACTACTTCTACTGCTGGCAGACCTTCGTAGCTCACAGGCTGAGCCGCTTCAAGGCCTGGGAAGGGCTGCATACCAATTCTGTCCGTCTGTCCAGA---------AAA---CTAAACCGCATCCTCCA
GCCATGTGAAACAGAAGATTTAAGAGATGCTTTCAGACTTATTGGACTGTTAACC------------TGA
	Trachyrincus_scabrus
ATGATAAGTAAGCTA---------GACAGTGTGCTCTTGGCTCAGAAGAAATTCATCTACAATTAC
AAGAACATGCGTTGGGCAAAAGGCCGGAATGAGACCTACCTATGCTTTGTGGTGAAGAGAAGGCTTGGACCTGATTCCCTGTCTTTCGACTTCGGACACCTACGCAAT------------------CGCCT
TGGCTGCCACGTAGAGCTGCTGTTTCTGAGCCACCTG------GGGGCACTGTGCCCGGGCCTG
TGGGGGTGCGGAGGCGACGAAAAC---AGAAGACTCAGCTACTCGGTCACCTGGTTCTGCTC
CTGGTCTCCCTGCGCCAACTGTGCGGCCACACTGGCCCGGTTCCTGAGGCACACG---------CC
CAACCTGCGCCTCAGGATCTTCGTGGCTCGCCTCTACTTCTGTGACCTGGAGGACAGTCCGCATATAGAGGGCTTGAGGGATCTGAGGAGAGCAGGGGTCCAGGTCACTGTTATGAGCTACAAAGACTACTTCTACTGCTGGCAGACCTTCGTAGCTCACAGGCTGAGCCGCTTCAAGGCCTGGGAAGGGCTGCATACCAATTCTGTCCGTCTGTCCAGA---------AAA---CTAAACCGCATCCTC
CAGCCATGTGAAACAGAAGATTTAAGAGATGCTTTCAGACTTATTGGACTGTTAACC------------TGA
	Trisopterus_minutus
ATGATTAGTAAGCTA---------GACAGTGTGCTCTTGGCCCAGAAGAAATTTATATACAATTAC
AAGAACCTACGATGGGCAAAAGGACGCAACGAGACCTACCTCTGCTACGTAGTGAAGAGGAGGCTCGGACCTGATTCCCTCTCCTTCGACTTCGGACACCTACGCAAT------------------CGCAC
TGGCTGCCACGTAGAGCTGCTGTTCCTCAGCTACCTT------GGGGCACTATGCCCGGGCCTCT
GGGGCTGCACCGATGACAGAAAC---CGAAGACTGAGCTACTCCGTCACCTGGTTCTGCTCCT
GGTCTCCCTGTGCCAACTGTGCGGCCACGCTGGCCCGGTTCCTGAGGCAGACG---------CCCA
ACCTGCGCCTCAGGATCTTCGTCGCCCGCCTCTACTTCTGCGACCTGGAGGGCAGTCCGCACATAGAGGGCTTGAGGCACCTGAGGAGGGCAGGGGTCCAGGTCAAAGTCATGAGCTACAAAGACTACTTCTACTGCTGGCAGACCTTCGTAGCTCACAGGCTGAGCCGCTTCAAGGCCTGGGAAGGGCTGCATACCAATTCTGTGCGTCTGTCAAGA---------AAA---CTAAACCGCATCCTCCA
GCCATGTGAAACAGAAGATTTAAGAGATGTTTTCGGACTTTTTGGACTGTTAACC------------TGA
	Typhlichthys_subterraneus
ATGATTAGCAAGCTA---------GACAGTGTCCTTCTGGCGCAGAAGAAATTCATCTTCCACTAT
AAGAATATGCGCTGGGCAAGGGGGCGCAATGAGACATATCTCTGCTTTGTCATTAAGAGGAGAGTGGGGCCGGACTCCCTGTCCTTTGACTTTGGACACCTCCGCAAT------------------CGCTCC
GGCTGCCATGTAGAGCTGCTGTTCCTGCGCCACTTG------GGGGCGCTGTGCCCTGGCCTGTG
GGGACAGGGGGGTACAGGTGAC---AACAGACTCAGTTACTCCATCACCTGGTTCTGCTCCTG
GTCCCCCTGTTCCAACTGCTCTCACAGACTGGCCCAGTTCCTCAGCCAGCTG---------CCCAA
CCTCCGCCTGAGGATCTTTGTGTCCCGTCTGTACTTCTGTGACCTGGAGGACAGCAGGGAGAGAGAGGGCCTGAGAATGCTGAAGAATGCGGGCGTGCACATAACCGTCATGAGCTACAAAGACTATTACTATTGCTGGCAGACCTTTGTAGCTCGCAGAAAGAGTAAATTCAAAGCATGGGAAGGGCTGCACCAAAACTCTGTTCGCCTGGCCAGG---------AAA---CTCAACCGCATCCTCCAG
CCGTGCGAGATAGAAGATTTAAGAGATGCCTTCAAACTTCTTGGGTTT------------------TGA
	Xiphophorus_maculatus
ATGATTACAAAGCTA---------GACAGGGTACTATTACCCAAAAAAAAATTCATCTATCATTAC
AAGAACATGCGCTGGGCAAGAGGTCGATGTGAGACATACCTCTGCTTTGTGGTGAAGAAGCGAGTGGGACCAGACTCCCTGTCCTTTGACTTTGGACATCTCCGCAAC------------------CGCAAC
AACTGTCATGTGGAGCTGCTGTTCCTGCGCCACCTG------GGAGCGTTGTGCCCTGGCCTGTG
GGGTTATGGAGTCACTGGTGAG---AGAAAAGTCAGCTACTCCATCACCTGGTTTTGCTCCTG
GTCTCCCTGTGCAAACTGCTCCTTCCGACTGGCTCAGTTCCTCCACCAGACC---------CCCAA
CCTCCGCCTCAGGATCTTTGTATCCCGGCTTTATTTCTGTGACTTGGAGGACAGCCGTGAAAGAGAGGGACTTAGAATGCTGAAAAAAGCTGGCGTGCACATCACAGTCATGAGTTACAAAGATTACTTTTACTGCTGGCAGACCTTTGTGGCAAAAAGTCAAAGCAAGTTCAAGCCGTGGGATGGGCTGCACCAAAACTGTATCCGGCTGACAAGG---------AAA---CTCAACCGCATACTTCAG
CCATGTGAGACAGAAGATTTAAGAGATGCCTTCAGGCTTCTTGGACTG------------------TGA
	Zeus_faber
ATGATAACTAAACTA---------GACAGTGTGCTTCTGGCTCGGAAGAAATTCATTTACCACTAT
AAGAACATGCGCTGGGCAAAAGGCCGCTGTGAGACGTACCTCTGCTTTGTCGTCAAGAGGAGAGTTGGACCCAATTCCCTGTCCTTTGACTTTGGACACCTTCGCAAT------------------CGGACC
GGCTGCCATGTAGAGCTCCTGTTTCTACGTCACCTG------GGAGCCTTGTGCCCTGGACTGTG
GGGACACGGAGGCCCCTATGGA---GGGCGGCTCAGTTACTCAGTCACCTGGTTCTGCTCGTG
GTCTCCCTGCGCCAACTGCTCCTTCAGACTGGCCCAATTCCTCGGGCAGACG---------CCCAA
CCTCCGCCTCAGGATCTTTGTCTCCCGCCTCTACTACTGCGACCTTGAAGATAGCCGCGAGAGAGAGGGCTTACGGATCCTGAAAAGAGCCGGAGTCCAAATCACAGTCATGAGCTACAAAGACTACTTCTATTGCTGGCAAACCTTCGTGGCTCACAGACAGACCAGCTTCAAGGCGTGGGATGAGCTGCACCAAAACTCAGTTCGCCTGGCCAGG---------AAA---CTAAACCGCATCCTCCAG
CCTTGTGAAACAGAAGATTTAAGAGATGCCTTCAAACTTCTTGGGTTCTTG---------------TGA
;
end;

begin trees;

	tree speciestree = (((Astyanax_mexicanus:121.77122741279602,Danio_rerio:121.77122741279602):101.99953637657163,((((((((((((((((Gasterosteus_aculeatus:55.40747769565583,Myoxocephalus_scorpius:55.40747769565583):22.627589007329938,(Sebastes_norvegicus:71.41027871780396,Chaenocephalus_aceratus:71.41027871780396):6.624787975823878):5.948298200333113,Perca_fluviatilis:83.98336487731933):27.234997279977804,((((Takifugu_rubripes:46.743550480651855,Tetraodon_nigroviridis:46.743550480651855):52.31449333152771,Antennarius_striatus:99.05804377441406):4.952094098567969,Spondyliosoma_cantharus:104.0101378944397):3.8940865391969623,Symphodus_melops:107.90422446670532):3.314137740588194):4.0983751179695105,(((Oreochromis_niloticus:90.12568147794833,(Oryzias_latipes:69.76327566986083,(Poecilia_formosa:18.384480726242064,Xiphophorus_maculatus:18.384480726242064):51.37879498329163):20.362405779966025):6.229750216332775,((Chromis_chromis:86.03637034606933,Pseudochromis_fuscus:86.03637034606933):6.271233430540818,Parablennius_parvicornis:92.30760380917813):4.047827894961586):15.657636823177327,((Helostoma_temminckii:64.19328314971924,Anabas_testudineus:64.19328314971924):42.49635722122191,Selene_dorsalis:106.6896403640747):5.32342815576196):3.303668787118795):2.6957501523196754,(Thunnus_albacares:103.80823429222107,Lesueurigobius_cf_sanzoi:103.80823429222107):14.204253155434131):5.149373299789431,Chatrabus_melanurus:123.16186078948975):4.574033951210964,((Lamprogrammus_exutus:66.95888729228973,Carapus_acus:66.95888729228973):23.925274275398266,Brotula_barbata:90.88416159934998):36.85173311395644):9.028980841016761,((Myripristis_jacobus:59.01862996520996,(Holocentrus_rufus:14.652058449554444,Neoniphon_sammara:14.652058449554444):44.366571516036984):70.12873428974152,((Rondeletia_loricata:89.71703486652375,Acanthochaenus_luetkenii:89.71703486652375):23.455124383091928,Beryx_splendens:113.17215923690796):15.97520504798888):7.61751127405762):3.0117428180396644,Monocentris_japonica:139.776618334198):7.268487315320982,Lampris_guttauts:147.04510569152832):3.839686785376074,(((((((Molva_molva:42.47743926963806,(Brosme_brosme:39.03891726341247,(((((Arctogadus_glacialis:5.222854929506778,Boreogadus_saida:5.222854929506778):2.4513389710009097,(Theragra_chalcogramma:3.346329225230217,Gadus_morhua:3.346329225230217):4.327864675396681):5.726030785477162,(Melanogrammus_aeglefinus:10.395505192184448,Merlangius_merlangus:10.395505192184448):3.0047194936364896):4.48665917098522,Pollachius_virens:17.886883866405487):9.021208262825013,(Trisopterus_minutus:22.696635680580137,Gadiculus_argenteus:22.696635680580137):4.211456434738636):12.130825152540204):3.4385220028579297):3.19094077802896,Lota_lota:45.6683800485611):13.098774013638497,(Phycis_blennoides:16.400560005474087,Phycis_phycis:16.400560005474087):42.366594044685364):12.221774325680741,((Merluccius_merluccius:5.7998921918630600,Merluccius_polli:5.7998921924829485):61.73268190526217,(Melanonus_zugmayeri:63.95622381646633,((((Macrourus_berglax:29.67249945344925,Malacocephalus_occidentalis:29.67249945344925):20.17204357004166,Bathygadus_melanobranchus:49.84454303512574):10.645187737723738,(Mora_moro:36.98188234682083,Laemonema_laureysi:36.98188234682083):23.5078484090443):1.939285897175786,(Muraenolepis_marmoratus:56.88453414344788,(Trachyrincus_scabrus:12.07161490740776,Trachyrincus_murrayi:12.07161490740776):44.81291924285889):5.5444825193190255):1.5272070992565432):3.576350340722499):3.4563542779281846):33.47187371263503,Stylephorus_chordatus:104.46080207824707):21.041643343019487,(Zeus_faber:32.85098531341553,Cyttopsis_roseus:32.85098531341553):92.65146017112733):19.170966317129142,(Polymixia_japonica:135.7494994041443,(Percopsis_transmontana:60.18133554153442,Typhlichthys_subterraneus:60.18133554153442):75.56816387424469):8.923912356662754):6.211380692934995):7.560750375115873,Benthosema_glaciale:158.44554285736086):10.299416859668469,(Parasudis_fraserbrunneri:161.78278560620342,Guentherus_altivela:161.78278560077345):6.962174173392896):25.783923850154878,(Osmerus_eperlanus:117.3724450843811,Borostomias_antarcticus:117.3724450843811):77.15643841142654):17.481817657327667,(Salmo_salar_1:0.00662978935994194395,Salmo_salar_2:0.00857699553333491141):212.0107011795044):11.760062609915053):10,Lampetra_tridentata:232);

end;

begin mrbayes;
	log start filename=log.out;
	charset 1st_pos=1-.\3;
	charset 2nd_pos=2-.\3;
	charset 3rd_pos=3-.\3;
	partition by_codon=3:1st_pos,2nd_pos,3rd_pos;
	set partition=by_codon;
	lset applyto=(all) nst=6 rates=gamma;
	unlink revmat=(all) statefreq=(all) shape=(all) ratemultiplier=(all);
 	prset applyto=(all) ratepr=variable;
	constraint gadiformes = 32 31 6 26 40 70 71 41 34 36 37 20 68 9 4 35 33 55 19 72 11 38 30 53 52;
	prset applyto=(all) topologypr=constraints(gadiformes);
	report applyto=(all) ancstates=yes siterates=yes;
	outgroup 21;
	showmodel;
	taxastat;
	mcmcp samplefreq=5000 printfreq=5000 nruns=24 nchains=10 starttree=current nperts=4 nswaps=3 temp=0.01;
       	mcmcp savebrlens=yes filename=asr_gadiformes_gtr_outgroup_tree ngen=6000000;
    	sump;
	sumt;

End;


##########################################################################################################################
##############################################ProtASR setting and input files#############################################
##########################################################################################################################


ProtASR setting file

##########################################################################################################################
##### Settings file for ProtASR 2.0
##### Ancestral sequence reconstruction of proteins under structurally constrained substitution models
##### Miguel Arenas, David Liberles & Ugo Bastolla
##### (c) 2014-2015
##### Contact: miguelmmmab@gmail.com
##### 
##### Parameters with an "*" are mandatory (must be specified)
##### Text with an "#" is not read. Parameter values must be introduced immediately after the "="
##########################################################################################################################


####################################################
#### Alignment of amino acid sequences and tree ####
####################################################

### Target alignment file with a rooted tree ### # nexus format with a rooted tree, see documentation and examples
*NameOfNexusFile=60_teleosts.nex


#############################
### Settings for the ASR  ###
#############################

# Substitution model: MEANFIELD (requires specification of settings in the following section), Blosum62, cpREV64, Dayhoff, DayhoffDCMUT, G1974a, G1974c, G1974p, G1974v, Grantham, HIVb, HIVw, JTT, JonesDCMUT, LG, Miyata, MtArt, MtMam, MtRev24, MtZoa, RtRev, VT, WAG
*SubsModel=MEANFIELD


# Consider frequencies from the model (+F) (0: No, 1: Yes)
*ModelFreqs=0


# Estimate (0) or fix (1) gamma shape parameter  
*TypeG=1

# Gamma shape parameter value. Initial or fixed alpha, 0:infinity (constant rate)
*AlphaG=0

# Different alphas for genes, introduce a number
*Malpha=0


# Estimate (0) or fix (1) rho (correlation parameter)
*TypeRho=1

# Rho (correlation parameter). initial or fixed rho, 0:no correlation
*RhoCorr=0


###############################################################################################
### Settings to compute the substitution model based on the protein structure - MEANFIELD - ###
###############################################################################################

### Input files defining the protein ###
# PDB file (must be placed in the current directory)
*PDBfile=model3.pdb

# Chain of the PDB file
*CHAIN=A


### Thermodynamic model ###
# Temperature
*TEMP=0.5

# Configurational entropy per residue (unfolded)		
*SU1=0.065

# Configurational entropy per residue (misfolded)
*SC1=0.065

# Configurational entropy offset (misfolded)		
*SC0=0.0

# Use up to 1,2,3 moments of misfolding energy?
*REM=2

# Contacts map (must be placed in the ProtEvol directory)	
*FILE_STR=structures.in


### Mean field model ###
# Number of substitutions to simulate data (0 by default, not required for ASR)
*TMAX=0

# LAMBDA~ NPOP*exp(-DELTA G/TEMP)
*LAMBDA_par=0.90

# Optimize LAMBDA? (0: No, 1: Yes, default)
OPT_LAMBDA=1

# Target value of DeltaG if OPT_LAMBDA
DG_OPT=-1

# Optimization criterion. Allowed: NAT ALL DG  
*MODEL=ALL


### Mutation model ###
# Global matrix. Mean (0) or mean weighted by frequencies (1)
*GLOBALMATRIX=0

# Exchangeability. Allowed: MUT, EXCH, FLUX, RATE
*EXCHANGE=FLUX

# Rate matrix. Allowed: JTT, WAG
*MATRIX=JTT

# Get nucleotide frequencies from sequence? (0: Use input nucleotide frequencies, 1: Fit nucleotide frequencies from prot sequences, 2: Fit amino acid frequencies from prot sequences)
*GET_FREQ=2


## DNA Parameters for model MUT ##
# Frequency for A
*fA=0.25

# Frequency for T
*fT=0.25

# Frequency for C
*fC=0.25

# Frequency for G
*fG=0.25

# Transition transversion ratio (Kappa, >1)
*TT_RATIO=1.3

# Ratio between 1-nuc and 2-nuc mutations (0-1)
*TWONUCMUT=0.25

##########################################################################################################################
##### Settings file for ProtASR 2.2
##### Ancestral sequence reconstruction of proteins under structurally constrained substitution models
##### Miguel Arenas & Ugo Bastolla
##### (c) 2014-2018
##### Contact: miguelmmmab@gmail.com
##### 
##### Parameters with an "*" are mandatory (must be specified)
##### Text with an "#" is not read. Parameter values must be introduced immediately after the "="
##########################################################################################################################


####################################################
#### Alignment of amino acid sequences and tree ####
####################################################

### Target alignment file with a rooted tree ### # nexus format with a rooted tree, see documentation and examples
*NameOfNexusFile=60_teleosts.nex


#############################
### Settings for the ASR  ###
#############################

# Substitution model: MEANFIELD (requires specification of settings in the following section), Blosum62, cpREV64, Dayhoff, DayhoffDCMUT, G1974a, G1974c, G1974p, G1974v, Grantham, HIVb, HIVw, JTT, JonesDCMUT, LG, Miyata, MtArt, MtMam, MtRev24, MtZoa, RtRev, VT, WAG
*SubsModel=MEANFIELD


# Consider frequencies from the model (+F) (0: No, 1: Yes)
*ModelFreqs=0


# Estimate (0) or fix (1) gamma shape parameter  
*TypeG=0

# Gamma shape parameter value. Initial or fixed alpha, 0:infinity (constant rate)
*AlphaG=0.5

# Different alphas for genes, introduce a number
*Malpha=0


# Estimate (0) or fix (1) rho (correlation parameter)
*TypeRho=1

# Rho (correlation parameter). initial or fixed rho, 0:no correlation
*RhoCorr=0


###############################################################################################
### Settings to compute the substitution model based on the protein structure - MEANFIELD - ###
###############################################################################################

### Input files defining the protein ###
# PDB file (must be placed in the current directory)
*PDBfile=Gadus_morhua.pdb

# Chain of the PDB file
*CHAIN=A


### Thermodynamic model ###
# Temperature
*TEMP=0.5

# Configurational entropy per residue (unfolded)		
*SU1=0.065

# Configurational entropy per residue (misfolded)
*SC1=0.065

# Configurational entropy offset (misfolded)		
*SC0=0.0

# Use up to 1,2,3 moments of misfolding energy?
*REM=2

# Coefficient of local interactions
*A_LOC=0

# Contacts map (must be placed in the ProtEvol directory)	
*FILE_STR=structures.in


### Mean field model ###
# Number of substitutions to simulate data (0 by default, not required for ASR)
*TMAX=0

# LAMBDA~ NPOP*exp(-DELTA G/TEMP)
*LAMBDA_par=0.90

# Optimize LAMBDA? (0: No, 1: Yes, default)
OPT_LAMBDA=1

# Target value of DeltaG if OPT_LAMBDA
DG_OPT=-1

# Optimization criterion. Allowed: NAT ALL DG  
*MODEL=ALL

# WildType model: No (0) or yes (1) 
*WTmodel=1


### Mutation model ###
# Global matrix. Mean (0) or mean weighted by frequencies (1)
*GLOBALMATRIX=0

# Exchangeability. Allowed: MUT, EXCH, FLUX, RATE
*EXCHANGE=FLUX

# Rate matrix. Allowed: JTT, WAG
*MATRIX=JTT

# Get nucleotide frequencies from sequence? (0: Use input nucleotide frequencies, 1: Fit nucleotide frequencies from prot sequences, 2: Fit amino acid frequencies from prot sequences)
*GET_FREQ=2

# Improve mutation parameters after selection?
*REMUT=0


## DNA Parameters for model MUT ##
# Frequency for A
*fA=0.25

# Frequency for T
*fT=0.25

# Frequency for C
*fC=0.25

# Frequency for G
*fG=0.25

# CpG transition ratio
*kCpG=2

# Transition transversion ratio (Kappa, >1)
*TT_RATIO=1.3

# Ratio between 1-nuc and 2-nuc mutations (0-1)
*TWONUCMUT=0.25


##########################################################################################################################


ProtASR input file


#NEXUS

[
Real data set from NCBI

PDBtaxa=Gadus_morhua
]

Begin data;
Dimensions ntax=74 nchar=217;
          Format datatype=protein gap=- missing=? matchchar=.;
          Matrix
Acanthochaenus_luetkenii    MITKLDRVLLAKETFIFHYENMRWAKGRHETYLCFVVKRRVGPDSLSFDFGHLRNRTGCHVE-LLFLRHL--GTLCPGLWGYGGAGE-RRLSYSITWFCSWSPCADCAFRVAQLIGRTPNLRLRIFVSRLYFCDLEDSRERGGLRLLKKAGVQITVMSYKDFFYCWQTFVANGGSSFKAWDEMHQNSVRLASQLNHILQPCDTEDLRDAFKLLGL--
Anabas_testudineus    MITKLDSVLLPRKKFIYHYKNVRWARGRHETYLCFVVKRRVGPDSLTFDFGHLRNRNGCHVE-MLFLRYL--GALCPGIWGYGGAGE-KRLSYSITWFCSWSPCANCSLRLTQFLSQTPNLRLRIFVSRLYFCDMEDSREREGLRILKNAGVQITVMTYKDFFYCWQTFVDRKQSSFKAWDELHQNSVRLTRKLYRILQPCEIEDLRDAFKLLGL--
Antennarius_striatus    MITKLDSVLLPRKKFIYHYKNMRWARGRCETYLCFVVKRREGPDTLTFDFGHLRNRNGCHVE-LLFLRYL--GALCPGLWGSGGTGE-KRLSYSITWFCSWSPCANCSIRQCEFLSRTPNLRLRIFVSRLYFCDLEDSREREGLRMLKKAGVQISVMSYKDFFYCWQTFVASKQSSFKAWEELHQNSVRLARKLNRILQPCEAEDLRDAFKLLGL--
Arctogadus_glacialis    MISKLDSVLLAQNKFIYNYKNMRWAKGRNETYLCFVMKRRLGPDSLSFDFGHLRNRTGCHAE-LLFLSYL--GALCPGLWGCADDRN-RRLSYSVTWFCSWSPCANCATTLTRFLRQTPNLRLRIFVSRLYFCDLEGSPHVEGLRDLRRAGVQVKVMSYKDYFYCWQTFVAHRLSRFKAWEGLHTNYVRLSRK?NRILQPCETEDLRDVFRLFGLLT
Astyanax_mexicanus    MTSKLDSILLTQKKFIYHYKNVRWARGRHETYLCFVVKRRIGPNSLSFDFGHLRNRSGCHVE-LLFLRYL--GALCPGLGGLGVDGV--KVGYAVTWFCSWSPCSNCAQRIAHILSQTPSLRLRIFVSRLYFCDNEDSLEREGLRHLLRAGVQITVMTYKDFFYCWQTFVARRESRFKAWDGLHQNSVRLSRKLKRILQPCQTEDLRDVFALLGL--
Bathygadus_melanobranchus    MISKLDSVLLAQKKFMYNYKNVRWAKGRHETYLCFVVRRRLGPNSLSFDFGHLRNRTGCHVE-LLFLSHL--GALCPGLWGCVGDDN-RRLSYSVTWFCSWSPCANCAATLARFLRQTPNLRLRIFVARLYFCDLEDSPNIEGLRELRRAGVQVIVMSYKDYFYCWQTFVAHRLSRFKAWEGLHTNSVRLSRKLNRILQPCETEDLRDAFRVIGLLS
Benthosema_glaciale    MITKLDSVLLGQKKFLFHYKNVRWAWGRNETYLCFVVKRRVGPNSLSFDFGHLRNRSSCHAE-LLFLRHL-GGALCPGLWGYGGDGGEGRFNYSVTWFCSWSPCADCSLRLAQFLSRTPNLRLRIFVSRLYFCDAEDSREREGLRTLKRAGVQITVMNYKDYYYCWQTFVAHRQSSFKAWADLHQNSVRLARKLHRILQPCETEDFRDAFKLLGL--
Beryx_splendens    MITKLDSVLLAKKKFIYHYKNMRWAKGRHETYLCFVVKRRVGPDSLSFDFGHLRNRAGCHVE-LLFLRHL--GALCPGLWGHGGSGE-RKLSYSITWFCSWSPCADCSFRLAQFLNRTPNLRLRIFVSRLYFCDQEDSRERDGLRLLKKAGVNITVMSYKDFFYCWQTFVANRTSRFKAWDLLHQNSVRLARKLNRILQPYEIEDLRDAFRLLGF--
Boreogadus_saida    MIRKLDSVLLAQNKFIYNYKNMRWAKGRNETYLCFVVKRRLGPDSLSFDFGHLHNRTGCHAE-LLFLSYL--GALCPGLWGCADDRN-RRLSYSVTWFCSWSPCANCATTLTRFLRQTPNLRLRIFVSRLYFCDLEGSPHVEGLRDPRRAGVQVKVMSYKDYFYCWQTFVAHRLSRFKAWEGLHTNYV?LSRKLNRILQPCETEDLRDVFRLFGLLT
Borostomias_antarcticus    MISKLDSVLLAQKKFLFHYKNVRWARGRHETYLCFVVKRRVGPDSLTFDFGHLRNRTGCHVE-LLFLRHL--GVLCPGLSASGGAGGGRGLNYSITWFCSWSPCFDCSARLAQFLRRTPNLRLRLFVSRLYFCDPEDRHEREGLRALKRAGVHITVMSYKDYFYCWQTFVAHRQRAFKAWEDLQQNSVRLARKLNSILLPCETEDLRDPFRLLGL--
Brosme_brosme    MMSKLDSVLLAQKKFIYNYKNLRWAKGRNETYLCFVVKRRLGPDSLSFDFGHLRNRTGCHVE-LLFLSYL--GALCPGLWGCGGDRN-QRLSYSVTWFCSWSPCANCAATLARFLRHTPNLRLRIFVARLYFCDLEGSPHIEGLRDLRRAGVQVKVMSYKDYFYCWQTFVAHRLSRFKAWEGLHTNSVRLSRALNRILQPCETEDLRDPFRLFGLLT
Brotula_barbata    MIAKLDSVLLPRKKFIYHFKNMRWAKGRHETYLCFVVKRRVGPDSLSFDFGHLRNRNGCHVE-LLFLRYL--GALCPGLWGCGNSGQ--RLCYSITLFCSWSPCANCSERLAKFLGRTPNLRLRIFVSRLYFCDMEDSREREGLRMLKNAGVNITVMSYKDYFYCWQTFVARGASNFKAWDGLQENSIRLARKLTHILQPGETEDLRDAFKLLGM--
Carapus_acus    MTAKLDRVLLPRKKFLFHYKNVRWAKGRHETYLCFVVKRRVGPDSMSFDFGHLRNRSGCHVE-LLFLRYL--GALCPGLWGYEGSGQ-RRLSYSITWFCSWSPCANCSERLAQFLNRTPNLRLRIFVSRLYFCDLEDSREREGLRTLEKAGVHITIMSYKDYFYCWQTFVACGTSKFKAWDELHQNTTRLKRKLNRILQPCETEDLRDAFKLLGLL-
Chaenocephalus_aceratus    MITKLDSMLLPRKKFIYHYKNMRWARGRCETYLCFVVKRRVGPDSLTFDFGHLRNRNGCHVE-MLFLRYL--DALCPGLLGCEGTGE-KRLSYSITWFCSWSPCANCSIRLSQFLSQTPNLRLRIFVSRLYFCDMENSPARDGLIMLKKAGVQTSVMSYKDFFYCWHNFVDCKQSKFKPWEDLHQNSVRLARKLKRILQLCETEDLRDAFKLLGL--
Chatrabus_melanurus    MITKLDSVLLPRKKFIYHYKNMRWAKGRHETYLCFVVKRRMGPDSLSFDFGHLRNRNGCHVE-LLFLRYL--GALCPGLWGYGIAGE-RKLSYSVTWFCSWSPCVNCSLRLTQFLMQTPNLRLRIFVSRLYFCDMEDSREREGLRMLKKAGVHITVMSYKDFFYCWQTFVACKESKFKAWEALHQNSVRLARKLNRILQPCETEDFRDAFKLLGL--
Chromis_chromis    MITKLDSVLLPQKKFIYHYKNMRWARGRCETYLCFVIKKRAGPDSISFDFGHLRNRNGCHVE-LLFLRYL--GALCPGLWGYGQ----NRISYSITWFCSWSPCANCSLRLAQFLNQTPNLRLRIFVSRLYFCDMEDSREREGLRILKKAGVNITVMSYKDYFYCWQTFVARRLSKFKPWDGLQQNYVRLSRKLNRILQPCETEDFRDAFRLLGL--
Cyttopsis_roseus    MITKLDSVLLARKTFIYHYKNMRWAKGRHETYLCFVVKRRVGPDSLSFDFGHLRNRTGCHVE-LLFLRHL--GALCPGLWGQGGADE-RRLSYSVTWFCSWSPCANCSLRLVQFLGQTPNLRLRIFVSRLYYCDLEDSREREGLRTLKRAGVQITVMSYKDYFYCWQTFVARRQTRFKAWDELHQNSVRLARKLNRILQPCETEDLRDAFKLLGFL-
Danio_rerio    MICKLDSVLMTQKKFIFHYKNVRWARGRHETYLCFVVKRRIGPDSLSFDFGHLRNRSGCHVE-LLFLRHL--GALCPGLSASSVDGA--RLCYSVTWFCSWSPCSKCAQQLAHFLSQTPNLRLRIFVSRLYFCDEEDSVEREGLRHLKRAGVQISVMTYKDFFYCWQTFVARRERSFKAWDGLHENSVRLVRKLNRILQPCETEDLRDVFALLGL--
Gadiculus_argenteus    MISKLDSVLLAQKKFIYNYNNMRWAKGRNETYLCFVVKRRLGPDSLSFDFGHLRNRTGCHAE-VLFLSYL--GALCPGLWGCAGDRS-LRLSYSVTWFCSWSPCANCAATLARFLRQTPNLRLRIFVARLYFCDLEGSPHVEGLRDLRRAGVQVKVMSYKDYFYCWQTFVAHRLSRFKAWEGLHTNSVRLSRKLNRILQPCETEDLRDVFRLFGLLT
Theragra_chalcogramma    MISKLDSVLLAQKKFIYNYKNMRWAKGRNETYLCFVVKRRLGPDSLSFDFGHLRNRTGCHAE-LLFLSYL--GALCPGLWGCADDRN-RRLSYSVTWFCSWSPCANCATTLTRFLRQTPNLRLRIFVSRLYFCDLEGSPHVEGLRDLRRAGVQVKVMSYKDYFYCWQTFVAHRLSRFKAWEGLHTNYVRLSRKLNRILQPCETEDLRDVFRLFGLLT
Gadus_morhua    MISKLDSVLLAQKKFIYNYKNMRWAKGRNETYLCFVVKRRLGPDSLSFDFGHLRNRTGCHAE-LLFLSYL--GALCPGLWGCADDRN-RRLSYSVTWFCSWSPCANCATTLTRFLRQTPNLRLRIFVSRLYFCDLEGSPHVEGLRDLRRAGVQVKVMSYKDYFYCWQTFVAHRLSRFKAWEGLHTNYVRLSRKLNRILQPCETEDLRDVFRLFGLLT
Gasterosteus_aculeatus    MIAKLDSVLLPRKKFIYHYTNMRWARGRHETYLCFVVKRRVGPDSLSFDFGHLRNRSGCHVE-LLFLRHL--GALCPGFLGCGDTGG-RRLSYSITWFCSWSPCVNCSISLSQFLSRTPNLRLRIFVSRLYFCDMENSRERDGLRMLKKAGVQVTVMSYKDFFYCWQTFVDRKQSQFKAWKELHQNSVRLSRKLKRILQPCETEDLRDAFKLLGL--
Guentherus_altivela    MITKLDSILMAQKKFIFHYKNMRWAKGRNETHLCFVVKRRLGPNSLSFDFGHLRNRTGCHVE-LLFLRHL--GFLCPGLWGYGEPGE-GRLNYSVTWFCSWSPCADCSFTLTHFLRETPNLRLRIFVSRLYFCDEEDSSAREGLRMLKKAGVNITVMSYKDYFYCWKTFVAHRQRNFKAWDGLDQNSVHLARKLSHILQPWETADLRDAFKLLGL--
Helostoma_temminckii    MITKLDSVLLPRKKFIYHYKNVRWARGRHETYLCFVVKRRVGPDSLTFDFGHLRNRNGCHVE-MLFLRYL--GALCPGLWGCGGTGE-RRLSYSITWFCSWSPCSNCSLRLAQFLSQTPNLRLRIFVSRLYFCDMEDSREREGLRILKNAGVQITVMSYKDFFYCWQTFVARKQSNFKAWEELHQNSVRLTRKLHRILQPCETEDLRDAFKLLGL--
Holocentrus_rufus    MITKLDSVLLAKKKFIYHYKNLRWAKGRHETYLCFVVKRRAGPDSIAFDFGHLRNRAGCHVE-LLFLRYL--GALCPGLWGYGGTGE-RKMSYSITWFCSWSPCANCSYRLAQFLNRTPNLRLRLFVARLYFCDIEDSREREGLRMLKNAGVHITVMSYKDYFYCWQTFVARKTSNFKAWDGLHQNYVRLARKLNRILQPCETEDLRDAFRLLGL--
Laemonema_laureysi    MISKLDSVLLAQKKFMFNYKNMRWARGRNETYLCFVVKRRLGPNSLSFDFGHLRNRTGCHVE-LLFLSYL--GALCPGLWGCRGDEN-RRLSYSVTWFCSWSPCANCAATLARFLRQTPNLRLRIFVARLYFCDLEDSPHIEGLRDLRRAGVRVTVMSYKDYFYCWQTFVAHRLSRFKAWEGLHTNSVRLSRKLNRILQPCETEDLRDAFRLIGLLT
Lampris_guttauts    MISKLDSVLLTQKKFLYHYKNVRWAKGRHETYLCFVVKRRVGPDSMSFDFGHLRNRAGCHVE-LLFLRYL--GALCPGLWGYGDTGD-RRLSYSVTWFCSWSPCANCSFRLAQFLQRTPNFRLRLFVSRLYFCDMEDSSERDGLRLLKNAGVQITVMSYKDYFYCWQTFVAHRKSSFKAWDGLHQNTVRLARLLNRILQPCEAEDLRDAFKLLGF--
Lamprogrammus_exutus    MIAKLDSVLLPRKKFIFHYKNMRWAKGRHETYLCFVVKRRVGPDSLSFDFGHLRNRNGCHVE-LLFLRYL--GALCPGLWGCGGSGE-RRLSYSITWFCSWSPCANCSQRLSQFLSQTPNLRLRIFVSRLYFCDMENSREREGLRMLKNAGVQITVMSYKDFFYCWQTFVACGKSKFKAWDELHRNSVRLTRKLNRILQPWETEDLRDAFRLLGF--
Lesueurigobius_cf_sanzoi    MITKLDSVLLPKKKFIFHYKNVRWAKGRHETYLCFVVKRRVGPNSMSFDFGHLRNRSGCHVE-ILFLRYL--GALCPGLWGAGGSEE-RRLSYSITWFCSWSPCANCSTKLSQFLAKTPNLRLRIFVSRLYFCDLEDSIEREGLRMLKRAGVQLTVMKYKDYFYCWHTFVARNQSNFKAWEELHQNSVRLTRKLSRILQPCETEDLRDAFRLLGL--
Lota_lota    MISKLDSVLLAQKKFIYNYKNIRWAKGRNETYLCFVVKRRLGPDSLSFDFGHLRNRTGCHVE-LLFLSYL--GALCPGLWGCGGDRN-RRLSYSVTWFCSWSPCANCAATLARFLRQTPNLRLRIFVARLYFCDLEGSPHIEGLRDLRRAGVQVKVMSYKDYFYCWQTFVAHRLSRFKAWEGLHTNSVRLSRKLNRILQPCETEDLRDAFRLFGLLT
Macrourus_berglax    MISKLDSILLAQKKFKYNYNNMRWAKGRNETYLCFVVKRRLGPNSLSFDFGHLRNRAGCHVE-LLFLSHL--GALCPGLWGFGGAEN-IRLSYSVTWFCSWSPCANCAATLARFLRQTPNLRLRIFVARLYFCELADSPHSEGLRELRRAGVQVNVMTYKDYFYCWQTFVAHRLSRFKAWEGLHTNSVRLSRKLNLILQPCETEDLRDAFRLIGLLT
Malacocephalus_occidentalis    MISKLDSVLLAQKKFIYNYKNIRWAKGRNETYLCFVVKRRLGPNSLSFDFGHLRNRTGCHVE-LLFLSYL--GALCPGLWGCGGADN-RRLNYSVTWFCSWSPCANCAATLARFLRQTPNLRLRIFVARLYFCDLDDSPHTEGLRELRRAGVQFTVMSYKDYFYCWQTFVAHRLSRFKAWEGLHTNSVRLSRKLNRILQPCETEDLRDAFRLIGLLS
Melanogrammus_aeglefinus    MISKLDSVLLAQKKFIYNYKNMRWAKGRNETYLCFVVKRRLGPDSLSFDFGHLRNRTGCHAE-LLFLSYL--GALCPGLWGCAGDRN-RRLSYSVTWFCSWSPCANCATTLTRFLRQTPNLRLRIFVSRLYFCDLEGSPHVEGLRDLRRAGVQVKVMSYKDYFYCWQTFVAHRLSRFKAWEGLHTNYVRLSRKLNRILQPCETEDLRDVFRLFGLLT
Melanonus_zugmayeri    MISNLDSVLLAQKKFMYNYKNMHWAKGRNATYLCFVVKRRLGPDSLSFDFGHLHNRTGCHAE-LLFLSHL--GALCPGLWGCGGDKN-RRLSYSVTWFCSWSPCANCAATLARFLRQTPNLRLRIFVARVYFCEQEDSPHIEGLRDLRRAGVQVTVMSYKDYFYCWQTFVAHRLSRFKTWEGLHTNSVRLSRKLNRILQPCETEDLRDAFRLIGLLT
Merlangius_merlangus    MISKLDSVLLAQKKFIYNYKNMRWAKGRNETYLCFVVKRRLGPDSLSFDFGHLRNRTGCHAE-LLFLSYL--GALCPGLWGCAGDRN-RRLSYSVTWFCSWSPCANCATTLSRFLRQTPNLRLRIFVSRLYFCDLEGSPHVEGLRDLRRAGVQVKVMSYKDYFYCWQTFVAHRLSRFKAWEGLHTNYVRLSRKLNRILQPCETEDLRDVFRLFGLLT
Merluccius_merluccius    MISKLDSVLLAQKKFMYNYKNMRWAKGRNQTYLCFVVKRRLGPDSLSFDFGHLHNRTGCHAE-LLFLSHL--GALCPGLWGCGGDEN-RRLSYSVTWFCSWSPCANCAATLARFLRLTPNLRLRIFVARLYFCDVEDSPHREGLRNLRRAGVLVNVMSYKDYFYCWQTFVAHRLSRFKAWEGLHTNSVRLSRTLNRILQPCETEDLRDAFRLIGLLT
Merluccius_polli    MISKLDSVLLAQKKFMYNYKNMRWAKGRNQTYLCFVVKRRLGPDSLSFDFGHLHNRTGCHAE-LLFLSHL--GALCPGLWGCGGDEN-RRLSYSVTWFCSWSPCANCAATLARFLRLTPNLRLRIFVARLYFCDVEDSPHREGLRNLRRAGVLVNVMSYKDYFYCWQTFVAHRLSRFKAWEGLHTNSVRLSRTLNRILQPCETEDLRDAFRLIGLLT
Molva_molva    MISKLDSVLLAQKKFIYNYKNMRWAKGRNETYLCFVVKRRLGPDSLSFDFGHLRNRTGCHVE-LLFLSYL--GALCPGLWGCGGDTN-RRLSYSVTWFCSWSPCANCAATLARFLRHTPNLRLRIFVARLYFCDLEGSPHIEGLRDLRRAGVQVKVMSYKDYFYCWQTFVAHKLSRFKAWEGLHTNYVRLSRKLNRILQPCETEDLRDAFRLFGLLT
Monocentris_japonica    MITKLDSVLLAQKKFIYHYKNMRWARGRHETYLCFVVKRRVGPDSLSFDFGHLRNRSGCHVE-LLFLRHL--GALCPGLWGYGGTGE-RRLSYSITWFCSWSPCADCSFRLVQFLGRTPNLRLRIFVSRLYFCDVEDSRERQGLRMLKKAGVQITVMSYKDYFYCWQTFVAHRQSSFKAWDELHQNSVRLARKLNRILQPCETEDLRDAFKLLGL--
Mora_moro    MISTLDSVLLAQKKFMYNYKNMRWAKGRNETYLCFVVKRRLGPDSLSFDFGHLRNRTGCHVE-LLFLSHL--GALCPGLWGCGGDEN-RRLSYSVTWFCSWSPCANCAATLARFLRQTPNLRLRIFVARLYFCDLEDSPHIEGLRDLRRAGVQVTVMSYKDYFYCWQTFVAHRLSRFKAWEGLHTNSVRLSRKLNRILQPCETEDLRDAFRLIGLLT
Muraenolepis_marmoratus    MISKLDSVLLGQKKFIYNYKNMRWAKGRNETYLCFVVKRRLGPDSMSFDFGHLRNRAGCHVE-LLFLSHL--GALCPGLWGCGGDEN-RRLSYSVTWFCSWSPCANCAATLARLLRQTPNLRLRIFVARLYFCDLEGSPHSEGLRDLRRAGVQVNVMSYKDYFYCWQTFVAHRVSRFKAWEGLHTNSVRLSRKLNRILQPRETDDLRDAFRLIGLLT
Myoxocephalus_scorpius    MITKLDSVLLQQKKFIYHYKNMRWARGRHETYLCFVVKRRVGPDSLSFDFGHLRNRTGCHVE-LLFLRYL--GALCPGLWGYGGTGE-KRLSYSITWFCSWSPCINCSISLSQFLNRTPNLRLRIFVSRLYFCDKENSRERDGLRMLKNAGVQITVMSYKDFFYCWQTFVDRKKSNFKAWEELHQNSVRLARKLNRILQPCEAEDLRDAFKLLGL--
Myripristis_jacobus    MITKLDSMLLAKKKFIYHYKNMRWAKGRHETYLCFVVKRRVGPDSMSFDFGHLRNRAGCHVE-LLFLRYL--GALCPGLWGCGGNTE-KKLSYSITWFCSWSPCADCSFRLAQFLNRTPNLRLRIFVSRLYFCDLEDSREREGLRMLKKAGVQITVMSYKDYFYCWQTFVAHRMSSFKAWDGLHQNYVRLARKLNRILQASETEDLRDAFKLLGL--
Neoniphon_sammara    MITKLDSVLLAKKKFIYHYKNLRWAKGRHETYLCFVVKRRVGPDSIAFDFGHLRNRAGCHVE-LLFLRYL--GALCPGLWGYGGTGE-RKLSYSITWFCSWSPCANCSFRLAQFLNRTPNLRLRIFVSRLYFCDVEDSREREGLRMLKNAGVHITVMSYKDYFYCWQTFVARKTSSFKAWDGLHQNYVRLARKLNRILQPCDTEDLRDAFRLLGL--
Oreochromis_niloticus    MIAKLDSMLLPRKKFLYHYKNVRWARGRNETYLCFVVKRRVGPDSLSFDFGHLRNRNGCHVE-LLFLRQL--GTLCPGLSGYGFHGE-RRVSYSITWFCSWSPCANCSSRLAQFLKQTPNLRLRIFVSRLYFCDMEDSREREGLRLLKKVGVHITVMSYKDFFYCWENFVA-QQSKFKAWEGLHQNTVRLARKLNRILQPCDTEDLRDAFKLLGL--
Oryzias_latipes    MITKLDSVLLPKKKFIYHYKNMRWARGRHETYLCFVVKRRVGPESLSFDFGHLRNRNGCHVE-LLFLRHL--SALCPGLWGYGATGQ-GRVSYSITWFCSWSPCANCSFRLAQFLSQTPNLRLRIFVSRLYFCDLEDSREREGLRMLKKVGVHITVMSYKDYFYCWQTFVARKQSKFKPWDGLHQNSVRLSRKLNRILQPCETEDFRDAFKLLGL--
Osmerus_eperlanus    MISTLDGVLLAQKKFIYHYKNMRWARGRHETYLCFVIKRRVGPDSLSFDFGHLRNRTGCHVE-LLFLRHL--GALCPGLWGTGGAGGGVRLSYSITWFCSWSPCSACSHRLSDFLSRTPNLRLRIFVSRLYFCDPEDSLEREGLRMLKRAGVNITVMSYKDYFYCWETFVARRKTGFKAWDGLHHNSVRLARKLYRILQPCETEDLRDAFTLLGL--
Parablennius_parvicornis    MIAKLDSMLLPRKKFIYHYKNMRWAKGRHETYLCFVVKRRLGPDSLSFDFGHLRNRNGCHVE-LLFLRHL--GTLCPGLSGYGVHGE-KRLSYSITWFCSWSPCSNCSHRLAQFLSRTPNIRLRIFVSRLYFCDLEDSREREGLRLLKKTGVHITVMSYKDYFYCWQTFVASNQSRFKPWDELQRNSIRLTRKLNRILQPCETEDLRDAFKLLGL--
Parasudis_fraserbrunneri    MITNLDSVLLAQKKFIYHYKNMRWARGRHETYLCFVVKRRLGPDSLSFDFGHLRNRSGCHVE-LLFLRHL--GALCPGLWGYGGE---KRLSYSVTWFCSWSPCADCSTRLSQFLSRTPNLRLRIFVSRLYFCDLEDSLAREGLRTLKRVGVQVTVMSYKDYFYCWQTFVARRQSSFKAWDGLQQNSVRLARKLNRILQPCETEDLRDAFKLLGL--
Perca_fluviatilis    MITKLDSVLLPRKKFIYHYKNMRWARGRHETYLCFVVKRRVGPDSLSFDFGHLRNRNGCHVE-LLFLRYI--GALCPGLWGCSGTGE-RRLSYSITWFCSWSPCANCSIRLSQFLSQTPNLRLRIFVSRLYFCDTENSPERDGLRMLKKAGVQITVMSYKDFFYCWQTFVDRKQSNFKAWEELHSNSVRLSRKLNRILQPFETEDLRDAFKLLGL--
Percopsis_transmontana    MITKLDSVLLAQKKFIFHYKNMRWARGRHETYLCFVIKRRVGPNSLSFDFGHLRNRSGCHVE-ILFLRHL--GALCPGLWGEGGTGE-RRLSYSITWFCSWSPCANCSLRLAQILRQLPNLRLRIFVSRLYFCDLEDSKERDGLRMLKNVGVQITVMSYKDYFYCWQTFVAHRKSNFKAWDGLHQNSVRLARKLNRILQPCEIEDLRDAFKLLGF--
Phycis_blennoides    MISKLDSVLLAQKKFIYNYKNIRWAKGRNETYLCFVVKRRLGPNSLSFDFGHLRNRAGCHVE-LLFLSHL--GALCPGLWGCVDDSN-RRLSYSVTWFCSWSPCANCAATLARFLRMTPNLRLRIFVARLYFCDLEDSPHIEGLRHLRRAGVEVKVMSYKDYFYCWQTFVAHRLSRFKAWEGLHTNSVRLSRKLNRILQPCETEDLRDAFRLFGLLT
Phycis_phycis    MISKLDSVLLAQKKFLYNYKNIRWAKGRNETFLCFVVKRRLGPNSLSFDFGHLRNRAGCHVE-LLFLSHL--GALCPGLWGCVDDSN-RRLSYSVTWFCSWSPCANCAATLARFLRMTPNLRLRIFVARLYFCDLEDSPHIEGLRHLRRAGVEVKVMSYKDYFYCWQTFVAHRLSRFKAWEGLHTNSVRLSRKLNRILQPCETEDLRDAFRLFGLLT
Poecilia_formosa    MITKLDRALLPRKKFIYHYKNLRWARGRCETYLCFVVKKRVGPDSLSFDFGHLRNRNNCHVE-LLFLRHL--GALCPGLWGYGVTGE-RKVSYSVTWFCSWSPCANCSIRLAQFLHQTPNLRLRIFVSRLYFCDLEDSREREGLRILKKAGVHITVMSYKDYFYCWQTFVAKSQSKFKPWDGLHQNYIRLSRKLNRILQPCETEDLRDAFRLLGL--
Pollachius_virens    MISKLDSVLLAQKKFIYNYKNMRWAKGRNETYLCFVVKRRLGPDSLSFDFGHLRNRTGCHAE-LLFLSYL--GALCPGLWGCADDRN-RRLIYSVTWFCSWSPCANCATTLARFLRQTPNLRLRIFVSRLYFCDLEGSPHVEGLRDLRRAGVQVKVMSYKDYFYCWQTFVAHRLSRFKAWEGLHTNYVRLSRKLNRILQPCETEDLRDVFGLFGLLT
Polymixia_japonica    MITKLDSVLLAQKKFIYHYKNMRWAKGRHETYLCFVVKRRVGPDSMSFDFGHLRNRSGCHVE-LLFLRHL--GALCPGLWGYGGTGE-KRLSYSVTWFCSWSPCSNCSYRLAQFLSQTPNLRLRIFVSRLYFCDLEDSRERDGLRMLKRAGVQITVMTYKDYFYCWQTFVAHRTSKFKAWDELHRNSVRLSRILNRILQPCETEDLRDAFRLLGL--
Pseudochromis_fuscus    MIAKLDSVLLPKKKFIFHYKNMRWARGRHETYLCFVVKRRRGPDSLSFDFGHLRNRNGCHVE-LLFLRYL--GALCPGLWGYGATGA-SRLSYSITWFCSWSPCANCSFRLAQFLSQTPNLRLRIFVSRLYFCDMEDSREREGLRQLKKAGVHITVMSYKDYFYCWQTFVARNQSKFKPWDELHQNSVRLSRKLNRILQPCETEDLRDAFKLLGL--
Rondeletia_loricata    MITKLDSVLLAKKKFIYHYKNMRWARGRHETYLCFVVKRRVGPDSLSFDFGHLRNRTGCHVE-LLFLRHL--GALCPGLWGHGGTGE-RRLSYSITWFCSWSPCADCSFRLAQFLGRMPNLRLRIFVSRLYFCDLEDSREREGLRLLKKAGVQITVMSYKDFFYCWQTFVAHRNCSFKAWDEMHQNSVRLARKLNRILQPCETEDLRDAFKLLGL--
Salmo_salar_1    MINKFDSVLLAQKKFIYHYKNMRWAKGRHETYLCFVVKRRVGPNSLSFDFGHLRNRSGCHVE-LLFLRLLEAGALCPGLWGYGAPDS-VGLCYSVTWFCSWSPCSDCSYRLAQFLSQTPNLRLRIYVSRLYFCDPEDSSAREGLRMLQRAGVQITVMNYEDYFYCWQTFVACRQRVFKAWDGLHQNSVQLARKLNDILQPGEAEDWGDAFELLGL--
Salmo_salar_2    MINKFDSVLLAQKKFIYHYKNMRWAKGRHETYLCFVVKRRGGPNSLSFDFGHLRNRSGCHVE-LLFLRLLEAGALCPGLWGYGAPDS-VGLCYSVTWFCSWSPCSDCSYRLAQFLSQTPNLRLRIYVSRLYFCDPEDSSAREGLRMLQRAGVQITVMNYEDYFYCWQTFVACRQRVFKAWDGLHQNSVQLARKLNDILQPGEAEDWGDAFELLGL--
Sebastes_norvegicus    MITKLDSVLLPRKKFIFHYKNMRWARGRHETYLCFVVKRRVGPDSLTFDFGHLRNRNGCHVE-LLFMRYL--GALCPGLWGQGVPGE-KRLSYSITWFCSWSPCVNCSVTLSQFLSKTPNLRLRIFVSRLYFCDMENSRERDGLRMLKKAGVQISVMSYKDYFYCWQTFVDRKQSKFKAWDEMHQNSVRLTRKLSRILQPSETEDLRDAFKLLGL--
Selene_dorsalis    MITKLDSVLLPRKKFIFHYKNVRWAKGRHETYLCFVVKRRVGPDSMTFDFGHLRNRNGCHVE-ILFLRYL--GALCPGLWGYGVGGE-KRLSYSITWFCSWSPCANCSSRLAQFLKQTPNLRLRIFVSRLYFCDLEDSQEREGLRILKKAGVHITVMTYKDFFYCWQTFVARKQSSFKAWDELHQNSVRLARKLQRILQPCETEDLRDAFKLLGL--
Spondyliosoma_cantharus    MITKLDSVLLPKKKFIYHYKNVRWARGRHETYLCFVVKRRVGPDTLTFDFGHLRNRNGIHVE-LLFLRYL--GALCPGLWGYGGTGE-KRLSYSITWFCSWSPCANCSLRLCQFLSQTPNLRLRIFVSRLYFCDMEDSREREGLRMLKKAGVQITVMSYKDFFYCWQTFVARRASQFKAWEELQRNSVRLTRKLNRILQPCETEDLRDAFKLLGL--
Stylephorus_chordatus    MIAKLDSVLLARNKFIYHYKNMRWAKGRNETYLCFVVKRRVGPDSLAFDFGHLRNRTGCHVE-LLFLRHL--GALCPGLWG-GAAGD-KRLSYSVTWFCSWSPCANCASTLAQFLRQTPNLRLRLFVARLYFCDLEDSPDREGLRILRRAGVHITVMRYKDYFYCWQTFVAHNQSRFKAWEGLHPNSVRLSRTLNRILQPCETEDLRDAFKLLGL--
Symphodus_melops    MNTKLDSVLLPRKKFIYHYKNVRWARGRHETYLCFVIKRRVGPDTLTFDFGHLRNRNGCHVE-LLFLRYL--GALCPGLLGYGGAGE-KRLSYSITWFCSWSPCSNCSTILCQFLSKMPNLRLRLFVSRLYFCDMEDSREREGLRMLKKVGVQITIMSYKDFFYCWQKFVARRQSNFKAWEELHQNSVRLSRKLNRILQPCETEDLRDAFKLLGL--
Takifugu_rubripes    MITKLDSMLLPRKKFIYHYKNVRWARGRHETYLCFVVKRRVGPDTLTFDFGHLRNRSGCHVE-LLFLRYL--GALCPGLWGYGAAGE-KRLSYSVTWFCSWSPCVNCSIQLCQFLNNTPNLRLRIFVSRLYFCDLEDSLEREGLRMLTKAGVRISVMSYKDYFYCWQKFVDCKKSNFKAWEELHQNSVRLTRKLNRILQAWDLEDLRDALKLLGF--
Tetraodon_nigroviridis    MITKLDSMLLPRKKFLYHYKNVRWARGRHETYLCFVVKRRVGPDTLTFDFGHLRNRNGCHVE-LLFLRYL--GALCPGLWGYGAAGE-KRLSYSITWFCSWSPCANCSIQLSQFLRNTPNLRLRIFVSRLYFCDMEDSLEREGLRMLSRAGVRISVMSYKDFFYCWQKFVDSKTSSFKAWEELHQNSVRLTRKLNRILQSWDLEDLRDALKLLGL--
Thunnus_albacares    MITKLDSVLLPRKKFIYHYKNVRWARGRHETYLCFVVKRRVGPDSLSFDFGHLRNRNGCHVE-LLFLRYL--GALCPGVWGYGNTGQ--RISYSITWFCSWSPCANCSRRLAQFLSQVPNVRLRIFVSRLYFCDLEDSRERDGLRLLKNAGVQITVMSYKDFFYCWQTFVARNQSKFKAWEELHRNSVRLTRTLNRILQPCDIDDLRDAFKLLGL--
Trachyrincus_murrayi    MISKLDSVLLAQKKFIYNYKNMRWAKGRNETYLCFVVKRRLGPDSLSFDFGHLRNRLGCHVE-LLFLSHL--GALCPGLWGCGGDVN-RRLSYSVTWFCSWSPCANCAATLARFLRQTPNLRLRIFVARLYFCDLEDSPHIEGLRDLRRAGVQVTVMSYKDYFYCWQTFVAHRLSRFKAWEGLHTNSVRLSRKLNRILQPCETEDLRDAFRLIGLLT
Trachyrincus_scabrus    MISKLDSVLLAQKKFIYNYKNMRWAKGRNETYLCFVVKRRLGPDSLSFDFGHLRNRLGCHVE-LLFLSHL--GALCPGLWGCGGDEN-RRLSYSVTWFCSWSPCANCAATLARFLRHTPNLRLRIFVARLYFCDLEDSPHIEGLRDLRRAGVQVTVMSYKDYFYCWQTFVAHRLSRFKAWEGLHTNSVRLSRKLNRILQPCETEDLRDAFRLIGLLT
Trisopterus_minutus    MISKLDSVLLAQKKFIYNYKNLRWAKGRNETYLCYVVKRRLGPDSLSFDFGHLRNRTGCHVE-LLFLSYL--GALCPGLWGCTDDRN-RRLSYSVTWFCSWSPCANCAATLARFLRQTPNLRLRIFVARLYFCDLEGSPHIEGLRHLRRAGVQVKVMSYKDYFYCWQTFVAHRLSRFKAWEGLHTNSVRLSRKLNRILQPCETEDLRDVFGLFGLLT
Typhlichthys_subterraneus    MISKLDSVLLAQKKFIFHYKNMRWARGRNETYLCFVIKRRVGPDSLSFDFGHLRNRSGCHVE-LLFLRHL--GALCPGLWGQGGTGD-NRLSYSITWFCSWSPCSNCSHRLAQFLSQLPNLRLRIFVSRLYFCDLEDSREREGLRMLKNAGVHITVMSYKDYYYCWQTFVARRKSKFKAWEGLHQNSVRLARKLNRILQPCEIEDLRDAFKLLGF--
Xiphophorus_maculatus    MITKLDRVLLPKKKFIYHYKNMRWARGRCETYLCFVVKKRVGPDSLSFDFGHLRNRNNCHVE-LLFLRHL--GALCPGLWGYGVTGE-RKVSYSITWFCSWSPCANCSFRLAQFLHQTPNLRLRIFVSRLYFCDLEDSREREGLRMLKKAGVHITVMSYKDYFYCWQTFVAKSQSKFKPWDGLHQNCIRLTRKLNRILQPCETEDLRDAFRLLGL--
Zeus_faber    MITKLDSVLLARKKFIYHYKNMRWAKGRCETYLCFVVKRRVGPNSLSFDFGHLRNRTGCHVE-LLFLRHL--GALCPGLWGHGGPYG-GRLSYSVTWFCSWSPCANCSFRLAQFLGQTPNLRLRIFVSRLYYCDLEDSREREGLRILKRAGVQITVMSYKDYFYCWQTFVAHRQTSFKAWDELHQNSVRLARKLNRILQPCETEDLRDAFKLLGFL-
         ;
End;


BEGIN TREES;
	TREE part_1 = ((Astyanax_mexicanus:121.77122741279602,Danio_rerio:121.77122741279602):101.99953637657163,((((((((((((((((Gasterosteus_aculeatus:55.40747769565583,Myoxocephalus_scorpius:55.40747769565583):22.627589007329938,(Sebastes_norvegicus:71.41027871780396,Chaenocephalus_aceratus:71.41027871780396):6.624787975823878):5.948298200333113,Perca_fluviatilis:83.98336487731933):27.234997279977804,((((Takifugu_rubripes:46.743550480651855,Tetraodon_nigroviridis:46.743550480651855):52.31449333152771,Antennarius_striatus:99.05804377441406):4.952094098567969,Spondyliosoma_cantharus:104.0101378944397):3.8940865391969623,Symphodus_melops:107.90422446670532):3.314137740588194):4.0983751179695105,(((Oreochromis_niloticus:90.12568147794833,(Oryzias_latipes:69.76327566986083,(Poecilia_formosa:18.384480726242064,Xiphophorus_maculatus:18.384480726242064):51.37879498329163):20.362405779966025):6.229750216332775,((Chromis_chromis:86.03637034606933,Pseudochromis_fuscus:86.03637034606933):6.271233430540818,Parablennius_parvicornis:92.30760380917813):4.047827894961586):15.657636823177327,((Helostoma_temminckii:64.19328314971924,Anabas_testudineus:64.19328314971924):42.49635722122191,Selene_dorsalis:106.6896403640747):5.32342815576196):3.303668787118795):2.6957501523196754,(Thunnus_albacares:103.80823429222107,Lesueurigobius_cf_sanzoi:103.80823429222107):14.204253155434131):5.149373299789431,Chatrabus_melanurus:123.16186078948975):4.574033951210964,((Lamprogrammus_exutus:66.95888729228973,Carapus_acus:66.95888729228973):23.925274275398266,Brotula_barbata:90.88416159934998):36.85173311395644):9.028980841016761,((Myripristis_jacobus:59.01862996520996,(Holocentrus_rufus:14.652058449554444,Neoniphon_sammara:14.652058449554444):44.366571516036984):70.12873428974152,((Rondeletia_loricata:89.71703486652375,Acanthochaenus_luetkenii:89.71703486652375):23.455124383091928,Beryx_splendens:113.17215923690796):15.97520504798888):7.61751127405762):3.0117428180396644,Monocentris_japonica:139.776618334198):7.268487315320982,Lampris_guttauts:147.04510569152832):3.839686785376074,(((((((Molva_molva:42.47743926963806,(Brosme_brosme:39.03891726341247,(((((Arctogadus_glacialis:5.222854929506778,Boreogadus_saida:5.222854929506778):2.4513389710009097,(Theragra_chalcogramma:3.346329225230217,Gadus_morhua:3.346329225230217):4.327864675396681):5.726030785477162,(Melanogrammus_aeglefinus:10.395505192184448,Merlangius_merlangus:10.395505192184448):3.0047194936364896):4.48665917098522,Pollachius_virens:17.886883866405487):9.021208262825013,(Trisopterus_minutus:22.696635680580137,Gadiculus_argenteus:22.696635680580137):4.211456434738636):12.130825152540204):3.4385220028579297):3.19094077802896,Lota_lota:45.6683800485611):13.098774013638497,(Phycis_blennoides:16.400560005474087,Phycis_phycis:16.400560005474087):42.366594044685364):12.221774325680741,((Merluccius_merluccius:5.7998921918630600,Merluccius_polli:5.7998921924829485):61.73268190526217,(Melanonus_zugmayeri:63.95622381646633,((((Macrourus_berglax:29.67249945344925,Malacocephalus_occidentalis:29.67249945344925):20.17204357004166,Bathygadus_melanobranchus:49.84454303512574):10.645187737723738,(Mora_moro:36.98188234682083,Laemonema_laureysi:36.98188234682083):23.5078484090443):1.939285897175786,(Muraenolepis_marmoratus:56.88453414344788,(Trachyrincus_scabrus:12.07161490740776,Trachyrincus_murrayi:12.07161490740776):44.81291924285889):5.5444825193190255):1.5272070992565432):3.576350340722499):3.4563542779281846):33.47187371263503,Stylephorus_chordatus:104.46080207824707):21.041643343019487,(Zeus_faber:32.85098531341553,Cyttopsis_roseus:32.85098531341553):92.65146017112733):19.170966317129142,(Polymixia_japonica:135.7494994041443,(Percopsis_transmontana:60.18133554153442,Typhlichthys_subterraneus:60.18133554153442):75.56816387424469):8.923912356662754):6.211380692934995):7.560750375115873,Benthosema_glaciale:158.44554285736086):10.299416859668469,(Parasudis_fraserbrunneri:161.78278560620342,Guentherus_altivela:161.78278560077345):6.962174173392896):25.783923850154878,(Osmerus_eperlanus:117.3724450843811,Borostomias_antarcticus:117.3724450843811):77.15643841142654):17.481817657327667,(Salmo_salar_1:0.00662978935994194395,Salmo_salar_2:0.00857699553333491141):212.0107011795044):11.760062609915053);

END;

BEGIN ASSUMPTIONS;
	CHARSET span_1 = 1-217;

END;
